# Supplementary material for: A Modified R-Type Bacteriocin Specifically Targeting Clostridium difficile Prevents Colonization of Mice without Affecting Gut Microbiota Diversity
Source: mBio. 2015 Mar 24;6(2):e02368-14. doi: 10.1128/mBio.02368-14 (PMC4453579; doi:10.1128/mBio.02368-14)
Supplement: Dataset S1 — Total C. difficile shedding (CFU/g feces) during the prevention-of-colonization study. Download [file mbo002152236sd1.xlsx]

## Sheet: Sheet1
Supplemental Data File S1. Total C. difficile shedding (CFU/g feces) during prevention of colonization study. Fecal homogenates collected on Day 4 were plated on C. difficile selective plates with and without clindamycin. Clindamycin resistance was used as a marker for the spore strain (BI-7) used to contaminate the cages. Limit of detection was 500 CFU/g feces. Average CFU per gram of feces was …
Cohort	Gender	Animal number	Day 4					Day 7
			Clindamycin resistant CFU/g feces	Clindamycin resistant Avg CFU/g feces	Total CFU/g feces (No Abx selection)	Avg Total CFU/g feces (No Abx selection)		Clindamycin resistant CFU/g feces	Clindamycin resistant Avg CFU/g feces
Sentinel	female	1	<LOD	<LOD	<LOD	2500		<LOD	<LOD
Sentinel	female	2	<LOD		2500			<LOD
Sentinel	male	1	<LOD	<LOD	<LOD	3000		<LOD	<LOD
Sentinel	male	2	<LOD		3000			<LOD
Av-D291.2	female	1	<LOD	<LOD	<LOD	4562.5		14000000	3.71278e+07
Av-D291.2	female	2	<LOD		2250			12500000
Av-D291.2	female	3	<LOD		<LOD			1150000
Av-D291.2	female	4	<LOD		<LOD			<LOD
Av-D291.2	female	5	<LOD		750			85000000
Av-D291.2	female	6	<LOD		<LOD			1000000
Av-D291.2	female	7	<LOD		<LOD			13000000
Av-D291.2	female	8	<LOD		<LOD			120000000
Av-D291.2	female	9	<LOD		15000			60000000
Av-D291.2	female	10	<LOD		250			27500000
Av-D291.2	male	1	<LOD	<LOD	<LOD	5200		200000000	151850000
Av-D291.2	male	2	<LOD		<LOD			210000000
Av-D291.2	male	3	<LOD		1250			220000000
Av-D291.2	male	4	<LOD		2000			85000000
Av-D291.2	male	5	<LOD		<LOD			340000000
Av-D291.2	male	6	<LOD		1750			160000000
Av-D291.2	male	7	<LOD		20000			55000000
Av-D291.2	male	8	<LOD		1000			65000000
Av-D291.2	male	9	<LOD		<LOD			165000000
Av-D291.2	male	10	<LOD		<LOD			18500000
Placebo	female	1	30000	48060000	12500	5.75328e+07		165000000	102550000
Placebo	female	2	70000000		92500000			175000000
Placebo	female	3	110000000		110000000			125000000
Placebo	female	4	60000000		75000000			12000000
Placebo	female	5	60000000		82500000			50000000
Placebo	female	6	950000		2750000			105000000
Placebo	female	7	<LOD		<LOD			5000000
Placebo	female	8	75000000		60000000			125000000
Placebo	female	9	<LOD		<LOD			23500000
Placebo	female	10	8500000		37500000			240000000
Placebo	male	1	170000000	95650000	137500000	88750000		130000000	130400000
Placebo	male	2	130000000		115000000			270000000
Placebo	male	3	195000000		137500000			80000000
Placebo	male	4	30000000		37500000			9000000
Placebo	male	5	60000000		87500000			115000000
Placebo	male	6	95000000		65000000			100000000
Placebo	male	7	1500000		5000000			145000000
Placebo	male	8	75000000		60000000			55000000
Placebo	male	9	110000000		140000000			140000000
Placebo	male	10	90000000		102500000			260000000
