# Supplementary material for: A Modified R-Type Bacteriocin Specifically Targeting Clostridium difficile Prevents Colonization of Mice without Affecting Gut Microbiota Diversity
Source: mBio. 2015 Mar 24;6(2):e02368-14. doi: 10.1128/mBio.02368-14 (PMC4453579; doi:10.1128/mBio.02368-14)
Supplement: Dataset S2 — Presence and absence of detected OTU in the fecal microbiota study. Download [file mbo002152236sd2.xlsx]

## Sheet: Microbiota OTU spreadsheet
Data File S2. The presence and absence of detected OTUs in the fecal microbiota study. The 2996 OTUs detected in the study along with their presence (indicated by "1") or absence (indicated by "0") in each sample are listed. The total number of OTUs detected per sample is calculated at bottom.
									Sample Designation
Total	OTU #	kingdom	phylum	class	order	family	genus	species	Pre-Treat	Pre-Treat	Pre-Treat	Pre-Treat	Pre-Treat	Pre-Treat	Pre-Treat	Pre-Treat	Pre-Treat	Pre-Treat	Pre-Treat	Pre-Treat	Pre-Treat	Pre-Treat	Pre-Treat	Pre-Treat	Pre-Treat	Pre-Treat	Pre-Treat	Pre-Treat	Pre-Treat	Pre-Treat	Pre-Treat	Pre-Treat	Pre-Treat	Pre-Treat	Pre-Treat	Pre-Treat	Pre-Treat	Pre-Treat	Post-Treat	Post-Treat	Post-Treat	Post-Treat	Post-Treat	Post-Treat	Post-Treat	Post-Treat	Post-Treat	Post-Treat	Post-Treat
									Placebo-1	Placebo-2	Placebo-3	Placebo-4	Placebo-5	Placebo-6	Placebo-7	Placebo-8	Placebo-9	Placebo-10	Av-D291.2-1	Av-D291.2-2	Av-D291.2-3	Av-D291.2-4	Av-D291.2-5	Av-D291.2-6	Av-D291.2-7	Av-D291.2-8	Av-D291.2-9	Av-D291.2-10	LD-Fidaxo-1	LD-Fidaxo-2	LD-Fidaxo-3	LD-Fidaxo-4	LD-Fidaxo-5	LD-Fidaxo-6	LD-Fidaxo-7	LD-Fidaxo-8	LD-Fidaxo-9	LD-Fidaxo-10	Placebo-1	Placebo-2	Placebo-3	Placebo-4	Placebo-5	Placebo-6	Placebo-7	Placebo-8	Placebo-9	Placebo-10	Av-D291.2-1
1	276629	k__Bacteria	p__Bacteroidetes	c__Bacteroidia	o__Bacteroidales	f__S24-7	g__unclassified	s__unclassified	1	1	1	1	1	1	1	1	1	1	1	1	0	1	1	1	1	1	1	1	1	1	1	1	1	1	1	1	1	0	1	1	1	1	1	1	1	1	1	1	1
2	199391	k__Bacteria	p__Firmicutes	c__Clostridia	o__Clostridiales	f__Lachnospiraceae	g__unclassified	s__unclassified	0	0	0	1	0	0	0	0	0	0	0	0	0	0	0	0	0	0	0	0	0	0	0	0	0	0	0	0	0	0	0	0	0	0	0	0	0	0	0	0	0
3	358030	k__Bacteria	p__Firmicutes	c__Clostridia	o__Clostridiales	f__Ruminococcaceae	g__94otu8762	s__unclassified	0	0	0	0	1	0	1	0	1	0	0	0	0	0	0	0	1	0	1	0	0	0	1	1	0	0	0	0	0	0	1	0	0	0	0	0	0	0	0	0	0
4	816470	k__Bacteria	p__Firmicutes	c__Bacilli	o__Bacillales	f__unclassified	g__unclassified	s__unclassified	0	0	0	0	0	0	0	0	0	0	0	0	0	0	0	0	0	0	0	0	0	0	0	0	0	0	0	0	0	0	0	0	0	0	0	0	0	0	0	0	0
5	373909	k__Bacteria	p__Firmicutes	c__Clostridia	o__Clostridiales	f__Ruminococcaceae	g__Oscillospira	s__unclassified	0	0	0	0	0	0	0	0	0	0	0	0	0	0	0	0	0	0	0	0	0	0	0	0	0	0	0	0	0	0	0	0	0	0	0	0	0	0	0	0	0
6	309873	k__Bacteria	p__Firmicutes	c__Clostridia	o__Clostridiales	f__unclassified	g__unclassified	s__unclassified	1	1	0	1	1	0	0	0	0	0	0	0	1	0	0	0	0	1	1	0	1	0	1	0	0	0	0	1	1	0	1	0	1	0	1	0	0	0	1	0	0
7	262101	k__Bacteria	p__Firmicutes	c__Erysipelotrichi	o__Erysipelotrichales	f__Erysipelotrichaceae	g__Allobaculum	s__unclassified	0	0	0	0	0	1	0	1	0	0	0	0	0	1	0	0	0	0	0	0	0	0	0	0	1	0	0	0	0	0	0	0	0	0	0	0	0	0	0	0	0
8	267406	k__Bacteria	p__Firmicutes	c__Clostridia	o__Clostridiales	f__Lachnospiraceae	g__Coprococcus	s__unclassified	0	0	0	0	0	0	0	0	0	0	0	0	0	0	0	0	0	0	0	0	0	0	0	0	0	0	0	0	0	0	0	0	0	0	0	0	0	0	0	0	0
9	4306262	k__Bacteria	p__Verrucomicrobia	c__Verrucomicrobiae	o__Verrucomicrobiales	f__Verrucomicrobiaceae	g__Akkermansia	s__muciniphila	1	1	1	1	1	1	1	1	1	1	1	1	1	1	1	1	1	1	1	1	1	1	1	1	1	1	1	1	1	1	1	0	1	0	1	1	0	0	1	1	1
10	262102	k__Bacteria	p__Bacteroidetes	c__Bacteroidia	o__Bacteroidales	f__S24-7	g__unclassified	s__unclassified	1	1	1	1	1	1	1	1	1	1	1	1	0	1	1	1	1	1	1	1	1	1	1	1	1	1	1	1	1	1	1	1	1	1	1	1	1	1	1	1	1
11	262104	k__Bacteria	p__Firmicutes	c__Clostridia	o__Clostridiales	f__Lachnospiraceae	g__unclassified	s__unclassified	0	1	0	1	0	0	1	0	1	0	0	0	0	0	1	0	0	1	0	1	1	1	0	1	0	1	0	0	0	0	1	1	1	0	0	0	1	1	0	0	1
12	522433	k__Bacteria	p__Firmicutes	c__Clostridia	o__Clostridiales	f__unclassified	g__unclassified	s__unclassified	1	1	1	1	1	1	1	0	1	1	0	1	1	1	1	0	1	1	1	1	1	0	1	1	1	1	0	1	1	1	1	1	1	1	1	1	1	0	0	1	0
13	177222	k__Bacteria	p__Bacteroidetes	c__Bacteroidia	o__Bacteroidales	f__Bacteroidaceae	g__Bacteroides	s__unclassified	0	0	0	0	0	0	0	1	1	0	0	0	0	1	0	0	0	1	1	0	0	0	0	0	0	0	1	0	1	0	1	0	0	0	0	0	0	1	0	1	0
14	181349	k__Bacteria	p__Firmicutes	c__Clostridia	o__Clostridiales	f__unclassified	g__unclassified	s__unclassified	0	0	0	0	0	0	0	0	0	0	0	0	0	0	0	0	0	0	0	0	0	0	0	0	0	0	0	0	0	0	0	0	0	0	0	0	0	0	0	0	0
15	181348	k__Bacteria	p__Firmicutes	c__Clostridia	o__Clostridiales	f__Lachnospiraceae	g__Coprococcus	s__unclassified	0	1	0	1	0	1	0	1	1	0	0	1	0	0	0	0	0	1	1	0	0	1	0	1	1	1	1	1	0	0	1	1	1	0	1	0	1	0	1	0	1
16	184451	k__Bacteria	p__Firmicutes	c__Clostridia	o__Clostridiales	f__91otu4999	g__94otu14419	s__97otu45739	0	1	0	1	0	0	1	0	1	0	0	0	0	0	0	0	0	0	1	1	1	1	0	1	1	1	0	0	1	0	1	1	1	0	1	0	1	1	1	0	0
17	109057	k__Bacteria	p__Proteobacteria	c__Deltaproteobacteria	o__Myxococcales	f__0319-6G20	g__94otu11646	s__97otu13261	0	0	0	0	0	0	0	0	0	0	1	0	0	0	0	0	0	0	0	1	0	0	0	0	0	0	0	0	0	0	0	0	0	0	0	0	0	0	0	0	0
18	177228	k__Bacteria	p__Firmicutes	c__Clostridia	o__Clostridiales	f__[Mogibacteriaceae]	g__unclassified	s__unclassified	0	0	0	0	0	0	0	0	0	0	0	0	0	0	0	0	0	1	0	0	0	0	0	0	1	0	0	1	0	0	0	0	0	0	0	0	0	0	0	0	0
19	48899	k__Bacteria	p__Firmicutes	c__Clostridia	o__Clostridiales	f__unclassified	g__unclassified	s__unclassified	0	0	0	0	0	0	0	0	0	0	0	0	0	0	0	0	0	0	0	0	0	0	0	0	0	0	0	0	0	0	0	0	0	0	0	1	0	0	0	0	0
20	289315	k__Bacteria	p__Firmicutes	c__Clostridia	o__Clostridiales	f__unclassified	g__unclassified	s__unclassified	0	0	0	1	0	0	0	0	1	0	0	0	0	0	0	0	0	0	0	0	0	1	0	1	0	0	0	0	0	0	0	1	1	0	0	0	1	0	0	0	0
21	318732	k__Bacteria	p__Firmicutes	c__Clostridia	o__Clostridiales	f__unclassified	g__unclassified	s__unclassified	1	1	1	1	0	1	1	1	0	0	1	0	1	1	1	1	1	1	1	1	1	1	1	1	0	0	1	1	1	0	1	1	1	1	1	0	1	1	1	1	1
22	838200	k__Bacteria	p__Firmicutes	c__Clostridia	o__Clostridiales	f__Lachnospiraceae	g__unclassified	s__unclassified	0	0	0	0	0	0	0	0	0	0	0	0	0	1	0	0	0	0	0	0	0	0	0	0	0	0	0	0	0	0	0	0	0	0	0	0	0	0	0	0	0
23	180563	k__Bacteria	p__Firmicutes	c__Clostridia	o__Clostridiales	f__unclassified	g__unclassified	s__unclassified	0	0	0	0	1	0	0	0	1	0	0	0	0	0	0	0	0	0	0	0	0	0	0	0	1	0	0	0	0	0	0	0	0	0	0	0	0	0	0	0	0
24	181589	k__Bacteria	p__Firmicutes	c__Bacilli	o__Bacillales	f__Staphylococcaceae	g__Staphylococcus	s__unclassified	0	0	0	0	0	0	0	0	0	0	0	0	0	0	0	0	0	0	0	0	0	0	0	0	0	0	0	0	0	0	0	0	0	0	0	0	0	1	0	0	0
25	297149	k__Bacteria	p__Firmicutes	c__Clostridia	o__Clostridiales	f__Lachnospiraceae	g__unclassified	s__unclassified	0	0	0	0	0	0	0	0	0	0	0	0	0	0	0	0	0	0	0	1	0	0	0	0	0	0	0	0	0	0	0	0	0	0	0	0	0	0	0	0	0
26	4359056	k__Bacteria	p__Bacteroidetes	c__Bacteroidia	o__Bacteroidales	f__Bacteroidaceae	g__Bacteroides	s__unclassified	0	0	0	0	1	0	0	0	0	0	0	0	0	0	0	0	1	1	1	1	0	0	0	0	0	0	1	0	0	0	0	1	1	0	0	0	0	0	1	1	1
27	3957916	k__Bacteria	p__Firmicutes	c__Clostridia	o__Clostridiales	f__91otu6389	g__94otu12971	s__97otu87063	1	1	1	1	1	1	1	1	1	1	0	1	1	1	1	1	1	1	1	1	1	1	1	1	1	1	1	1	1	0	1	1	1	1	1	0	1	1	1	1	1
28	305012	k__Bacteria	p__Firmicutes	c__Clostridia	o__Clostridiales	f__unclassified	g__unclassified	s__unclassified	0	0	0	1	0	0	1	0	1	0	0	0	0	0	0	0	0	1	0	1	0	0	0	1	0	1	0	1	0	0	0	1	1	0	0	0	1	0	1	0	1
29	2506486	k__Bacteria	p__Firmicutes	c__Clostridia	o__Clostridiales	f__Ruminococcaceae	g__94otu9417	s__unclassified	0	0	0	0	0	0	0	0	0	0	0	0	0	0	0	0	0	0	0	0	0	0	0	0	0	0	0	0	0	0	0	0	0	0	0	0	0	0	0	0	0
30	183855	k__Bacteria	p__Firmicutes	c__Clostridia	o__Clostridiales	f__Lachnospiraceae	g__unclassified	s__unclassified	0	0	0	0	0	0	0	0	0	0	0	0	0	0	0	0	0	0	0	0	0	0	0	0	0	0	0	0	0	0	0	0	0	0	0	0	0	0	0	0	0
31	334761	k__Bacteria	p__Bacteroidetes	c__Bacteroidia	o__Bacteroidales	f__S24-7	g__unclassified	s__unclassified	0	0	0	0	0	0	0	0	0	0	0	0	0	0	0	0	0	0	0	0	0	0	0	1	1	0	0	0	0	0	0	0	0	0	0	0	0	0	0	0	0
32	193680	k__Bacteria	p__Firmicutes	c__Clostridia	o__Clostridiales	f__Lachnospiraceae	g__94otu9523	s__unclassified	0	0	0	1	0	0	0	0	0	0	0	1	0	0	0	0	0	0	0	0	0	0	0	0	0	1	0	0	0	0	0	0	0	1	0	0	0	0	0	0	0
33	4424327	k__Bacteria	p__Firmicutes	c__Clostridia	o__Clostridiales	f__unclassified	g__unclassified	s__unclassified	0	0	0	0	0	0	0	0	0	0	0	0	0	0	0	0	0	0	0	0	0	0	0	0	0	1	0	0	0	0	0	0	0	0	0	0	0	0	0	0	0
34	834948	k__Bacteria	p__Firmicutes	c__Clostridia	o__Clostridiales	f__91otu3530	g__94otu26961	s__97otu9560	1	1	1	1	1	0	0	0	0	1	0	1	0	1	1	0	1	0	1	0	1	1	0	1	1	1	0	1	1	0	0	0	0	0	1	0	0	0	0	0	0
35	313593	k__Bacteria	p__Firmicutes	c__Clostridia	o__Clostridiales	f__Lachnospiraceae	g__Roseburia	s__unclassified	0	0	0	0	0	0	1	0	0	0	0	0	0	0	0	0	0	0	0	1	0	0	0	0	0	0	0	0	0	0	0	1	0	0	0	0	0	0	0	0	0
36	4442899	k__Bacteria	p__Firmicutes	c__Clostridia	o__Clostridiales	f__91otu9120	g__94otu17609	s__97otu97455	0	1	0	1	0	0	1	1	1	0	0	0	0	0	1	0	0	0	0	0	1	0	0	0	0	1	0	1	0	0	1	0	1	0	1	0	1	0	1	0	1
37	413695	k__Bacteria	p__Firmicutes	c__Clostridia	o__Clostridiales	f__unclassified	g__unclassified	s__unclassified	0	0	0	1	0	0	0	0	1	0	0	0	0	0	0	0	0	0	0	0	0	0	0	0	0	0	0	0	0	0	0	0	0	0	0	0	1	0	0	0	0
38	348376	k__Bacteria	p__Firmicutes	c__Clostridia	o__Clostridiales	f__unclassified	g__unclassified	s__unclassified	0	0	0	1	0	0	0	0	0	0	0	0	0	0	0	0	0	0	0	1	1	1	0	0	0	0	0	0	0	0	0	0	0	0	0	0	0	0	0	0	0
39	230933	k__Bacteria	p__Firmicutes	c__Clostridia	o__Clostridiales	f__Ruminococcaceae	g__94otu32563	s__unclassified	0	0	0	0	0	0	0	0	0	0	0	0	0	0	0	0	0	0	0	0	0	0	0	0	0	0	0	0	0	0	0	1	0	0	0	0	0	0	0	0	0
40	266445	k__Bacteria	p__Firmicutes	c__Bacilli	o__Lactobacillales	f__Lactobacillaceae	g__Lactobacillus	s__97otu14326	1	1	1	1	1	1	1	1	1	1	1	1	1	1	1	1	1	1	1	1	1	1	1	1	1	1	0	1	1	1	1	0	0	0	1	1	0	0	1	1	1
41	573287	k__Bacteria	p__Firmicutes	c__Clostridia	o__Clostridiales	f__unclassified	g__unclassified	s__unclassified	0	0	0	0	0	0	1	0	0	0	0	0	0	0	0	0	0	0	0	0	0	0	0	0	0	0	0	0	0	0	0	0	0	0	0	0	0	0	0	0	0
42	378660	k__Bacteria	p__Actinobacteria	c__Actinobacteria	o__Actinomycetales	f__Corynebacteriaceae	g__Corynebacterium	s__kroppenstedtii	0	0	0	0	0	0	0	0	0	0	0	0	0	0	0	0	0	0	0	0	0	0	0	0	0	0	0	0	0	0	0	0	0	0	0	0	0	0	0	0	1
43	4480557	k__Bacteria	p__Firmicutes	c__Clostridia	o__Clostridiales	f__Lachnospiraceae	g__94otu19525	s__97otu995	1	1	1	1	1	0	1	1	1	1	0	1	0	0	1	0	0	1	1	1	1	1	1	1	1	1	1	1	1	0	1	1	1	1	1	0	1	0	1	1	1
44	180362	k__Bacteria	p__Firmicutes	c__Clostridia	o__Clostridiales	f__91otu4783	g__94otu10684	s__unclassified	0	0	0	1	0	0	0	0	1	1	0	0	0	0	0	0	1	0	0	1	1	1	0	1	0	0	0	0	0	0	0	1	1	0	1	0	1	1	0	1	0
45	1111580	k__Bacteria	p__Firmicutes	c__Clostridia	o__Clostridiales	f__Ruminococcaceae	g__94otu8377	s__97otu10114	1	1	1	1	1	1	1	0	1	1	0	1	0	1	0	0	0	1	1	1	1	1	1	1	1	1	0	1	1	1	1	1	1	1	1	1	1	0	0	1	1
46	322900	k__Bacteria	p__Firmicutes	c__Clostridia	o__Clostridiales	f__91otu4292	g__94otu13710	s__97otu74747	0	0	0	0	0	0	0	0	0	0	0	0	0	0	0	0	0	0	0	0	0	0	0	0	0	0	0	0	0	0	1	0	1	0	0	0	1	0	1	0	0
47	2949328	k__Bacteria	p__Bacteroidetes	c__Bacteroidia	o__Bacteroidales	f__Bacteroidaceae	g__Bacteroides	s__unclassified	0	0	1	0	0	0	0	0	0	0	0	0	0	0	0	0	0	0	1	0	1	0	0	0	0	0	0	0	1	0	0	0	0	1	0	0	0	0	0	0	0
48	335965	k__Bacteria	p__Firmicutes	c__Clostridia	o__Clostridiales	f__Lachnospiraceae	g__94otu24773	s__97otu4047	0	0	0	0	0	0	0	0	0	0	0	0	0	0	0	0	0	0	0	1	0	0	0	0	0	0	0	0	0	0	0	0	0	0	0	0	0	0	0	0	0
49	2700687	k__Bacteria	p__Firmicutes	c__Clostridia	o__Clostridiales	f__Lachnospiraceae	g__unclassified	s__unclassified	0	0	0	1	0	0	0	0	0	0	0	0	0	0	0	0	0	0	0	0	0	0	0	0	0	0	0	0	0	0	0	0	0	0	0	0	0	0	0	0	0
50	261277	k__Bacteria	p__Firmicutes	c__Clostridia	o__Clostridiales	f__Lachnospiraceae	g__unclassified	s__unclassified	0	0	0	1	1	0	0	0	0	0	0	1	0	0	0	0	0	0	0	0	0	0	0	1	0	0	0	0	1	0	0	0	1	0	0	0	1	0	0	0	0
51	4388068	k__Bacteria	p__Tenericutes	c__Mollicutes	o__RF39	f__91otu6283	g__unclassified	s__unclassified	0	0	0	0	0	0	0	1	0	1	0	0	0	0	0	0	0	0	0	0	0	0	0	0	0	1	0	0	0	0	0	0	0	0	0	0	0	0	0	1	0
52	260989	k__Bacteria	p__Firmicutes	c__Clostridia	o__Clostridiales	f__91otu14680	g__94otu38008	s__97otu93352	0	0	0	0	0	0	0	0	0	0	0	0	0	0	0	0	0	0	0	0	0	0	0	0	0	0	0	0	0	0	0	0	0	0	0	0	0	0	0	0	0
53	4460109	k__Bacteria	p__Firmicutes	c__Clostridia	o__Clostridiales	f__unclassified	g__unclassified	s__unclassified	0	0	0	0	0	0	0	0	0	0	0	0	0	0	0	0	0	0	0	0	0	1	0	0	0	0	0	0	0	0	0	0	0	0	0	0	0	0	0	0	0
54	260454	k__Bacteria	p__Firmicutes	c__Clostridia	o__Clostridiales	f__91otu8029	g__94otu13807	s__97otu97782	1	0	1	1	1	1	0	0	0	1	0	0	0	1	0	0	0	1	1	0	0	0	1	0	0	0	0	0	1	0	1	1	1	0	1	0	0	0	0	0	0
55	260456	k__Bacteria	p__Firmicutes	c__Clostridia	o__Clostridiales	f__unclassified	g__unclassified	s__unclassified	0	0	0	0	0	0	0	0	1	0	0	0	0	0	0	0	0	0	0	0	0	0	0	0	0	0	0	0	0	0	0	0	0	0	0	0	0	0	0	0	0
56	3265889	k__Bacteria	p__Firmicutes	c__Clostridia	o__Clostridiales	f__Lachnospiraceae	g__94otu9307	s__97otu12886	1	1	1	1	1	1	1	1	1	1	0	1	0	0	1	1	1	1	1	0	1	1	1	1	1	1	1	1	1	0	1	1	1	1	1	0	1	1	1	1	1
57	1107652	k__Bacteria	p__Bacteroidetes	c__Bacteroidia	o__Bacteroidales	f__Rikenellaceae	g__94otu1542	s__97otu74772	1	1	1	1	1	1	1	1	1	1	1	1	1	1	1	1	1	1	1	1	1	1	1	1	1	1	1	1	1	1	1	1	1	1	1	1	1	1	1	1	1
58	172777	k__Bacteria	p__Bacteroidetes	c__Bacteroidia	o__Bacteroidales	f__Bacteroidaceae	g__Bacteroides	s__unclassified	0	0	1	1	1	0	1	1	0	1	0	0	0	1	0	1	0	0	1	1	0	0	0	1	0	1	0	0	0	0	0	0	0	0	0	1	0	1	0	0	0
59	196070	k__Bacteria	p__Firmicutes	c__Clostridia	o__Clostridiales	f__unclassified	g__unclassified	s__unclassified	0	0	0	0	0	0	0	0	1	0	0	0	0	0	0	0	0	0	0	1	0	0	0	0	0	0	0	0	0	0	0	0	0	0	0	0	0	0	0	0	0
60	273162	k__Bacteria	p__Firmicutes	c__Clostridia	o__Clostridiales	f__91otu6271	g__unclassified	s__unclassified	0	0	0	1	0	0	0	0	1	0	0	0	0	0	0	0	0	0	0	0	0	0	0	0	0	1	0	0	1	0	0	0	0	0	0	0	0	0	0	0	0
61	158540	k__Bacteria	p__Firmicutes	c__Clostridia	o__Clostridiales	f__unclassified	g__unclassified	s__unclassified	0	1	0	0	0	0	0	0	0	1	0	0	1	0	0	0	0	0	0	0	0	0	0	0	0	0	0	0	0	0	0	0	0	0	0	1	1	0	1	0	0
62	262634	k__Bacteria	p__Firmicutes	c__unclassified	o__unclassified	f__unclassified	g__unclassified	s__unclassified	0	1	0	1	1	0	1	1	1	0	0	0	0	1	1	0	0	1	0	1	1	1	0	0	1	0	0	0	1	0	0	0	1	1	1	0	0	1	1	0	1
63	262633	k__Bacteria	p__Firmicutes	c__Clostridia	o__Clostridiales	f__Lachnospiraceae	g__[Ruminococcus]	s__gnavus	0	0	0	1	1	1	0	0	1	0	0	1	0	1	0	0	0	1	1	0	0	0	0	0	0	1	0	1	1	0	0	1	0	1	1	0	1	1	1	0	0
64	457371	k__Bacteria	p__Firmicutes	c__Clostridia	o__Clostridiales	f__Lachnospiraceae	g__94otu10084	s__97otu22474	0	0	0	0	0	0	0	0	0	0	0	0	0	0	0	0	0	0	0	0	0	0	0	0	0	0	0	0	0	0	0	0	0	0	0	0	0	0	0	0	0
65	191602	k__Bacteria	p__Firmicutes	c__Clostridia	o__Clostridiales	f__Lachnospiraceae	g__94otu1346	s__97otu60654	0	0	0	0	0	0	0	0	0	0	0	0	0	0	0	0	0	0	0	0	0	0	0	0	0	0	0	0	0	0	0	0	0	0	1	0	0	0	0	0	0
66	174847	k__Bacteria	p__Firmicutes	c__Clostridia	o__Clostridiales	f__91otu7810	g__94otu15307	s__unclassified	0	0	0	0	0	0	0	0	1	0	0	0	0	0	0	0	0	0	0	0	0	0	0	1	0	0	0	0	0	0	0	0	0	0	0	0	1	0	0	0	0
67	276996	k__Bacteria	p__Firmicutes	c__Clostridia	o__Clostridiales	f__Ruminococcaceae	g__unclassified	s__unclassified	0	0	0	1	0	0	1	0	0	0	0	0	0	0	0	0	0	0	0	0	0	0	0	0	0	0	0	0	0	0	0	1	1	0	0	0	0	0	0	0	0
68	260859	k__Bacteria	p__Firmicutes	c__Clostridia	o__Clostridiales	f__Ruminococcaceae	g__94otu35236	s__97otu58254	0	1	1	1	1	0	1	1	1	0	1	0	0	1	0	0	0	1	1	0	0	1	1	1	1	1	0	1	1	0	1	1	1	1	1	0	1	0	1	1	1
69	199054	k__Bacteria	p__Firmicutes	c__Clostridia	o__Clostridiales	f__unclassified	g__unclassified	s__unclassified	0	0	0	0	0	0	0	0	0	0	0	0	0	0	0	0	0	0	0	0	0	0	0	0	0	0	0	0	0	0	0	0	0	0	0	0	0	0	0	0	0
70	552528	k__Bacteria	p__Bacteroidetes	c__Bacteroidia	o__Bacteroidales	f__Porphyromonadaceae	g__Parabacteroides	s__distasonis	0	0	0	0	0	0	0	0	0	0	1	0	0	0	0	0	0	0	0	0	0	0	0	0	0	0	0	0	0	0	0	0	0	0	0	0	0	0	0	0	0
71	179958	k__Bacteria	p__Bacteroidetes	c__Bacteroidia	o__Bacteroidales	f__S24-7	g__unclassified	s__unclassified	0	0	0	0	0	0	0	0	0	0	0	1	0	0	0	0	0	0	0	0	0	1	0	0	0	0	0	0	0	0	0	0	0	0	0	0	0	0	0	0	1
72	190026	k__Bacteria	p__Bacteroidetes	c__Bacteroidia	o__Bacteroidales	f__Rikenellaceae	g__AF12	s__unclassified	1	1	1	1	1	1	1	1	1	1	1	1	1	1	1	1	1	1	1	1	1	1	1	1	1	1	1	1	1	1	1	1	1	1	1	1	1	1	1	1	1
73	270448	k__Bacteria	p__Firmicutes	c__Clostridia	o__Clostridiales	f__unclassified	g__unclassified	s__unclassified	1	1	1	1	0	0	1	0	1	1	0	1	0	0	0	0	1	1	1	1	1	1	0	1	1	1	1	1	1	0	0	1	1	0	1	0	1	1	1	0	0
74	1919007	k__Bacteria	p__Bacteroidetes	c__Bacteroidia	o__Bacteroidales	f__Bacteroidaceae	g__Bacteroides	s__unclassified	0	0	0	1	1	1	0	1	0	0	0	0	0	0	0	0	0	1	1	1	0	0	0	1	0	0	0	0	1	0	1	0	0	0	0	1	0	1	0	0	0
75	1105984	k__Bacteria	p__Bacteroidetes	c__Bacteroidia	o__Bacteroidales	f__Bacteroidaceae	g__Bacteroides	s__unclassified	0	0	0	0	0	0	0	0	0	0	0	0	0	0	1	0	0	0	0	0	0	0	0	0	0	0	0	0	0	0	0	0	0	0	0	0	0	0	1	0	0
76	260679	k__Bacteria	p__Firmicutes	c__Clostridia	o__Clostridiales	f__91otu457	g__94otu1051	s__97otu1260	0	1	0	0	0	0	1	1	1	1	0	1	0	1	0	1	0	0	0	1	0	0	0	0	0	0	1	0	1	0	0	0	0	0	0	0	1	1	1	0	1
77	186352	k__Bacteria	p__Bacteroidetes	c__Bacteroidia	o__Bacteroidales	f__Bacteroidaceae	g__Bacteroides	s__unclassified	0	0	1	0	1	0	0	1	1	0	1	0	0	1	0	0	0	1	1	0	0	1	0	0	0	0	0	0	1	0	0	0	0	1	0	0	0	0	0	0	1
78	186351	k__Bacteria	p__Bacteroidetes	c__Bacteroidia	o__Bacteroidales	f__S24-7	g__unclassified	s__unclassified	0	0	0	0	0	0	0	0	0	0	0	0	0	0	0	0	0	1	0	0	0	0	0	0	0	0	0	0	0	0	0	0	0	0	0	0	0	0	0	0	0
79	330296	k__Bacteria	p__Firmicutes	c__Clostridia	o__Clostridiales	f__unclassified	g__unclassified	s__unclassified	0	1	0	1	0	0	0	0	0	0	0	0	0	0	1	0	0	0	0	1	1	1	0	0	0	0	1	0	0	0	0	0	0	0	1	0	1	1	0	0	0
80	1109559	k__Bacteria	p__Firmicutes	c__Clostridia	o__Clostridiales	f__91otu8083	g__94otu32957	s__97otu83110	0	1	0	1	0	0	1	0	1	0	0	1	0	0	0	0	0	1	0	1	1	0	0	1	0	0	1	0	0	0	1	1	0	1	1	0	1	0	0	0	0
81	269546	k__Bacteria	p__Firmicutes	c__Clostridia	o__Clostridiales	f__Lachnospiraceae	g__unclassified	s__unclassified	0	0	0	0	0	0	0	0	0	0	0	0	0	0	0	0	0	0	0	0	0	0	0	0	0	0	0	0	0	0	0	0	0	0	0	0	0	0	0	0	0
82	185411	k__Bacteria	p__Firmicutes	c__Clostridia	o__Clostridiales	f__Lachnospiraceae	g__unclassified	s__unclassified	0	0	0	0	0	0	0	0	0	0	0	1	0	0	0	0	0	0	0	0	0	0	0	0	0	0	0	0	0	0	0	1	0	0	0	0	0	0	0	0	0
83	324328	k__Bacteria	p__Firmicutes	c__Clostridia	o__Clostridiales	f__Ruminococcaceae	g__unclassified	s__unclassified	0	0	0	0	0	0	0	0	0	1	0	0	1	0	0	0	1	1	0	0	1	0	0	0	0	0	0	0	1	1	0	1	0	0	0	0	0	0	0	0	0
84	3109779	k__Bacteria	p__Proteobacteria	c__Gammaproteobacteria	o__Pseudomonadales	f__Moraxellaceae	g__Acinetobacter	s__unclassified	0	0	0	0	0	0	0	0	0	0	0	0	0	0	0	0	0	0	0	0	0	0	0	0	0	0	0	0	0	0	0	0	0	0	0	0	0	0	0	0	1
85	173830	k__Bacteria	p__Firmicutes	c__Clostridia	o__Clostridiales	f__Lachnospiraceae	g__94otu11370	s__97otu3060	0	0	0	0	0	0	0	0	0	0	0	0	0	0	0	0	0	0	0	0	0	0	0	0	0	0	0	0	0	0	0	0	0	0	0	0	0	0	0	0	0
86	257881	k__Bacteria	p__Firmicutes	c__Clostridia	o__Clostridiales	f__Ruminococcaceae	g__Oscillospira	s__97otu3033	0	0	0	0	0	0	0	0	1	0	0	0	0	0	0	0	0	0	0	0	0	0	0	0	0	0	0	0	1	0	0	0	0	0	0	0	0	0	0	0	0
87	311704	k__Bacteria	p__Firmicutes	c__Clostridia	o__Clostridiales	f__Lachnospiraceae	g__Roseburia	s__unclassified	0	0	0	0	0	0	1	0	0	0	0	0	0	0	0	0	0	0	0	1	0	1	0	0	0	0	0	0	0	0	0	0	0	0	0	0	1	0	0	0	0
88	36330	k__Bacteria	p__Firmicutes	c__Clostridia	o__Clostridiales	f__Lachnospiraceae	g__unclassified	s__unclassified	0	0	0	0	0	0	0	0	0	0	0	0	0	0	0	0	0	0	0	1	0	0	0	0	0	0	0	0	0	0	0	0	0	0	0	0	0	0	0	0	0
89	4460559	k__Bacteria	p__Firmicutes	c__Clostridia	o__Clostridiales	f__unclassified	g__unclassified	s__unclassified	0	0	0	1	0	0	0	0	0	0	0	0	0	0	0	0	0	0	0	0	0	0	0	0	0	0	0	0	0	0	0	1	0	0	0	0	0	0	0	0	0
90	309054	k__Bacteria	p__Firmicutes	c__Clostridia	o__Clostridiales	f__91otu8083	g__94otu15780	s__97otu18581	0	0	0	1	0	0	1	1	1	0	0	0	0	0	0	0	1	0	1	0	1	1	0	1	0	0	0	0	1	0	0	1	1	1	0	0	1	0	0	0	0
91	294545	k__Bacteria	p__Firmicutes	c__Clostridia	o__Clostridiales	f__Ruminococcaceae	g__unclassified	s__unclassified	0	0	0	0	0	0	0	0	0	0	0	0	0	0	0	0	0	0	1	0	0	0	0	0	0	0	0	0	0	0	0	0	0	0	0	0	0	0	0	0	0
92	274016	k__Bacteria	p__Firmicutes	c__Bacilli	o__Lactobacillales	f__Lactobacillaceae	g__Lactobacillus	s__unclassified	0	0	1	1	0	1	1	1	0	0	0	0	1	1	0	0	1	0	1	1	0	1	1	1	1	1	1	1	1	0	0	0	0	0	0	1	0	1	1	1	0
93	4144205	k__Bacteria	p__Firmicutes	c__Clostridia	o__Clostridiales	f__Lachnospiraceae	g__unclassified	s__unclassified	0	0	0	0	0	0	0	0	0	0	0	0	0	0	0	0	0	0	0	0	0	0	0	0	0	1	0	0	0	0	0	1	0	0	1	0	0	0	0	0	0
94	345536	k__Bacteria	p__Firmicutes	c__Clostridia	o__Clostridiales	f__Lachnospiraceae	g__94otu24824	s__97otu27233	0	0	0	0	0	0	0	0	1	0	0	0	0	0	1	0	0	0	0	0	0	0	0	0	0	0	0	0	0	0	0	0	0	0	0	0	0	0	0	0	0
95	271880	k__Bacteria	p__Firmicutes	c__Clostridia	o__Clostridiales	f__Ruminococcaceae	g__Oscillospira	s__unclassified	0	1	1	1	0	0	1	0	1	0	0	1	0	0	0	0	0	1	1	1	0	1	0	1	0	0	0	1	0	0	0	1	1	0	1	0	1	0	0	0	1
96	2017729	k__Bacteria	p__Firmicutes	c__Clostridia	o__Clostridiales	f__Lachnospiraceae	g__unclassified	s__unclassified	0	0	0	0	0	0	0	0	0	0	0	0	0	0	0	0	0	0	0	0	0	0	0	0	0	0	0	0	0	0	0	0	0	0	0	0	0	0	0	0	0
97	1111328	k__Bacteria	p__Firmicutes	c__Clostridia	o__Clostridiales	f__91otu982	g__94otu13225	s__97otu14875	1	1	1	1	1	1	1	1	1	1	1	1	1	1	1	0	1	1	1	1	1	1	1	1	1	1	1	1	1	1	1	1	1	1	1	1	1	1	1	1	1
98	949863	k__Bacteria	p__Firmicutes	c__Bacilli	o__Lactobacillales	f__Lactobacillaceae	g__Lactobacillus	s__unclassified	0	0	0	0	0	0	0	0	0	0	0	0	0	0	0	0	0	0	0	0	0	0	0	0	0	1	0	0	0	0	0	0	0	0	0	0	0	0	0	0	0
99	133341	k__Bacteria	p__Firmicutes	c__Bacilli	o__Lactobacillales	f__Lactobacillaceae	g__Lactobacillus	s__unclassified	0	0	0	0	0	0	0	0	0	0	1	1	0	1	0	0	1	0	1	1	0	0	1	0	1	0	0	0	0	0	0	0	0	0	0	1	0	0	0	0	0
100	197696	k__Bacteria	p__Firmicutes	c__Clostridia	o__Clostridiales	f__Ruminococcaceae	g__Oscillospira	s__unclassified	0	0	0	0	0	0	1	0	0	0	0	0	0	0	0	0	0	0	0	0	0	0	0	0	0	1	0	0	0	0	1	1	1	0	0	0	1	0	0	0	0
101	827522	k__Bacteria	p__Firmicutes	c__Clostridia	o__Clostridiales	f__unclassified	g__unclassified	s__unclassified	1	1	1	1	1	1	1	1	1	1	0	1	1	1	1	0	1	1	1	1	1	1	1	1	1	1	0	0	1	1	1	1	1	1	1	1	1	0	1	1	0
102	3141094	k__Bacteria	p__Bacteroidetes	c__Bacteroidia	o__Bacteroidales	f__Bacteroidaceae	g__Bacteroides	s__unclassified	1	1	1	1	1	1	1	1	1	1	1	1	1	1	1	1	1	1	1	1	1	1	1	1	1	1	1	1	1	1	1	1	1	1	1	1	1	1	1	1	1
103	574720	k__Bacteria	p__Tenericutes	c__Mollicutes	o__RF39	f__unclassified	g__unclassified	s__unclassified	0	0	0	0	1	0	0	1	0	1	0	1	0	1	1	0	0	0	0	0	0	0	1	0	0	0	0	0	0	0	0	0	0	0	0	0	0	0	0	0	1
104	187535	k__Bacteria	p__Firmicutes	c__Clostridia	o__Clostridiales	f__unclassified	g__unclassified	s__unclassified	0	0	0	1	0	1	1	0	1	0	0	0	0	1	0	0	0	0	1	1	1	0	0	1	0	1	0	1	1	0	0	1	1	1	1	0	1	1	1	0	0
105	190483	k__Bacteria	p__Firmicutes	c__Clostridia	o__Clostridiales	f__unclassified	g__unclassified	s__unclassified	0	0	1	1	0	0	0	0	1	0	0	1	0	0	0	0	0	0	0	0	0	0	0	0	0	0	0	0	0	0	0	0	0	0	0	0	0	0	0	0	0
106	248053	k__Bacteria	p__Firmicutes	c__Bacilli	o__Lactobacillales	f__Lactobacillaceae	g__Lactobacillus	s__unclassified	0	0	0	0	0	0	0	0	0	0	0	0	0	0	0	0	0	0	0	0	0	0	0	0	0	0	0	0	0	0	0	0	0	0	0	0	0	0	0	0	0
107	197458	k__Bacteria	p__Firmicutes	c__Clostridia	o__Clostridiales	f__Lachnospiraceae	g__unclassified	s__unclassified	0	0	0	0	0	0	0	0	0	0	0	0	0	0	0	0	0	0	0	0	0	0	0	0	0	0	0	0	0	0	0	0	0	0	0	0	0	0	0	0	0
108	268706	k__Bacteria	p__Firmicutes	c__Clostridia	o__Clostridiales	f__Ruminococcaceae	g__Oscillospira	s__unclassified	0	0	0	1	0	0	1	0	0	1	0	1	0	0	0	0	0	0	0	0	0	0	0	0	1	0	1	0	0	0	0	0	0	0	1	1	0	0	0	1	1
109	268708	k__Bacteria	p__Firmicutes	c__Clostridia	o__Clostridiales	f__Lachnospiraceae	g__unclassified	s__unclassified	0	0	0	0	0	0	0	0	0	0	0	1	0	0	0	0	0	0	0	0	0	0	0	0	0	0	0	0	0	0	0	0	0	0	0	0	0	0	1	0	0
110	164967	k__Bacteria	p__Firmicutes	c__Clostridia	o__Clostridiales	f__91otu16967	g__unclassified	s__unclassified	0	0	0	0	0	0	0	0	1	0	0	0	1	0	1	0	0	0	0	0	0	0	0	0	0	0	0	0	0	0	0	0	0	0	0	0	0	0	0	0	0
111	274148	k__Bacteria	p__Firmicutes	c__Clostridia	o__Clostridiales	f__Lachnospiraceae	g__94otu8753	s__unclassified	0	0	0	1	0	0	0	0	0	0	0	0	0	0	0	0	0	0	0	0	0	0	0	0	0	0	0	0	0	0	0	0	0	0	0	0	0	0	0	0	0
112	336292	k__Bacteria	p__Tenericutes	c__Mollicutes	o__RF39	f__unclassified	g__unclassified	s__unclassified	1	0	0	0	0	0	0	0	0	1	0	0	0	0	0	0	0	0	0	0	0	0	0	0	0	0	0	0	0	0	0	0	0	0	0	0	0	0	0	0	0
113	575041	k__Bacteria	p__Bacteroidetes	c__Bacteroidia	o__Bacteroidales	f__Rikenellaceae	g__94otu44416	s__unclassified	1	1	1	1	1	1	1	1	1	1	1	1	1	1	1	1	1	1	1	1	1	1	1	1	1	1	1	1	1	0	1	1	1	1	1	1	1	1	1	1	1
114	302641	k__Bacteria	p__Firmicutes	c__Clostridia	o__Clostridiales	f__Ruminococcaceae	g__Oscillospira	s__unclassified	0	0	0	1	0	0	0	0	0	0	0	0	0	0	0	0	0	0	0	1	0	0	0	0	0	0	0	0	0	0	1	1	0	0	1	0	1	0	0	0	0
115	325126	k__Bacteria	p__Firmicutes	c__Clostridia	o__Clostridiales	f__Lachnospiraceae	g__Coprococcus	s__97otu14065	0	1	1	1	1	0	1	1	1	1	0	1	0	1	1	0	1	1	1	0	1	1	1	1	1	1	1	1	1	0	0	1	1	1	1	1	1	0	1	0	1
116	315496	k__Bacteria	p__Firmicutes	c__Clostridia	o__Clostridiales	f__Lachnospiraceae	g__unclassified	s__unclassified	0	0	0	1	0	0	1	0	1	0	0	0	0	0	0	0	0	0	0	1	1	0	0	0	0	0	0	0	1	0	0	0	0	0	1	0	0	0	1	0	0
117	193829	k__Bacteria	p__Verrucomicrobia	c__Verrucomicrobiae	o__Verrucomicrobiales	f__Verrucomicrobiaceae	g__Akkermansia	s__muciniphila	0	0	0	0	0	0	0	0	0	0	1	0	0	0	0	1	0	0	0	0	0	0	0	0	1	0	0	0	0	0	0	0	0	0	0	0	0	0	0	0	0
118	3325760	k__Bacteria	p__Firmicutes	c__Clostridia	o__Clostridiales	f__unclassified	g__unclassified	s__unclassified	0	0	0	1	0	0	0	0	1	0	0	0	0	0	0	0	0	0	0	0	0	0	0	0	0	0	0	0	0	0	0	0	0	0	0	0	0	0	0	0	0
119	199307	k__Bacteria	p__Firmicutes	c__Clostridia	o__Clostridiales	f__Ruminococcaceae	g__94otu25284	s__unclassified	0	1	1	1	1	1	1	1	1	1	1	1	1	1	1	1	1	1	1	1	1	1	1	1	1	1	1	1	1	1	1	1	1	1	1	1	1	1	1	1	1
120	269141	k__Bacteria	p__unclassified	c__unclassified	o__unclassified	f__unclassified	g__unclassified	s__unclassified	0	0	0	1	0	0	0	0	0	0	0	0	0	0	0	0	0	1	0	0	0	0	0	0	0	0	0	0	0	0	0	0	0	0	0	0	0	0	0	0	0
121	2689396	k__Bacteria	p__Proteobacteria	c__Gammaproteobacteria	o__Enterobacteriales	f__Enterobacteriaceae	g__unclassified	s__unclassified	0	0	0	0	0	1	0	0	0	0	0	0	0	0	0	0	0	0	0	0	0	0	0	0	0	0	0	0	0	0	0	0	0	0	0	0	0	0	0	0	0
122	274901	k__Bacteria	p__Firmicutes	c__Clostridia	o__Clostridiales	f__Ruminococcaceae	g__Ruminococcus	s__97otu87325	0	0	0	0	0	0	0	0	1	0	0	0	0	0	0	0	0	0	0	0	0	0	0	0	0	0	0	0	0	0	0	0	0	0	0	0	1	0	0	0	0
123	1076969	k__Bacteria	p__Firmicutes	c__Bacilli	o__Lactobacillales	f__Streptococcaceae	g__Streptococcus	s__unclassified	0	0	0	0	0	0	0	0	0	0	0	0	0	0	0	0	1	0	0	0	1	0	0	0	0	0	1	0	0	0	0	0	0	0	0	0	0	0	0	0	0
124	195337	k__Bacteria	p__Firmicutes	c__Clostridia	o__Clostridiales	f__unclassified	g__unclassified	s__unclassified	0	0	0	0	0	0	0	0	0	0	0	0	0	0	0	0	0	0	0	0	0	0	0	0	0	0	0	0	0	0	0	0	0	0	0	0	0	0	0	0	0
125	195336	k__Bacteria	p__Firmicutes	c__Clostridia	o__Clostridiales	f__Lachnospiraceae	g__unclassified	s__unclassified	0	0	0	0	0	0	0	0	0	0	0	0	0	0	0	0	0	0	0	0	0	0	0	0	0	0	0	0	0	0	0	0	0	0	0	0	0	0	0	0	0
126	1111216	k__Bacteria	p__Bacteroidetes	c__Bacteroidia	o__Bacteroidales	f__S24-7	g__unclassified	s__unclassified	1	0	0	0	0	0	0	0	0	0	0	0	0	0	0	0	0	0	0	0	0	0	0	0	0	0	0	0	0	1	0	0	0	0	0	0	0	0	0	0	0
127	189611	k__Bacteria	p__Firmicutes	c__Clostridia	o__Clostridiales	f__Lachnospiraceae	g__Coprococcus	s__unclassified	0	0	0	0	0	0	0	0	0	0	0	0	0	0	0	0	0	0	0	0	0	1	0	1	0	0	0	0	0	0	0	0	0	0	0	0	1	0	0	0	0
128	199403	k__Bacteria	p__Actinobacteria	c__Coriobacteriia	o__Coriobacteriales	f__Coriobacteriaceae	g__Adlercreutzia	s__97otu64052	0	0	1	1	0	0	1	1	1	1	0	1	0	1	0	0	1	1	1	1	1	1	0	1	1	1	0	1	0	0	1	1	1	1	0	0	1	1	1	1	0
129	269814	k__Bacteria	p__Firmicutes	c__Clostridia	o__Clostridiales	f__unclassified	g__unclassified	s__unclassified	0	0	0	1	0	0	0	0	0	0	0	0	0	0	0	0	0	0	0	0	0	0	0	1	0	1	0	0	0	0	0	1	0	0	0	0	1	0	0	0	0
130	269815	k__Bacteria	p__Firmicutes	c__Clostridia	o__Clostridiales	f__91otu15800	g__94otu806	s__unclassified	0	0	0	1	0	0	1	0	0	0	0	0	0	0	0	0	0	1	0	0	0	0	0	0	0	0	0	0	0	0	0	1	1	0	0	0	1	0	0	0	0
131	269811	k__Bacteria	p__Firmicutes	c__Clostridia	o__Clostridiales	f__unclassified	g__unclassified	s__unclassified	0	0	0	1	0	0	0	0	1	0	0	0	0	0	0	0	0	0	0	0	0	0	0	0	0	0	0	0	0	0	0	1	0	0	0	0	1	0	0	0	0
132	578022	k__Bacteria	p__Firmicutes	c__Bacilli	o__Lactobacillales	f__Enterococcaceae	g__Enterococcus	s__unclassified	0	0	0	0	0	0	0	0	0	0	0	0	0	1	0	0	0	0	0	0	1	0	0	1	0	0	0	0	0	0	0	0	0	0	0	0	0	0	0	0	0
133	335408	k__Bacteria	p__Firmicutes	c__Clostridia	o__Clostridiales	f__Ruminococcaceae	g__unclassified	s__unclassified	0	1	0	0	1	0	0	1	1	0	0	1	0	0	1	0	1	0	1	0	1	0	1	0	1	0	1	0	1	1	0	0	0	0	0	0	1	1	0	1	0
134	274749	k__Bacteria	p__Bacteroidetes	c__Bacteroidia	o__Bacteroidales	f__S24-7	g__94otu16997	s__unclassified	1	1	0	1	0	1	0	0	1	1	0	1	0	1	0	0	1	1	0	1	1	1	0	1	1	1	1	1	0	0	1	0	0	1	1	1	0	0	1	1	1
135	1109178	k__Bacteria	p__Firmicutes	c__Clostridia	o__Clostridiales	f__unclassified	g__unclassified	s__unclassified	0	0	0	1	1	0	1	0	1	0	1	1	0	0	1	0	1	1	1	0	1	1	0	1	0	1	0	1	1	0	1	1	0	0	1	0	1	0	0	0	1
136	1104908	k__Bacteria	p__Firmicutes	c__Clostridia	o__Clostridiales	f__Ruminococcaceae	g__94otu45463	s__97otu51533	0	0	0	0	0	0	0	0	0	0	0	0	0	0	0	0	0	1	0	0	0	0	1	1	0	0	0	0	1	0	0	0	0	0	1	0	1	0	0	0	1
137	187400	k__Bacteria	p__Firmicutes	c__Clostridia	o__Clostridiales	f__Ruminococcaceae	g__Ruminococcus	s__unclassified	0	1	1	1	1	1	1	1	1	0	1	0	0	0	1	1	1	1	0	1	1	1	1	1	0	1	1	0	1	0	0	1	1	0	1	1	1	0	1	0	0
138	269726	k__Bacteria	p__Bacteroidetes	c__Bacteroidia	o__Bacteroidales	f__S24-7	g__94otu14796	s__97otu3361	1	1	1	1	1	1	1	1	1	1	1	1	1	1	1	1	1	1	1	1	1	1	1	1	1	1	1	1	1	1	1	1	1	1	1	1	1	1	1	1	1
139	1992	k__Bacteria	p__Bacteroidetes	c__Bacteroidia	o__Bacteroidales	f__Bacteroidaceae	g__Bacteroides	s__unclassified	1	1	1	1	1	1	1	1	1	1	1	1	1	1	1	1	1	1	1	1	1	1	1	1	1	1	1	1	1	1	1	1	1	1	1	1	1	1	1	1	1
140	187404	k__Bacteria	p__Firmicutes	c__Clostridia	o__Clostridiales	f__Ruminococcaceae	g__unclassified	s__unclassified	0	0	0	0	0	0	0	0	0	0	0	0	0	0	0	0	0	0	0	0	0	0	0	1	0	0	0	0	0	1	0	0	0	0	0	0	0	0	0	0	0
141	175267	k__Bacteria	p__Firmicutes	c__Clostridia	o__Clostridiales	f__unclassified	g__unclassified	s__unclassified	0	0	0	0	0	0	1	0	0	0	0	0	0	0	0	0	0	0	0	0	1	0	0	0	0	0	0	0	0	0	0	0	0	0	1	0	1	0	0	0	0
142	275984	k__Bacteria	p__Firmicutes	c__Clostridia	o__Clostridiales	f__Lachnospiraceae	g__unclassified	s__unclassified	0	0	0	0	0	0	1	0	1	0	0	0	0	0	0	0	0	0	1	0	1	1	0	1	0	0	0	1	0	0	0	0	0	0	0	0	1	1	0	0	0
143	353073	k__Bacteria	p__Bacteroidetes	c__Bacteroidia	o__Bacteroidales	f__S24-7	g__unclassified	s__unclassified	1	1	0	1	1	1	1	1	1	1	0	1	0	1	1	0	1	1	1	1	1	1	0	1	1	1	1	1	1	0	0	1	1	1	1	0	1	1	1	0	1
144	314639	k__Bacteria	p__Firmicutes	c__Clostridia	o__Clostridiales	f__91otu8029	g__94otu15375	s__97otu29033	0	0	1	0	0	0	0	0	0	0	0	0	0	0	0	0	1	0	0	0	0	1	1	0	0	0	0	0	0	0	0	0	0	1	0	0	0	0	0	0	1
145	134762	k__Bacteria	p__Bacteroidetes	c__Bacteroidia	o__Bacteroidales	f__S24-7	g__94otu11032	s__97otu53444	1	1	1	1	1	1	1	1	1	1	1	1	1	1	1	1	1	1	1	1	1	1	1	1	1	1	1	1	1	1	1	1	1	1	1	1	1	1	1	1	1
146	621700	k__Bacteria	p__Firmicutes	c__Clostridia	o__Clostridiales	f__91otu8029	g__unclassified	s__unclassified	1	1	1	1	1	0	1	1	1	1	1	1	1	1	1	0	1	1	1	1	1	1	1	1	1	1	0	1	1	1	1	1	1	1	1	0	1	0	1	1	1
147	210950	k__Bacteria	p__Bacteroidetes	c__Bacteroidia	o__Bacteroidales	f__S24-7	g__94otu10153	s__97otu36811	1	0	0	1	0	1	0	0	0	0	0	0	0	1	0	0	1	0	0	1	1	1	1	0	1	1	1	0	1	0	1	1	1	1	1	0	1	1	1	1	0
148	185483	k__Bacteria	p__Firmicutes	c__Clostridia	o__Clostridiales	f__91otu4292	g__94otu13710	s__97otu74747	0	0	0	0	0	0	0	0	0	0	0	0	0	0	0	0	0	0	0	0	1	0	0	0	0	0	0	0	0	0	0	1	0	0	1	0	0	1	0	0	1
149	264359	k__Bacteria	p__Firmicutes	c__Clostridia	o__Clostridiales	f__Lachnospiraceae	g__unclassified	s__unclassified	0	0	0	1	0	0	0	0	1	0	0	0	0	0	0	0	0	1	0	0	0	0	0	0	0	0	0	0	0	0	0	0	0	0	0	0	0	0	0	0	0
150	4369878	k__Bacteria	p__Bacteroidetes	c__Bacteroidia	o__Bacteroidales	f__Bacteroidaceae	g__Bacteroides	s__unclassified	0	0	0	0	0	0	0	0	0	0	0	0	0	0	0	0	0	0	0	0	0	0	0	0	0	0	0	0	0	0	0	0	0	0	0	0	0	1	0	0	0
151	264352	k__Bacteria	p__Bacteroidetes	c__Bacteroidia	o__Bacteroidales	f__S24-7	g__unclassified	s__unclassified	0	0	0	0	0	0	0	0	0	1	0	0	0	1	1	0	0	0	0	0	1	0	0	0	0	0	0	0	0	0	0	0	0	0	0	0	0	0	0	0	1
152	169845	k__Bacteria	p__Firmicutes	c__Clostridia	o__Clostridiales	f__91otu5188	g__94otu34761	s__unclassified	0	0	0	0	0	0	0	0	1	0	0	1	0	0	0	0	0	0	0	0	0	0	0	0	0	0	0	0	0	0	0	0	0	0	0	0	0	0	1	0	0
153	188969	k__Bacteria	p__Bacteroidetes	c__Bacteroidia	o__Bacteroidales	f__S24-7	g__94otu1890	s__97otu8903	0	0	0	0	1	0	0	0	1	1	0	0	0	0	0	0	0	1	0	0	1	0	0	0	1	1	0	1	1	0	1	0	0	0	0	0	0	1	0	0	1
154	4442508	k__Bacteria	p__Firmicutes	c__Clostridia	o__Clostridiales	f__Lachnospiraceae	g__unclassified	s__unclassified	0	0	0	0	0	0	0	0	0	0	0	0	0	0	0	0	0	0	0	0	0	1	0	0	0	0	0	0	0	0	0	0	1	0	0	0	1	0	0	0	0
155	229088	k__Bacteria	p__Firmicutes	c__Clostridia	o__Clostridiales	f__unclassified	g__unclassified	s__unclassified	1	1	1	1	0	0	1	0	1	0	0	0	1	0	0	0	0	1	1	1	0	1	1	1	1	1	0	0	0	0	0	0	0	0	0	0	1	0	1	0	0
156	3584772	k__Bacteria	p__Tenericutes	c__Mollicutes	o__RF39	f__91otu10287	g__94otu19771	s__97otu21706	1	0	0	1	1	0	1	0	0	0	0	0	1	0	1	0	1	0	1	1	1	1	0	0	0	1	1	0	0	0	1	1	0	0	1	0	1	0	0	0	0
157	4366524	k__Bacteria	p__Firmicutes	c__Clostridia	o__Clostridiales	f__unclassified	g__unclassified	s__unclassified	1	1	1	1	1	1	1	0	1	1	0	0	1	1	1	0	1	1	1	1	1	1	1	1	1	0	0	1	1	0	1	1	1	1	1	1	1	1	1	1	0
158	4174105	k__Bacteria	p__Firmicutes	c__Clostridia	o__Clostridiales	f__unclassified	g__unclassified	s__unclassified	0	0	0	0	0	0	0	0	0	0	0	0	0	0	0	0	0	0	0	0	0	0	0	0	0	0	0	0	0	0	0	0	0	0	0	0	0	0	0	0	0
159	175078	k__Bacteria	p__Firmicutes	c__Clostridia	o__Clostridiales	f__91otu7098	g__unclassified	s__unclassified	0	0	0	1	0	0	0	0	0	0	0	0	0	0	0	0	0	0	0	0	0	0	0	0	0	0	0	0	0	0	0	1	0	0	0	0	0	0	0	0	0
160	179457	k__Bacteria	p__Bacteroidetes	c__Bacteroidia	o__Bacteroidales	f__S24-7	g__94otu4147	s__97otu4768	1	0	1	1	1	1	1	1	1	1	1	1	1	1	0	1	1	1	1	1	1	1	1	1	1	1	1	1	1	0	1	1	1	1	0	1	1	1	1	1	1
161	197074	k__Bacteria	p__Bacteroidetes	c__Bacteroidia	o__Bacteroidales	f__S24-7	g__94otu4147	s__97otu4768	1	1	1	1	1	1	1	1	1	1	1	1	0	1	1	1	1	1	1	1	1	1	1	1	1	1	1	1	1	1	1	1	1	1	1	0	1	1	1	1	1
162	271406	k__Bacteria	p__Firmicutes	c__Clostridia	o__Clostridiales	f__unclassified	g__unclassified	s__unclassified	0	0	0	1	0	0	0	0	1	0	0	0	0	0	0	0	0	0	0	0	0	0	0	0	0	0	0	0	0	0	0	0	0	0	0	0	1	0	0	0	0
163	276674	k__Bacteria	p__Firmicutes	c__Clostridia	o__Clostridiales	f__91otu21063	g__94otu9605	s__97otu11175	0	0	0	0	0	0	0	0	0	0	0	0	0	0	0	0	0	0	0	0	0	0	0	0	0	0	0	0	0	0	0	0	0	0	0	0	0	0	0	0	0
164	275180	k__Bacteria	p__Firmicutes	c__Clostridia	o__Clostridiales	f__91otu7765	g__unclassified	s__unclassified	0	1	0	0	0	0	0	0	0	0	0	0	0	0	0	0	0	0	0	0	0	0	0	0	0	0	0	1	1	0	0	1	1	0	0	0	0	0	0	0	0
165	197072	k__Bacteria	p__Bacteroidetes	c__Bacteroidia	o__Bacteroidales	f__Bacteroidaceae	g__Bacteroides	s__unclassified	0	0	1	1	1	1	1	1	1	1	1	1	0	1	1	0	1	1	1	1	1	1	0	1	1	1	1	1	1	0	1	1	1	1	0	1	1	1	1	1	1
166	324888	k__Bacteria	p__Firmicutes	c__Bacilli	o__Lactobacillales	f__Lactobacillaceae	g__Lactobacillus	s__unclassified	0	0	1	1	1	1	0	1	1	1	1	1	0	1	0	1	1	0	1	1	1	0	1	1	1	1	0	0	1	0	0	0	0	0	1	1	0	0	0	1	1
167	261365	k__Bacteria	p__Firmicutes	c__Clostridia	o__Clostridiales	f__Ruminococcaceae	g__Ruminococcus	s__unclassified	0	0	0	1	0	0	0	0	0	0	0	0	0	0	0	0	0	0	0	0	0	0	0	0	0	0	0	0	0	0	0	1	0	0	1	0	0	0	0	0	0
168	265912	k__Bacteria	p__Firmicutes	c__Clostridia	o__Clostridiales	f__91otu4999	g__94otu14419	s__97otu45739	0	0	0	1	0	0	1	0	1	0	0	0	0	0	0	0	0	0	0	1	1	0	0	1	0	0	0	0	1	0	0	1	1	0	0	0	1	0	1	0	0
169	368490	k__Bacteria	p__Firmicutes	c__Bacilli	o__Turicibacterales	f__Turicibacteraceae	g__Turicibacter	s__97otu6443	0	0	0	0	0	0	0	0	0	0	0	0	0	0	0	0	0	0	0	0	0	0	0	0	0	0	0	0	0	0	0	0	0	0	0	1	0	0	0	0	0
170	207284	k__Bacteria	p__Bacteroidetes	c__Bacteroidia	o__Bacteroidales	f__S24-7	g__94otu25133	s__97otu27593	1	1	1	1	1	1	1	1	1	1	1	1	1	1	1	1	1	1	1	1	1	1	1	1	1	1	1	1	1	1	1	1	1	1	1	1	1	1	1	1	1
171	219151	k__Bacteria	p__Proteobacteria	c__Gammaproteobacteria	o__Pseudomonadales	f__Moraxellaceae	g__Acinetobacter	s__unclassified	0	0	0	0	0	0	0	0	0	0	0	0	0	0	0	0	0	0	0	0	0	0	0	0	0	0	0	0	0	0	0	0	0	1	0	0	0	0	0	0	0
172	4340734	k__Bacteria	p__Firmicutes	c__Clostridia	o__Clostridiales	f__Lachnospiraceae	g__Anaerostipes	s__unclassified	0	0	0	0	0	0	1	0	0	0	0	0	0	0	0	0	0	1	0	1	0	0	0	0	0	0	0	0	1	0	0	0	0	0	0	0	0	0	0	0	0
173	659831	k__Bacteria	p__Firmicutes	c__Clostridia	o__Clostridiales	f__unclassified	g__unclassified	s__unclassified	0	0	0	1	0	0	0	0	0	0	0	0	0	0	0	0	0	0	0	0	0	0	0	0	0	0	0	0	0	0	0	0	0	0	0	0	0	0	0	0	0
174	20799	k__Bacteria	p__Firmicutes	c__Clostridia	o__Clostridiales	f__unclassified	g__unclassified	s__unclassified	0	0	0	0	0	0	0	0	0	0	0	0	0	0	0	0	0	0	0	0	0	0	0	0	0	0	0	0	0	0	0	0	0	0	0	0	0	0	0	0	0
175	637934	k__Bacteria	p__Firmicutes	c__Clostridia	o__Clostridiales	f__91otu4244	g__94otu28754	s__97otu31668	0	1	1	1	1	1	1	1	1	1	1	1	0	1	1	0	1	1	1	0	1	1	1	1	1	0	1	1	1	0	0	1	1	1	1	0	1	1	1	1	1
176	303919	k__Bacteria	p__Firmicutes	c__Clostridia	o__Clostridiales	f__unclassified	g__unclassified	s__unclassified	0	0	0	0	0	0	0	0	0	0	0	0	0	0	0	0	0	1	0	0	0	1	1	0	0	0	0	0	0	0	0	0	0	0	0	1	0	0	0	0	0
177	567437	k__Bacteria	p__Tenericutes	c__Mollicutes	o__RF39	f__91otu7931	g__unclassified	s__unclassified	1	0	0	0	1	1	1	1	1	0	0	0	1	1	0	0	0	0	0	0	0	0	1	0	0	0	0	0	1	0	1	1	0	0	1	1	1	0	1	0	0
178	175646	k__Bacteria	p__Bacteroidetes	c__Bacteroidia	o__Bacteroidales	f__S24-7	g__94otu45720	s__97otu51839	1	1	1	1	1	1	1	1	1	1	1	1	1	1	1	1	1	1	1	1	1	1	1	1	1	1	1	1	1	1	1	1	1	1	1	1	1	1	1	1	1
179	333753	k__Bacteria	p__Firmicutes	c__Clostridia	o__Clostridiales	f__unclassified	g__unclassified	s__unclassified	0	0	0	0	0	0	0	0	0	0	0	0	0	0	0	0	0	0	0	0	0	0	0	0	0	0	0	0	0	0	0	0	0	0	0	0	0	0	0	0	0
180	1950496	k__Bacteria	p__Bacteroidetes	c__Bacteroidia	o__Bacteroidales	f__Bacteroidaceae	g__Bacteroides	s__unclassified	0	0	0	0	0	0	0	0	0	0	0	0	0	0	0	0	0	0	0	0	0	0	0	0	0	0	0	0	0	0	0	0	0	0	0	0	0	0	0	0	0
181	828230	k__Bacteria	p__Firmicutes	c__Clostridia	o__Clostridiales	f__Lachnospiraceae	g__Coprococcus	s__97otu52335	0	0	0	0	0	0	0	0	1	0	0	1	0	0	0	0	0	1	1	1	0	0	0	0	0	1	0	0	0	0	0	0	0	0	0	0	0	0	0	1	0
182	334292	k__Bacteria	p__Firmicutes	c__Clostridia	o__Clostridiales	f__Ruminococcaceae	g__unclassified	s__unclassified	0	0	0	0	0	0	0	0	0	0	0	0	0	0	0	0	0	0	0	0	0	0	0	0	0	0	0	0	0	0	0	0	0	0	0	0	1	0	0	0	0
183	3256931	k__Bacteria	p__Bacteroidetes	c__Bacteroidia	o__Bacteroidales	f__Bacteroidaceae	g__Bacteroides	s__unclassified	0	0	0	1	0	0	0	1	0	0	0	0	0	0	0	1	1	0	1	0	0	0	0	0	1	0	0	0	0	0	0	0	0	0	0	0	0	1	0	0	0
184	3997242	k__Bacteria	p__Bacteroidetes	c__Bacteroidia	o__Bacteroidales	f__Bacteroidaceae	g__Bacteroides	s__unclassified	0	0	1	0	1	1	1	0	1	0	1	1	0	0	1	0	1	1	0	0	0	0	0	1	0	1	1	0	1	0	0	1	0	1	1	1	0	0	1	1	1
185	273806	k__Bacteria	p__Firmicutes	c__Clostridia	o__Clostridiales	f__unclassified	g__unclassified	s__unclassified	0	0	0	1	0	0	0	0	0	0	0	0	0	0	0	0	0	0	0	0	0	0	0	0	0	0	0	0	0	0	0	0	0	0	0	0	0	0	0	0	0
186	1107018	k__Bacteria	p__Bacteroidetes	c__Bacteroidia	o__Bacteroidales	f__S24-7	g__unclassified	s__unclassified	1	1	1	1	1	1	1	1	1	1	1	1	0	1	1	1	1	1	1	1	1	1	1	1	1	1	1	1	1	0	1	1	1	1	1	1	1	1	1	1	1
187	579750	k__Bacteria	p__Firmicutes	c__Clostridia	o__Clostridiales	f__unclassified	g__unclassified	s__unclassified	0	0	0	0	0	0	0	0	0	0	0	0	0	0	0	0	0	0	0	0	0	0	0	0	0	0	0	0	0	0	0	0	0	0	0	0	0	0	0	0	0
188	4428544	k__Bacteria	p__Firmicutes	c__Clostridia	o__Clostridiales	f__unclassified	g__unclassified	s__unclassified	0	0	0	0	0	0	0	0	0	0	0	0	0	0	0	0	0	0	0	0	0	0	0	0	0	0	0	0	0	0	0	0	0	0	0	0	0	0	0	0	0
189	335508	k__Bacteria	p__Firmicutes	c__Clostridia	o__Clostridiales	f__Lachnospiraceae	g__unclassified	s__unclassified	0	0	0	0	0	0	0	0	0	0	0	0	0	0	0	0	0	0	0	0	0	0	0	0	0	0	0	0	0	0	0	0	0	0	0	0	0	0	0	0	0
190	168517	k__Bacteria	p__Firmicutes	c__Clostridia	o__Clostridiales	f__91otu13759	g__94otu11810	s__97otu90453	0	0	1	0	0	0	0	0	0	0	0	0	0	0	0	0	0	0	0	0	0	0	0	0	0	0	0	0	0	0	0	0	0	0	0	0	0	0	0	0	0
191	178859	k__Bacteria	p__Firmicutes	c__Clostridia	o__Clostridiales	f__Ruminococcaceae	g__Ruminococcus	s__unclassified	1	0	1	0	1	0	1	0	1	1	0	0	0	0	0	0	0	1	1	0	1	1	1	1	1	1	0	1	1	0	1	0	1	0	1	0	1	0	0	1	1
192	233313	k__Bacteria	p__Firmicutes	c__Clostridia	o__Clostridiales	f__Lachnospiraceae	g__[Ruminococcus]	s__gnavus	0	0	0	1	0	0	0	0	0	0	0	0	0	0	0	0	0	0	0	1	1	0	0	0	0	0	0	0	1	0	0	0	0	0	0	0	0	1	0	0	0
193	3926480	k__Bacteria	p__Firmicutes	c__Clostridia	o__Clostridiales	f__Lachnospiraceae	g__Roseburia	s__97otu25366	0	0	0	0	0	0	0	0	1	0	0	0	0	0	0	0	0	0	0	0	0	0	0	0	1	0	0	0	0	0	0	0	0	0	0	0	0	0	0	0	0
194	131024	k__Bacteria	p__Firmicutes	c__Clostridia	o__Clostridiales	f__Lachnospiraceae	g__unclassified	s__unclassified	0	0	0	1	0	0	0	0	1	0	0	0	0	0	0	0	0	0	0	0	0	0	0	0	0	0	0	0	0	0	0	0	0	0	0	0	0	0	0	0	0
195	272576	k__Bacteria	p__Firmicutes	c__Clostridia	o__Clostridiales	f__Ruminococcaceae	g__Oscillospira	s__unclassified	0	0	0	1	0	0	0	0	1	0	0	0	0	1	0	0	0	0	0	1	0	1	0	0	0	0	0	1	1	0	0	1	0	0	0	0	1	0	0	0	1
196	262917	k__Bacteria	p__Firmicutes	c__Clostridia	o__Clostridiales	f__91otu7770	g__94otu21802	s__97otu9773	0	1	1	1	1	0	1	1	1	1	0	1	0	1	0	0	1	0	0	1	1	1	0	1	0	1	0	1	1	0	1	1	1	1	1	0	1	0	1	1	0
197	302321	k__Bacteria	p__Firmicutes	c__Clostridia	o__Clostridiales	f__Lachnospiraceae	g__94otu11072	s__97otu24985	0	0	0	0	0	0	0	0	0	0	0	0	0	0	0	0	0	0	0	0	0	0	0	0	0	0	0	0	0	0	0	0	0	0	1	0	0	0	0	0	0
198	298723	k__Bacteria	p__Firmicutes	c__Clostridia	o__Clostridiales	f__unclassified	g__unclassified	s__unclassified	0	0	0	1	0	0	0	0	1	0	0	0	0	0	0	0	0	0	0	0	0	1	0	0	0	0	0	1	0	0	0	0	0	0	0	0	0	0	0	0	0
199	228330	k__Bacteria	p__Firmicutes	c__Clostridia	o__Clostridiales	f__Ruminococcaceae	g__Ruminococcus	s__flavefaciens	0	0	0	0	0	0	0	0	0	0	0	0	0	0	0	0	0	0	0	0	0	0	0	1	0	0	0	0	0	0	0	0	0	0	0	0	0	0	1	0	0
200	316381	k__Bacteria	p__Firmicutes	c__Clostridia	o__Clostridiales	f__Ruminococcaceae	g__Oscillospira	s__unclassified	0	0	0	0	0	0	0	0	0	0	0	0	0	0	0	0	0	0	0	0	0	0	0	0	0	0	0	0	0	0	0	0	0	0	0	0	0	0	0	0	0
201	4421276	k__Bacteria	p__Firmicutes	c__Clostridia	o__Clostridiales	f__Lachnospiraceae	g__94otu17070	s__97otu18843	0	0	0	0	0	0	0	0	1	1	0	1	0	1	1	0	0	0	1	0	1	0	0	1	1	0	0	1	1	1	0	0	0	0	0	0	0	0	0	1	1
202	319702	k__Bacteria	p__Firmicutes	c__Clostridia	o__Clostridiales	f__Lachnospiraceae	g__unclassified	s__unclassified	0	0	0	1	0	0	0	0	0	0	0	0	0	0	0	0	0	0	1	1	1	1	0	1	0	0	0	0	0	0	0	1	0	0	1	0	0	1	0	0	0
203	263179	k__Bacteria	p__Firmicutes	c__Clostridia	o__Clostridiales	f__unclassified	g__unclassified	s__unclassified	0	0	0	1	0	0	0	0	1	0	0	0	0	0	0	0	0	0	0	0	1	0	0	0	0	0	0	0	0	0	0	0	1	0	0	0	1	0	0	0	0
204	178659	k__Bacteria	p__Firmicutes	c__Clostridia	o__Clostridiales	f__91otu4292	g__94otu13710	s__unclassified	0	0	0	0	0	0	0	0	0	0	0	0	0	0	0	0	0	0	0	0	0	0	0	0	0	0	0	0	0	0	0	1	0	0	0	0	0	0	0	0	0
205	136604	k__Bacteria	p__Firmicutes	c__Clostridia	o__Clostridiales	f__Lachnospiraceae	g__94otu19175	s__97otu31686	0	0	0	1	0	0	1	0	0	0	0	0	0	0	1	0	0	1	1	1	1	1	0	1	1	0	0	0	1	0	0	1	0	1	1	0	0	1	0	1	0
206	263171	k__Bacteria	p__Firmicutes	c__Clostridia	o__Clostridiales	f__unclassified	g__unclassified	s__unclassified	0	0	0	1	0	0	1	1	0	0	0	0	0	0	0	0	0	1	1	1	1	1	0	1	0	0	0	0	1	0	0	0	0	0	0	0	0	0	0	1	1
207	4296764	k__Bacteria	p__Firmicutes	c__Clostridia	o__Clostridiales	f__Christensenellaceae	g__94otu20218	s__97otu22193	0	1	0	0	0	0	0	0	0	0	0	1	0	0	0	0	0	0	0	0	1	1	0	1	0	0	0	0	0	0	0	1	0	0	1	0	0	0	0	1	0
208	4296763	k__Bacteria	p__Firmicutes	c__Clostridia	o__Clostridiales	f__91otu7772	g__94otu23381	s__97otu30041	0	1	1	0	1	0	0	0	1	0	0	0	0	0	0	0	1	0	1	0	0	0	1	0	1	0	0	0	1	0	1	0	0	0	0	0	0	0	0	0	0
209	188432	k__Bacteria	p__Firmicutes	c__Clostridia	o__Clostridiales	f__Lachnospiraceae	g__unclassified	s__unclassified	0	0	0	0	0	0	0	0	0	0	0	0	0	0	0	0	0	0	0	0	0	0	0	0	0	0	0	0	0	0	0	1	1	0	1	0	0	0	0	0	0
210	171636	k__Bacteria	p__Bacteroidetes	c__Bacteroidia	o__Bacteroidales	f__S24-7	g__unclassified	s__unclassified	0	1	1	0	1	0	1	0	0	1	0	0	0	1	1	1	0	1	1	1	1	1	0	1	1	0	1	1	0	0	0	1	1	1	1	0	1	1	0	1	1
211	385545	k__Bacteria	p__Firmicutes	c__Clostridia	o__Clostridiales	f__unclassified	g__unclassified	s__unclassified	0	0	0	0	0	0	0	0	1	1	0	1	0	0	0	0	0	1	0	0	0	1	0	0	1	0	0	1	1	0	0	0	0	0	0	0	0	0	0	0	0
212	263207	k__Bacteria	p__Firmicutes	c__Clostridia	o__Clostridiales	f__unclassified	g__unclassified	s__unclassified	0	0	0	1	0	0	0	0	0	0	0	0	0	0	0	0	0	0	1	0	0	0	0	1	0	1	0	0	0	0	0	0	0	0	0	0	1	0	0	0	0
213	171632	k__Bacteria	p__Firmicutes	c__Clostridia	o__Clostridiales	f__Lachnospiraceae	g__unclassified	s__unclassified	0	0	0	0	0	0	1	0	0	0	0	0	0	0	0	0	0	0	0	0	0	0	0	1	0	0	0	0	0	0	0	0	0	0	0	0	0	0	0	0	0
214	275707	k__Bacteria	p__Firmicutes	c__Clostridia	o__Clostridiales	f__Lachnospiraceae	g__94otu22947	s__unclassified	0	0	1	0	0	0	0	0	0	0	0	0	0	0	0	0	0	0	0	0	1	0	0	0	0	0	0	0	0	0	0	1	1	0	0	0	0	0	0	0	0
215	263203	k__Bacteria	p__Firmicutes	c__Clostridia	o__Clostridiales	f__Ruminococcaceae	g__Oscillospira	s__unclassified	0	0	0	0	0	0	0	0	1	0	0	0	0	0	0	0	0	0	0	0	0	1	0	0	0	0	0	0	0	0	0	0	0	0	0	0	1	0	0	0	0
216	3426658	k__Bacteria	p__Bacteroidetes	c__Bacteroidia	o__Bacteroidales	f__Bacteroidaceae	g__Bacteroides	s__unclassified	0	1	1	1	1	1	1	1	1	1	0	0	0	0	1	1	1	0	1	1	1	1	1	0	1	1	1	1	1	0	1	0	0	1	1	0	0	1	1	1	1
217	276037	k__Bacteria	p__Firmicutes	c__Clostridia	o__Clostridiales	f__Lachnospiraceae	g__unclassified	s__unclassified	0	0	0	0	0	0	0	0	0	0	0	0	0	0	0	0	0	0	0	0	0	0	0	0	0	0	0	0	0	0	0	0	0	0	0	0	0	0	0	0	0
218	193219	k__Bacteria	p__Firmicutes	c__Clostridia	o__Clostridiales	f__Lachnospiraceae	g__unclassified	s__unclassified	0	0	0	0	0	0	0	0	0	0	0	0	0	0	0	0	0	0	0	0	0	0	0	0	0	0	0	0	0	0	0	0	0	0	0	0	0	0	0	0	0
219	1108356	k__Bacteria	p__Tenericutes	c__Mollicutes	o__RF39	f__unclassified	g__unclassified	s__unclassified	1	1	1	1	1	1	1	1	0	1	0	1	1	1	1	1	1	1	1	1	1	1	1	1	1	1	1	1	1	1	1	1	1	1	1	1	1	0	1	1	1
220	577294	k__Bacteria	p__Bacteroidetes	c__Bacteroidia	o__Bacteroidales	f__Porphyromonadaceae	g__Parabacteroides	s__distasonis	1	1	1	1	1	1	1	1	1	0	1	1	1	1	0	0	0	1	1	0	0	1	0	1	1	0	1	1	1	0	0	0	0	1	0	1	0	1	0	1	1
221	326013	k__Bacteria	p__Firmicutes	c__Clostridia	o__Clostridiales	f__unclassified	g__unclassified	s__unclassified	0	0	0	0	1	0	0	0	0	0	0	0	1	0	0	0	0	0	0	0	0	0	1	0	0	1	0	0	0	0	0	0	0	0	1	1	0	0	0	1	1
222	192777	k__Bacteria	p__Firmicutes	c__Clostridia	o__Clostridiales	f__unclassified	g__unclassified	s__unclassified	0	0	0	0	0	0	0	0	0	0	0	0	0	0	0	0	0	0	0	0	0	0	0	0	0	0	0	0	0	0	0	0	0	0	0	0	0	0	0	0	0
223	272170	k__Bacteria	p__Bacteroidetes	c__Bacteroidia	o__Bacteroidales	f__S24-7	g__94otu24340	s__97otu26686	0	1	0	1	0	0	1	0	0	0	0	0	0	0	1	0	0	0	0	1	0	0	0	0	0	0	0	0	0	0	1	1	0	1	0	0	0	0	1	1	0
224	170328	k__Bacteria	p__Firmicutes	c__Erysipelotrichi	o__Erysipelotrichales	f__Erysipelotrichaceae	g__94otu21719	s__97otu37234	0	1	0	1	1	0	1	0	1	0	0	1	1	1	0	0	1	0	1	0	0	0	1	0	1	0	1	1	1	0	0	1	0	0	1	1	1	0	1	0	1
225	192316	k__Bacteria	p__Bacteroidetes	c__Bacteroidia	o__Bacteroidales	f__S24-7	g__unclassified	s__unclassified	1	1	1	1	1	1	1	1	1	1	1	1	1	1	1	1	1	1	1	1	1	1	1	1	1	1	1	1	1	1	1	1	1	1	1	1	1	1	1	1	1
226	667010	k__Bacteria	p__Firmicutes	c__Clostridia	o__Clostridiales	f__unclassified	g__unclassified	s__unclassified	0	0	0	0	0	0	0	1	0	0	0	0	0	0	0	0	0	0	0	0	0	0	0	0	0	0	0	0	0	0	0	0	0	0	0	0	0	0	1	0	0
227	305997	k__Bacteria	p__Firmicutes	c__Clostridia	o__Clostridiales	f__Lachnospiraceae	g__unclassified	s__unclassified	0	0	0	0	0	1	0	0	0	0	0	0	0	0	0	0	0	0	0	0	0	0	0	0	0	0	0	1	0	0	0	0	0	0	0	0	0	0	1	0	0
228	143423	k__Bacteria	p__Firmicutes	c__Clostridia	o__Clostridiales	f__Ruminococcaceae	g__unclassified	s__unclassified	0	0	0	0	0	0	0	0	1	0	0	0	0	0	0	0	0	1	0	0	0	0	0	0	0	0	0	0	0	0	0	1	0	0	0	0	1	0	0	0	0
229	245324	k__Bacteria	p__Actinobacteria	c__Coriobacteriia	o__Coriobacteriales	f__Coriobacteriaceae	g__Adlercreutzia	s__97otu69766	0	0	1	1	0	1	1	0	1	1	1	1	0	1	0	0	0	1	1	1	1	0	0	1	1	1	0	1	1	0	1	1	1	1	0	0	1	1	1	1	1
230	274106	k__Bacteria	p__Firmicutes	c__Clostridia	o__Clostridiales	f__unclassified	g__unclassified	s__unclassified	0	0	0	0	0	0	1	0	0	0	0	1	0	0	0	0	0	0	0	0	0	0	0	0	0	0	0	0	1	0	0	1	0	0	0	0	1	0	0	0	0
231	529192	k__Bacteria	p__Firmicutes	c__Clostridia	o__Clostridiales	f__unclassified	g__unclassified	s__unclassified	1	1	0	1	1	0	0	0	0	0	0	1	1	0	0	0	1	1	0	1	1	0	0	0	0	0	0	1	1	1	0	1	1	1	1	1	0	0	1	0	1
232	339329	k__Bacteria	p__Firmicutes	c__Clostridia	o__Clostridiales	f__Lachnospiraceae	g__94otu8753	s__unclassified	0	0	0	1	0	0	1	0	1	0	0	1	0	0	0	0	0	0	1	1	1	1	0	0	0	0	0	0	0	0	0	0	1	0	1	0	1	0	1	0	0
233	4401580	k__Bacteria	p__Bacteroidetes	c__Bacteroidia	o__Bacteroidales	f__Bacteroidaceae	g__Bacteroides	s__unclassified	1	1	1	1	1	1	1	1	1	1	1	1	1	1	1	1	1	1	1	1	1	1	1	1	1	1	1	1	1	1	1	1	1	1	1	1	1	1	1	1	1
234	180171	k__Bacteria	p__Firmicutes	c__Clostridia	o__Clostridiales	f__Lachnospiraceae	g__unclassified	s__unclassified	0	0	0	1	0	0	0	0	1	0	0	1	0	0	0	0	0	0	0	0	0	0	0	0	0	0	0	0	0	0	0	0	0	1	1	0	0	0	0	0	0
235	110016	k__Bacteria	p__Firmicutes	c__Clostridia	o__Clostridiales	f__unclassified	g__unclassified	s__unclassified	1	0	1	0	1	0	1	0	1	1	0	1	0	1	0	1	0	0	1	0	1	1	1	1	0	1	0	0	0	1	0	0	1	1	0	1	0	0	1	1	0
236	349713	k__Bacteria	p__Firmicutes	c__Clostridia	o__Clostridiales	f__unclassified	g__unclassified	s__unclassified	0	0	0	1	0	0	0	0	0	0	0	0	0	0	0	0	0	0	0	0	0	0	0	0	0	0	0	0	0	0	0	0	0	0	0	0	0	0	0	0	0
237	263244	k__Bacteria	p__Firmicutes	c__Clostridia	o__Clostridiales	f__91otu10234	g__94otu27794	s__97otu30622	0	0	0	0	1	0	0	0	0	0	0	0	0	0	0	0	0	0	0	0	0	0	0	0	0	0	0	0	0	0	0	0	0	0	0	0	0	0	0	0	0
238	267478	k__Bacteria	p__Firmicutes	c__Clostridia	o__Clostridiales	f__Lachnospiraceae	g__94otu24824	s__97otu27233	0	0	0	0	0	0	0	0	0	0	0	0	0	0	0	0	0	0	1	0	0	0	0	0	0	0	0	0	0	0	0	0	1	0	0	0	0	0	0	0	0
239	3231096	k__Bacteria	p__Bacteroidetes	c__Bacteroidia	o__Bacteroidales	f__S24-7	g__94otu9976	s__97otu11563	1	1	1	1	1	1	1	1	1	1	1	1	1	1	1	1	1	1	1	1	1	1	1	1	1	1	1	1	1	1	1	1	1	1	1	1	1	1	1	1	1
240	511229	k__Bacteria	p__Firmicutes	c__Clostridia	o__Clostridiales	f__91otu8029	g__94otu15375	s__97otu20767	0	0	0	0	0	0	1	0	1	0	0	0	0	0	0	0	0	0	0	0	0	0	0	0	0	0	0	0	0	0	0	0	0	0	0	0	0	0	0	0	0
241	4308841	k__Bacteria	p__Firmicutes	c__Clostridia	o__Clostridiales	f__unclassified	g__unclassified	s__unclassified	0	0	0	0	0	0	0	0	0	0	0	0	0	0	0	0	0	0	0	0	0	0	0	0	0	0	0	0	0	0	0	0	0	0	0	0	1	0	0	0	0
242	186162	k__Bacteria	p__Firmicutes	c__Clostridia	o__Clostridiales	f__unclassified	g__unclassified	s__unclassified	0	0	0	0	0	0	0	0	0	0	0	0	0	0	0	0	0	0	0	0	1	0	0	0	0	0	0	1	0	0	0	1	0	0	0	0	0	0	0	0	0
243	267470	k__Bacteria	p__Firmicutes	c__Clostridia	o__Clostridiales	f__unclassified	g__unclassified	s__unclassified	0	0	0	1	0	0	0	0	0	0	0	0	0	0	0	0	0	0	0	0	0	0	0	0	0	0	0	0	0	0	0	0	0	0	0	0	1	0	0	0	0
244	263992	k__Bacteria	p__Firmicutes	c__Clostridia	o__Clostridiales	f__Lachnospiraceae	g__unclassified	s__unclassified	0	1	1	1	1	0	1	0	1	0	0	1	1	0	1	0	1	0	1	1	1	1	0	1	1	1	0	0	1	0	1	1	1	0	1	0	1	1	1	0	0
245	337580	k__Bacteria	p__Firmicutes	c__Clostridia	o__Clostridiales	f__unclassified	g__unclassified	s__unclassified	0	0	0	0	0	0	0	0	0	0	0	0	0	0	0	0	0	0	0	0	0	1	0	0	0	0	0	0	0	0	0	0	0	0	0	0	0	0	0	0	0
246	4363614	k__Bacteria	p__Firmicutes	c__Clostridia	o__Clostridiales	f__Ruminococcaceae	g__unclassified	s__unclassified	0	1	0	0	0	0	1	0	1	1	0	0	0	0	1	0	0	1	1	0	1	1	1	0	0	1	1	1	1	0	0	1	1	1	1	0	1	0	1	1	0
247	188299	k__Bacteria	p__Firmicutes	c__Clostridia	o__Clostridiales	f__unclassified	g__unclassified	s__unclassified	0	0	1	1	0	0	1	0	1	0	0	0	0	0	0	0	0	0	1	0	0	0	0	1	0	0	0	1	0	0	0	0	1	0	0	0	0	0	0	0	0
248	4331760	k__Bacteria	p__Bacteroidetes	c__Bacteroidia	o__Bacteroidales	f__Rikenellaceae	g__94otu1542	s__97otu1804	1	0	1	1	0	0	0	1	0	0	0	1	1	1	0	0	1	1	0	0	1	0	1	1	1	0	1	1	1	0	1	0	1	0	1	0	0	0	0	1	0
249	276509	k__Bacteria	p__Bacteroidetes	c__Bacteroidia	o__Bacteroidales	f__S24-7	g__unclassified	s__unclassified	1	1	1	1	1	1	1	1	1	1	1	1	1	1	1	1	1	1	1	1	1	1	1	1	1	1	1	1	1	1	0	1	1	1	1	1	1	1	1	1	1
250	301498	k__Bacteria	p__Firmicutes	c__Clostridia	o__Clostridiales	f__Lachnospiraceae	g__unclassified	s__unclassified	0	0	0	0	0	0	0	0	0	0	0	0	0	0	0	0	0	0	0	0	0	0	0	0	0	0	0	0	0	0	0	0	0	0	0	0	0	0	0	0	0
251	196004	k__Bacteria	p__Firmicutes	c__Clostridia	o__Clostridiales	f__Lachnospiraceae	g__unclassified	s__unclassified	0	0	0	0	0	0	0	0	1	0	0	0	0	0	0	0	0	0	0	0	0	0	0	0	0	0	0	0	0	0	0	0	0	0	0	0	0	0	0	0	0
252	276050	k__Bacteria	p__Firmicutes	c__Clostridia	o__Clostridiales	f__unclassified	g__unclassified	s__unclassified	0	0	0	1	0	0	1	0	1	0	0	0	0	0	0	0	0	0	1	0	0	0	0	0	0	0	0	0	1	0	0	1	0	0	0	0	1	0	0	0	0
253	521230	k__Bacteria	p__Firmicutes	c__Clostridia	o__Clostridiales	f__Ruminococcaceae	g__unclassified	s__unclassified	0	0	0	0	0	1	0	0	0	0	0	0	0	0	0	0	0	0	0	0	1	0	0	0	0	1	0	0	0	0	0	0	0	0	0	0	1	0	0	0	1
254	189362	k__Bacteria	p__Firmicutes	c__Clostridia	o__Clostridiales	f__unclassified	g__unclassified	s__unclassified	0	0	0	1	0	0	0	0	0	0	0	0	0	0	0	0	0	0	0	0	0	0	0	0	0	0	0	0	0	0	0	0	0	0	0	0	0	0	0	0	0
255	186406	k__Bacteria	p__Firmicutes	c__Clostridia	o__Clostridiales	f__Lachnospiraceae	g__[Ruminococcus]	s__gnavus	0	0	0	1	0	0	0	0	0	0	0	0	0	0	0	0	0	0	0	0	0	0	0	0	0	0	0	0	0	0	0	0	0	0	0	0	0	0	0	0	0
256	342887	k__Bacteria	p__Firmicutes	c__Clostridia	o__Clostridiales	f__Lachnospiraceae	g__[Ruminococcus]	s__gnavus	0	1	0	0	0	1	1	0	0	0	0	0	0	0	0	0	0	0	0	0	0	0	0	0	0	0	0	0	0	0	0	0	0	0	0	0	1	0	0	0	0
257	312070	k__Bacteria	p__Firmicutes	c__Clostridia	o__Clostridiales	f__unclassified	g__unclassified	s__unclassified	0	0	0	0	0	0	0	0	0	0	0	0	0	0	0	0	0	0	0	0	0	0	0	0	1	0	0	0	0	0	0	0	0	0	0	0	0	0	0	0	0
258	261841	k__Bacteria	p__Firmicutes	c__Clostridia	o__Clostridiales	f__Lachnospiraceae	g__Coprococcus	s__unclassified	0	0	0	1	0	0	0	0	0	0	0	0	0	0	0	0	0	0	0	0	0	0	0	0	0	0	0	0	0	0	0	0	0	0	0	0	0	0	0	0	0
259	423455	k__Bacteria	p__Bacteroidetes	c__Bacteroidia	o__Bacteroidales	f__S24-7	g__94otu22671	s__97otu34824	1	1	1	1	1	1	1	1	1	1	1	1	1	1	1	1	1	1	1	1	1	1	1	1	1	1	1	1	1	1	1	1	1	1	1	1	1	1	1	1	1
260	3330580	k__Bacteria	p__Proteobacteria	c__Gammaproteobacteria	o__Xanthomonadales	f__Xanthomonadaceae	g__Stenotrophomonas	s__unclassified	0	0	0	0	0	0	0	0	0	0	0	0	0	0	0	0	0	0	0	0	0	0	0	0	0	0	0	0	0	0	0	0	0	0	0	0	0	0	0	0	0
261	209446	k__Bacteria	p__Bacteroidetes	c__Bacteroidia	o__Bacteroidales	f__S24-7	g__unclassified	s__unclassified	0	0	0	0	0	0	0	0	0	0	0	0	0	0	0	0	0	0	0	0	0	0	0	0	0	0	0	0	0	0	0	0	0	0	0	0	0	0	0	0	0
262	4422556	k__Bacteria	p__Firmicutes	c__Clostridia	o__Clostridiales	f__unclassified	g__unclassified	s__unclassified	0	0	0	0	0	0	0	0	0	0	0	0	0	0	0	0	0	0	0	0	0	0	0	0	0	0	0	0	0	0	0	0	0	0	0	0	1	0	0	0	0
263	460611	k__Bacteria	p__Firmicutes	c__Clostridia	o__Clostridiales	f__91otu5977	g__94otu27137	s__97otu8745	0	0	1	1	0	0	1	0	1	0	0	1	0	0	1	0	0	0	1	1	0	1	0	0	0	1	0	1	0	0	0	0	1	0	0	0	1	0	1	0	0
264	259614	k__Bacteria	p__Firmicutes	c__Clostridia	o__Clostridiales	f__unclassified	g__unclassified	s__unclassified	0	0	0	0	0	0	0	0	0	0	0	0	0	0	0	0	0	0	0	0	0	0	0	0	0	0	0	0	0	0	0	0	0	0	1	0	0	0	0	0	0
265	193528	k__Bacteria	p__Bacteroidetes	c__Bacteroidia	o__Bacteroidales	f__Bacteroidaceae	g__Bacteroides	s__caccae	1	1	1	1	1	1	1	1	1	1	0	1	1	1	1	1	1	1	1	1	1	1	1	1	1	1	1	1	1	1	1	1	1	1	1	1	1	1	1	1	1
266	258232	k__Bacteria	p__Firmicutes	c__Clostridia	o__Clostridiales	f__91otu10082	g__94otu27226	s__97otu37977	0	0	0	0	0	0	0	0	0	0	0	0	0	0	0	0	0	0	0	0	0	0	0	0	0	0	0	0	0	0	0	0	0	0	0	0	0	0	0	0	0
267	331878	k__Bacteria	p__Firmicutes	c__Clostridia	o__Clostridiales	f__Lachnospiraceae	g__94otu25030	s__97otu27466	0	0	1	1	0	0	1	1	1	1	0	0	0	1	1	1	0	0	0	1	1	1	0	1	1	1	0	0	1	0	1	1	1	1	1	0	1	0	1	1	0
268	3942348	k__Bacteria	p__Firmicutes	c__Clostridia	o__Clostridiales	f__91otu8029	g__94otu18643	s__97otu56935	1	0	0	0	1	0	0	0	0	0	0	0	0	0	0	0	0	0	0	1	0	1	1	0	1	1	0	0	0	0	1	0	0	0	0	1	1	0	0	1	0
269	825063	k__Bacteria	p__Tenericutes	c__Mollicutes	o__RF39	f__91otu7931	g__unclassified	s__unclassified	0	0	0	0	0	0	0	0	0	0	0	0	0	0	0	0	0	0	0	0	0	0	0	0	0	0	0	0	0	0	0	0	0	0	0	0	0	0	0	0	0
270	1106290	k__Bacteria	p__Firmicutes	c__Clostridia	o__Clostridiales	f__91otu7271	g__94otu3874	s__97otu81201	0	1	1	1	0	1	1	0	0	0	0	1	0	1	0	0	0	0	0	1	0	0	1	1	1	1	1	1	1	0	0	1	1	1	0	1	0	1	1	1	0
271	4479443	k__Bacteria	p__Firmicutes	c__Clostridia	o__Clostridiales	f__Lachnospiraceae	g__unclassified	s__unclassified	0	0	0	0	0	0	0	0	1	0	0	0	0	0	0	0	0	0	1	0	0	1	0	0	0	0	0	0	0	0	0	0	0	0	0	0	0	1	0	0	0
272	181718	k__Bacteria	p__Firmicutes	c__Clostridia	o__Clostridiales	f__Lachnospiraceae	g__Blautia	s__unclassified	0	0	0	0	0	0	0	0	0	0	0	0	0	1	0	0	0	0	0	0	0	0	0	0	0	0	0	0	0	0	0	0	0	0	0	0	0	0	0	0	0
273	181719	k__Bacteria	p__Bacteroidetes	c__Bacteroidia	o__Bacteroidales	f__Bacteroidaceae	g__Bacteroides	s__97otu16938	1	1	1	1	1	1	1	1	1	1	1	1	1	1	1	1	1	1	1	1	1	1	1	1	1	1	1	1	1	1	1	1	1	1	1	1	1	1	1	1	1
274	292735	k__Bacteria	p__Firmicutes	c__Clostridia	o__Clostridiales	f__Lachnospiraceae	g__Blautia	s__unclassified	0	0	0	0	0	0	0	0	0	0	0	0	0	0	0	0	0	0	0	0	0	0	0	0	0	0	0	0	0	1	0	0	0	0	0	0	0	0	0	0	0
275	181717	k__Bacteria	p__Firmicutes	c__Clostridia	o__Clostridiales	f__unclassified	g__unclassified	s__unclassified	0	0	0	1	0	0	0	0	1	0	0	0	0	0	0	0	0	0	1	1	0	1	0	0	1	1	0	0	1	0	0	0	0	0	0	0	0	0	1	0	0
276	4427114	k__Bacteria	p__Firmicutes	c__Bacilli	o__Bacillales	f__Staphylococcaceae	g__Staphylococcus	s__unclassified	0	0	0	0	0	0	0	0	0	0	0	0	0	0	0	0	0	0	0	0	0	0	0	0	0	0	0	0	0	0	0	0	0	0	0	0	0	0	0	0	0
277	4383135	k__Bacteria	p__Firmicutes	c__Clostridia	o__Clostridiales	f__91otu9842	g__94otu18945	s__97otu20849	1	1	1	1	1	1	1	0	1	1	0	1	1	1	1	0	1	0	1	1	1	1	0	1	1	1	0	1	1	0	1	1	1	1	1	0	1	0	1	1	1
278	215750	k__Bacteria	p__Firmicutes	c__Clostridia	o__Clostridiales	f__unclassified	g__unclassified	s__unclassified	0	0	0	1	0	0	0	0	0	0	0	0	0	0	0	0	0	0	0	0	0	0	0	0	0	0	0	0	0	0	0	0	0	0	0	0	0	0	0	0	0
279	191325	k__Bacteria	p__Firmicutes	c__Clostridia	o__Clostridiales	f__unclassified	g__unclassified	s__unclassified	0	0	0	1	0	0	1	0	0	0	0	0	0	0	0	0	0	0	0	0	1	1	0	1	0	0	0	0	1	0	0	1	0	0	0	0	1	0	0	0	0
280	328523	k__Bacteria	p__Firmicutes	c__Clostridia	o__Clostridiales	f__unclassified	g__unclassified	s__unclassified	0	1	0	0	0	1	1	0	1	0	0	0	0	0	0	0	0	0	0	0	0	0	0	0	1	0	0	0	1	0	0	0	0	0	0	0	1	0	0	0	0
281	172163	k__Bacteria	p__Firmicutes	c__Clostridia	o__Clostridiales	f__91otu7	g__94otu11	s__97otu11	0	0	0	0	0	1	0	0	0	0	0	0	0	0	0	0	0	0	0	0	0	0	0	0	0	0	0	0	0	0	0	0	0	0	0	0	0	0	0	0	0
282	198808	k__Bacteria	p__Firmicutes	c__Clostridia	o__Clostridiales	f__unclassified	g__unclassified	s__unclassified	0	0	0	0	0	0	0	0	0	0	0	0	0	0	0	0	0	0	0	0	0	0	0	0	0	0	0	0	0	0	0	0	0	0	0	0	0	0	0	0	0
283	4349573	k__Bacteria	p__Tenericutes	c__Mollicutes	o__RF39	f__91otu7931	g__unclassified	s__unclassified	0	0	0	0	0	0	0	0	0	0	0	0	0	0	1	0	0	0	0	0	1	0	1	0	0	0	0	0	0	1	0	0	0	1	0	0	0	0	1	0	1
284	261114	k__Bacteria	p__Firmicutes	c__Clostridia	o__Clostridiales	f__Lachnospiraceae	g__unclassified	s__unclassified	1	1	1	1	0	0	1	0	1	1	0	1	0	1	0	0	0	1	1	0	1	1	0	1	0	1	0	1	1	0	1	0	1	0	0	0	1	0	1	0	0
285	315462	k__Bacteria	p__Firmicutes	c__Clostridia	o__Clostridiales	f__unclassified	g__unclassified	s__unclassified	0	0	0	0	0	0	0	0	0	0	0	0	0	0	0	0	0	1	0	0	0	0	0	0	0	0	0	0	0	0	0	0	0	0	0	0	0	0	0	0	0
286	2686384	k__Bacteria	p__Firmicutes	c__Clostridia	o__Clostridiales	f__Lachnospiraceae	g__unclassified	s__unclassified	0	0	1	0	0	0	0	0	0	0	0	0	0	0	0	0	0	0	0	0	0	0	0	1	0	0	0	0	0	0	0	0	0	0	0	0	0	0	0	0	0
287	4443207	k__Bacteria	p__Fusobacteria	c__Fusobacteriia	o__Fusobacteriales	f__Leptotrichiaceae	g__Leptotrichia	s__97otu11405	0	0	0	0	0	0	0	0	0	0	0	0	0	0	0	0	0	0	0	0	0	1	0	0	0	0	0	0	0	0	0	0	0	0	0	0	0	0	0	0	0
288	842291	k__Bacteria	p__Firmicutes	c__Clostridia	o__Clostridiales	f__Lachnospiraceae	g__unclassified	s__unclassified	0	0	0	0	0	0	0	0	0	0	0	0	0	0	0	0	0	0	0	0	0	0	0	0	0	0	0	0	0	0	0	0	0	0	0	0	1	0	0	0	0
289	828435	k__Bacteria	p__Firmicutes	c__Erysipelotrichi	o__Erysipelotrichales	f__Erysipelotrichaceae	g__94otu23969	s__97otu79099	1	1	1	1	1	1	1	0	0	1	0	1	1	0	1	1	1	1	1	1	1	1	1	1	1	1	1	1	1	1	1	1	1	1	1	1	1	0	1	1	0
290	293473	k__Bacteria	p__Firmicutes	c__Clostridia	o__Clostridiales	f__Ruminococcaceae	g__94otu27110	s__unclassified	0	0	0	0	0	0	0	0	0	0	0	0	0	0	0	0	0	0	0	0	0	0	1	0	0	0	0	0	0	0	0	0	0	0	0	0	0	0	0	0	0
291	742358	k__Bacteria	p__Actinobacteria	c__Coriobacteriia	o__Coriobacteriales	f__Coriobacteriaceae	g__94otu41707	s__97otu46803	0	0	0	1	0	0	0	0	0	0	0	0	0	0	0	0	0	0	0	0	0	0	0	0	0	0	0	0	0	0	0	0	0	0	0	0	0	0	1	0	0
292	262642	k__Bacteria	p__Firmicutes	c__Clostridia	o__Clostridiales	f__Lachnospiraceae	g__unclassified	s__unclassified	0	0	0	1	0	0	0	0	1	0	0	0	0	0	0	0	0	0	1	0	0	0	0	1	0	1	0	1	0	0	0	0	1	0	0	0	0	0	0	0	0
293	193784	k__Bacteria	p__Firmicutes	c__Clostridia	o__Clostridiales	f__Lachnospiraceae	g__unclassified	s__unclassified	0	0	0	0	0	0	0	0	0	0	0	0	0	0	0	0	0	0	0	0	0	0	0	0	0	0	0	0	0	0	0	0	0	0	1	0	1	0	0	0	0
294	340600	k__Bacteria	p__Firmicutes	c__Clostridia	o__Clostridiales	f__91otu9253	g__94otu25417	s__97otu27886	0	1	1	1	1	0	1	1	1	1	0	1	0	1	0	0	1	0	1	1	1	1	1	1	1	0	1	1	1	0	1	1	1	1	1	0	1	1	1	1	1
295	214904	k__Bacteria	p__Bacteroidetes	c__Bacteroidia	o__Bacteroidales	f__S24-7	g__unclassified	s__unclassified	0	0	0	0	0	0	0	0	0	0	0	0	0	0	0	0	0	0	0	0	0	0	0	0	0	0	0	0	0	0	0	1	0	1	1	0	0	1	0	0	0
296	261590	k__Bacteria	p__Firmicutes	c__Clostridia	o__Clostridiales	f__Peptostreptococcaceae	g__unclassified	s__unclassified	0	0	0	0	0	0	0	0	0	0	0	0	0	0	0	0	0	0	0	0	0	0	0	0	1	0	0	0	0	0	0	0	0	0	0	0	0	0	0	0	0
297	69988	k__Bacteria	p__Firmicutes	c__Clostridia	o__Clostridiales	f__unclassified	g__unclassified	s__unclassified	1	0	0	0	0	0	0	0	0	0	0	0	0	0	0	0	0	0	0	0	0	0	0	0	0	0	0	0	0	0	0	0	0	0	0	0	0	0	0	0	0
298	810399	k__Bacteria	p__Firmicutes	c__Bacilli	o__Lactobacillales	f__unclassified	g__unclassified	s__unclassified	0	0	0	0	1	0	0	0	1	0	0	0	0	0	0	0	0	0	0	0	0	0	0	1	0	0	0	0	0	0	0	0	0	0	0	0	0	0	0	0	1
299	344943	k__Bacteria	p__Firmicutes	c__Clostridia	o__Clostridiales	f__unclassified	g__unclassified	s__unclassified	0	0	0	1	0	0	0	0	1	0	0	0	0	0	0	0	0	0	0	0	0	0	0	1	0	0	0	0	0	0	0	0	0	0	0	0	0	0	0	0	0
300	113542	k__Bacteria	p__Proteobacteria	c__Deltaproteobacteria	o__Desulfovibrionales	f__Desulfovibrionaceae	g__Desulfovibrio	s__97otu16043	0	0	1	1	1	0	0	0	1	0	1	1	0	1	0	0	0	1	1	0	0	0	0	1	1	1	0	0	1	0	0	1	0	1	1	0	1	0	0	0	0
301	521982	k__Bacteria	p__Bacteroidetes	c__Bacteroidia	o__Bacteroidales	f__Rikenellaceae	g__94otu17083	s__97otu19087	0	1	1	0	1	1	1	1	1	1	1	1	0	1	1	0	1	1	1	1	1	0	1	1	1	1	1	1	1	0	0	1	1	1	1	0	1	1	1	1	1
302	176071	k__Bacteria	p__Bacteroidetes	c__Bacteroidia	o__Bacteroidales	f__Bacteroidaceae	g__Bacteroides	s__unclassified	0	0	0	0	0	0	0	0	0	0	0	0	0	0	0	0	0	1	0	0	0	0	0	0	0	0	0	0	0	0	1	0	0	0	0	0	0	0	0	0	0
303	188999	k__Bacteria	p__Firmicutes	c__Clostridia	o__Clostridiales	f__unclassified	g__unclassified	s__unclassified	0	0	1	1	0	0	0	0	0	0	0	0	0	0	0	0	0	0	0	0	0	0	0	0	0	0	0	0	1	0	0	1	1	0	1	0	1	1	1	0	0
304	281310	k__Bacteria	p__Firmicutes	c__Bacilli	o__Lactobacillales	f__unclassified	g__unclassified	s__unclassified	0	0	0	0	0	0	0	0	0	1	0	0	0	0	0	0	0	0	0	0	0	0	0	0	0	0	0	0	0	0	0	0	0	0	0	0	0	0	0	0	0
305	766113	k__Bacteria	p__Firmicutes	c__Clostridia	o__Clostridiales	f__Ruminococcaceae	g__unclassified	s__unclassified	0	0	0	0	1	0	0	0	0	0	0	0	0	0	1	0	0	0	0	0	0	1	0	1	0	0	0	1	0	0	0	0	1	0	0	0	0	0	0	0	0
306	268596	k__Bacteria	p__Firmicutes	c__Clostridia	o__Clostridiales	f__Ruminococcaceae	g__unclassified	s__unclassified	0	0	0	1	0	0	0	0	0	0	0	0	0	0	0	0	0	0	0	0	0	0	0	0	0	0	0	0	0	0	0	0	0	0	0	0	0	0	0	0	0
307	61836	k__Bacteria	p__Proteobacteria	c__Betaproteobacteria	o__Burkholderiales	f__Comamonadaceae	g__unclassified	s__unclassified	0	0	0	0	0	0	0	1	0	0	0	0	0	0	0	0	0	0	0	0	0	1	0	0	0	0	0	0	0	0	1	0	0	0	0	0	0	0	0	0	0
308	267110	k__Bacteria	p__Firmicutes	c__Clostridia	o__Clostridiales	f__91otu1083	g__94otu31635	s__97otu37485	0	0	1	1	0	0	1	0	1	0	0	1	0	0	1	0	0	1	1	1	1	1	0	0	0	1	0	1	0	0	0	0	0	1	0	0	1	0	0	0	0
309	167509	k__Bacteria	p__Firmicutes	c__Clostridia	o__Clostridiales	f__Ruminococcaceae	g__Oscillospira	s__97otu76052	0	1	1	1	0	0	1	1	1	1	0	1	1	1	1	0	1	1	1	1	1	1	1	1	1	1	0	1	1	1	1	1	1	1	1	1	1	1	1	0	0
310	265030	k__Bacteria	p__Firmicutes	c__Clostridia	o__Clostridiales	f__Ruminococcaceae	g__Oscillospira	s__97otu13166	0	0	1	0	0	0	0	0	0	0	0	1	0	0	0	0	0	0	0	0	0	0	0	0	0	0	0	0	0	0	0	0	0	0	0	0	0	0	0	0	0
311	192206	k__Bacteria	p__Bacteroidetes	c__Bacteroidia	o__Bacteroidales	f__S24-7	g__unclassified	s__unclassified	0	0	0	0	0	0	0	1	0	0	0	0	0	0	0	0	0	0	0	0	0	0	0	0	0	0	0	0	0	0	0	0	0	0	0	0	0	0	0	0	0
312	316842	k__Bacteria	p__Firmicutes	c__Clostridia	o__Clostridiales	f__Lachnospiraceae	g__94otu11370	s__97otu3060	0	0	0	0	0	0	0	0	0	0	0	0	0	0	0	0	0	0	0	1	0	0	0	0	0	0	0	0	0	0	0	0	0	0	0	0	0	0	0	0	0
313	315390	k__Bacteria	p__Firmicutes	c__Clostridia	o__Clostridiales	f__unclassified	g__unclassified	s__unclassified	0	0	0	0	0	0	0	0	0	0	0	0	0	0	0	0	0	0	0	0	0	0	0	0	0	0	0	0	0	0	0	0	0	0	0	0	1	0	0	0	0
314	294550	k__Bacteria	p__Firmicutes	c__Bacilli	o__Lactobacillales	f__Lactobacillaceae	g__Lactobacillus	s__unclassified	0	0	0	0	0	0	0	0	0	1	0	0	0	0	0	0	0	0	0	0	1	0	0	0	0	0	0	0	0	0	0	0	0	0	0	0	0	0	0	1	0
315	270051	k__Bacteria	p__Bacteroidetes	c__Bacteroidia	o__Bacteroidales	f__S24-7	g__94otu11032	s__97otu41266	0	1	1	1	1	1	1	1	1	1	0	1	0	1	1	0	0	1	1	1	1	1	1	1	1	1	1	1	1	0	0	1	1	1	0	0	1	1	1	1	1
316	270105	k__Bacteria	p__Firmicutes	c__Clostridia	o__Clostridiales	f__unclassified	g__unclassified	s__unclassified	0	0	0	1	0	0	0	0	0	0	0	0	0	0	0	0	0	0	0	0	0	0	0	0	0	0	0	0	0	0	0	0	0	0	0	0	0	0	0	0	0
317	738739	k__Bacteria	p__Firmicutes	c__Clostridia	o__Clostridiales	f__91otu19591	g__94otu9842	s__unclassified	0	0	0	0	0	0	0	0	0	0	0	0	0	0	0	0	0	0	0	0	0	1	0	1	0	0	0	0	0	0	0	0	0	0	0	0	0	0	0	0	0
318	271230	k__Bacteria	p__Firmicutes	c__Clostridia	o__Clostridiales	f__91otu7810	g__94otu4357	s__97otu71143	0	0	0	1	0	0	0	0	1	0	0	0	0	0	0	0	0	1	0	0	0	0	1	0	0	1	0	0	0	0	0	0	0	1	0	0	0	0	1	0	0
319	1076316	k__Bacteria	p__Firmicutes	c__Bacilli	o__Bacillales	f__Staphylococcaceae	g__Staphylococcus	s__unclassified	0	0	0	0	0	0	0	0	0	0	0	0	0	0	0	0	0	0	0	0	0	0	0	0	0	0	0	0	0	0	0	0	0	0	0	0	0	0	0	0	0
320	269415	k__Bacteria	p__Bacteroidetes	c__Bacteroidia	o__Bacteroidales	f__S24-7	g__94otu1086	s__97otu86044	0	0	0	0	0	0	0	0	0	0	0	0	0	0	0	0	0	0	0	0	0	0	0	0	0	0	0	0	0	0	0	0	0	0	0	1	0	0	0	0	0
321	175416	k__Bacteria	p__Firmicutes	c__Clostridia	o__Clostridiales	f__91otu1395	g__94otu13359	s__97otu43034	0	0	0	1	0	0	1	0	1	1	0	0	0	1	0	0	0	0	1	0	1	0	0	1	1	1	0	1	1	0	0	1	1	0	1	0	1	1	1	1	0
322	4455677	k__Bacteria	p__Firmicutes	c__Clostridia	o__Clostridiales	f__unclassified	g__unclassified	s__unclassified	1	1	1	0	1	1	0	1	1	1	0	1	1	1	1	1	1	1	1	0	1	1	1	1	1	1	0	1	1	1	1	1	0	1	1	1	1	0	1	1	0
323	168984	k__Bacteria	p__Firmicutes	c__Clostridia	o__Clostridiales	f__Lachnospiraceae	g__94otu9523	s__97otu23679	0	0	0	1	0	0	0	1	1	0	0	0	0	0	0	0	1	0	1	0	1	0	0	1	0	1	0	1	0	0	0	0	0	0	0	0	1	0	1	0	0
324	4407515	k__Bacteria	p__Bacteroidetes	c__Bacteroidia	o__Bacteroidales	f__Bacteroidaceae	g__Bacteroides	s__unclassified	0	0	0	0	0	0	0	0	0	0	0	0	0	0	0	0	0	0	1	0	0	0	0	0	0	0	0	0	1	0	0	0	1	0	0	0	0	1	0	1	0
325	443853	k__Bacteria	p__Firmicutes	c__Clostridia	o__Clostridiales	f__unclassified	g__unclassified	s__unclassified	0	0	0	0	0	0	0	0	1	0	0	0	0	0	0	0	0	0	0	0	0	0	0	0	0	0	0	0	0	0	0	0	0	0	0	0	0	0	0	0	0
326	182052	k__Bacteria	p__Bacteroidetes	c__Bacteroidia	o__Bacteroidales	f__Bacteroidaceae	g__Bacteroides	s__unclassified	0	0	0	0	0	0	0	0	0	0	0	0	0	0	0	0	0	0	0	0	0	0	0	0	0	0	0	0	0	0	0	0	0	0	0	0	0	0	0	0	0
327	190490	k__Bacteria	p__Firmicutes	c__Clostridia	o__Clostridiales	f__Ruminococcaceae	g__unclassified	s__unclassified	0	0	1	0	0	0	1	0	1	1	0	1	0	0	0	0	0	0	1	0	0	0	0	0	1	0	0	1	0	0	0	0	1	0	1	0	1	0	1	0	0
328	321353	k__Bacteria	p__Firmicutes	c__Clostridia	o__Clostridiales	f__unclassified	g__unclassified	s__unclassified	0	0	0	1	0	0	0	0	0	0	0	0	0	0	0	0	0	0	0	0	0	0	0	0	0	0	0	0	0	0	0	0	0	0	0	0	0	0	0	0	0
329	185873	k__Bacteria	p__Firmicutes	c__Clostridia	o__Clostridiales	f__Lachnospiraceae	g__unclassified	s__unclassified	0	0	0	0	0	0	0	0	0	0	0	0	0	0	0	0	0	0	0	0	0	0	0	0	0	0	0	0	0	0	0	0	0	0	0	0	0	0	0	0	0
330	210895	k__Bacteria	p__Firmicutes	c__Clostridia	o__Clostridiales	f__unclassified	g__unclassified	s__unclassified	1	0	1	0	1	0	0	0	0	1	0	1	0	0	0	0	1	0	1	0	0	0	1	1	1	0	0	1	1	0	0	0	0	0	1	1	0	0	0	1	0
331	211234	k__Bacteria	p__Firmicutes	c__Clostridia	o__Clostridiales	f__91otu8029	g__94otu18643	s__97otu56935	1	1	1	1	1	1	1	1	1	1	0	1	1	1	0	0	0	1	1	1	1	1	1	1	1	1	1	1	1	1	1	1	1	1	1	1	1	1	1	1	1
332	170926	k__Bacteria	p__Firmicutes	c__Clostridia	o__Clostridiales	f__Ruminococcaceae	g__unclassified	s__unclassified	1	1	0	1	1	1	1	1	1	1	0	1	1	0	0	0	0	1	1	1	0	1	1	1	0	1	0	1	1	0	1	1	0	0	1	0	1	0	1	1	0
333	194277	k__Bacteria	p__Firmicutes	c__Clostridia	o__Clostridiales	f__Lachnospiraceae	g__unclassified	s__unclassified	0	0	0	1	0	0	0	0	1	0	0	0	0	0	0	0	0	0	0	0	0	0	0	1	0	0	0	0	0	0	0	1	0	0	0	0	1	0	0	0	0
334	4449054	k__Bacteria	p__Bacteroidetes	c__Bacteroidia	o__Bacteroidales	f__Bacteroidaceae	g__Bacteroides	s__unclassified	1	1	1	0	1	1	1	1	0	0	1	1	0	0	1	1	1	0	1	0	1	0	1	1	1	1	1	1	0	1	0	1	1	1	0	1	1	1	1	1	1
335	211795	k__Bacteria	p__Firmicutes	c__Clostridia	o__Clostridiales	f__unclassified	g__unclassified	s__unclassified	0	0	0	0	0	0	0	0	0	0	0	0	0	0	0	0	0	0	0	0	0	0	0	0	0	0	0	0	0	0	0	0	0	0	0	0	0	0	0	0	0
336	619817	k__Bacteria	p__Firmicutes	c__Clostridia	o__Clostridiales	f__Lachnospiraceae	g__Anaerostipes	s__97otu18915	0	0	0	0	0	0	0	0	0	0	0	0	0	0	0	0	0	0	0	0	0	0	0	0	0	0	0	0	1	0	0	0	0	0	0	0	0	0	0	0	0
337	772515	k__Bacteria	p__Firmicutes	c__Bacilli	o__Lactobacillales	f__Enterococcaceae	g__Enterococcus	s__unclassified	0	0	0	0	1	0	0	0	0	0	0	0	0	0	0	0	0	0	0	0	0	0	0	1	0	0	0	0	0	0	0	0	0	0	0	0	0	0	0	0	0
338	265106	k__Bacteria	p__Actinobacteria	c__Coriobacteriia	o__Coriobacteriales	f__Coriobacteriaceae	g__Adlercreutzia	s__unclassified	1	1	1	1	0	1	1	1	1	1	1	1	1	1	1	1	1	1	1	1	1	1	1	1	1	1	1	1	1	0	1	1	1	1	0	1	1	1	1	1	0
339	176472	k__Bacteria	p__Firmicutes	c__Clostridia	o__Clostridiales	f__91otu13759	g__94otu11810	s__97otu90453	0	1	1	1	1	0	0	0	1	0	0	0	0	1	0	0	0	0	1	0	1	1	1	1	0	0	0	1	1	1	0	1	0	1	1	0	0	0	1	0	0
340	268755	k__Bacteria	p__Firmicutes	c__Clostridia	o__Clostridiales	f__unclassified	g__unclassified	s__unclassified	0	0	0	0	0	0	0	0	1	0	0	0	0	0	0	0	0	0	0	0	0	0	0	0	0	0	0	0	0	0	0	0	0	0	0	0	0	0	0	0	0
341	272619	k__Bacteria	p__Firmicutes	c__Clostridia	o__Clostridiales	f__unclassified	g__unclassified	s__unclassified	0	0	0	1	0	0	0	0	0	0	0	0	0	0	0	0	0	0	0	1	0	1	0	1	0	0	0	0	0	0	0	1	1	0	0	0	1	0	1	0	0
342	823986	k__Bacteria	p__Firmicutes	c__Clostridia	o__Clostridiales	f__unclassified	g__unclassified	s__unclassified	0	0	0	0	1	0	0	0	0	1	0	0	1	0	0	0	0	1	0	0	0	0	0	0	0	0	0	0	0	0	1	0	0	0	1	0	0	0	0	0	0
343	272758	k__Bacteria	p__Firmicutes	c__Clostridia	o__Clostridiales	f__91otu11268	g__unclassified	s__unclassified	0	0	0	1	0	0	0	0	1	0	0	0	0	0	0	0	0	0	0	0	0	0	0	0	0	0	0	0	0	0	0	0	0	0	0	0	0	0	0	0	0
344	4425214	k__Bacteria	p__Firmicutes	c__Bacilli	o__Lactobacillales	f__Streptococcaceae	g__Streptococcus	s__unclassified	1	0	1	0	1	0	0	0	1	0	0	0	1	0	1	0	0	0	0	1	0	0	1	0	0	0	0	1	1	0	0	0	0	1	1	0	1	0	1	0	0
345	182033	k__Bacteria	p__Firmicutes	c__Clostridia	o__Clostridiales	f__Ruminococcaceae	g__Oscillospira	s__unclassified	1	1	1	1	1	1	1	1	1	1	0	1	0	0	1	1	1	1	1	1	1	1	1	1	1	1	1	1	1	0	1	1	1	1	1	0	1	0	1	1	1
346	49406	k__Bacteria	p__Firmicutes	c__Clostridia	o__Clostridiales	f__91otu8029	g__94otu15375	s__97otu29033	1	1	0	1	1	1	0	0	1	0	0	0	1	0	1	0	1	0	1	1	0	1	1	1	1	0	0	0	1	1	1	1	1	1	1	1	1	0	1	1	1
347	14094	k__Bacteria	p__Firmicutes	c__Clostridia	o__Clostridiales	f__Lachnospiraceae	g__94otu5607	s__unclassified	0	0	1	1	0	0	1	0	1	0	0	0	0	0	0	0	0	1	1	1	0	0	0	0	0	0	0	1	0	0	0	1	1	0	0	0	0	0	1	0	0
348	539647	k__Bacteria	p__Firmicutes	c__Bacilli	o__Lactobacillales	f__Lactobacillaceae	g__Lactobacillus	s__unclassified	1	1	1	1	1	1	0	1	1	1	1	1	1	1	0	1	1	1	1	1	1	1	1	1	1	1	0	1	1	1	0	0	0	0	1	1	0	0	1	1	1
349	213966	k__Bacteria	p__Tenericutes	c__Mollicutes	o__RF39	f__unclassified	g__unclassified	s__unclassified	0	0	0	0	1	0	0	0	0	0	0	0	0	0	0	0	0	0	0	0	0	0	0	0	0	0	0	1	0	0	0	0	0	0	0	1	0	0	0	0	0
350	324524	k__Bacteria	p__Firmicutes	c__Clostridia	o__Clostridiales	f__unclassified	g__unclassified	s__unclassified	0	0	1	1	0	0	1	0	1	1	0	0	0	0	0	0	0	0	0	1	0	1	0	1	0	1	0	1	0	0	0	1	0	0	1	0	1	0	1	0	1
351	216495	k__Bacteria	p__Bacteroidetes	c__Bacteroidia	o__Bacteroidales	f__S24-7	g__94otu1116	s__97otu8254	1	1	1	1	1	1	1	1	1	1	1	1	1	1	1	1	1	1	1	1	1	1	1	1	1	1	1	1	1	1	1	1	1	1	1	1	1	1	1	1	1
352	1105328	k__Bacteria	p__Firmicutes	c__Clostridia	o__Clostridiales	f__Lachnospiraceae	g__Coprococcus	s__97otu18390	1	1	1	1	1	0	1	1	1	1	1	1	0	1	1	1	1	1	1	1	1	1	1	1	1	1	1	1	1	0	1	1	1	1	1	0	1	0	1	1	1
353	160879	k__Bacteria	p__Bacteroidetes	c__Bacteroidia	o__Bacteroidales	f__S24-7	g__unclassified	s__unclassified	0	0	0	0	0	0	0	0	0	0	0	0	0	0	0	0	0	0	0	0	0	0	0	0	0	0	0	0	0	0	0	0	0	0	0	0	0	0	0	1	0
354	4374302	k__Bacteria	p__Firmicutes	c__Clostridia	o__Clostridiales	f__unclassified	g__unclassified	s__unclassified	0	0	0	1	0	0	0	0	0	0	0	0	0	0	0	0	0	0	0	1	0	0	0	0	0	0	0	0	0	0	0	0	0	0	0	0	0	0	0	0	0
355	278609	k__Bacteria	p__Firmicutes	c__Clostridia	o__Clostridiales	f__Ruminococcaceae	g__Oscillospira	s__unclassified	0	0	0	0	0	0	0	0	0	0	0	0	0	0	0	0	0	0	0	1	0	0	0	0	0	0	0	0	1	0	0	0	0	0	0	0	0	0	0	0	0
356	1756274	k__Bacteria	p__Firmicutes	c__Bacilli	o__Lactobacillales	f__Enterococcaceae	g__Enterococcus	s__unclassified	0	0	0	0	1	0	0	0	0	0	0	0	0	1	0	0	0	0	0	0	0	0	0	1	0	0	0	0	0	0	0	0	0	0	0	0	0	0	0	0	0
357	743693	k__Bacteria	p__Firmicutes	c__Clostridia	o__Clostridiales	f__91otu8029	g__94otu15369	s__unclassified	0	0	0	0	0	0	0	0	0	0	0	0	1	0	0	0	1	0	0	1	0	1	0	0	1	0	0	1	0	0	0	1	0	0	1	1	0	0	0	0	0
358	4373617	k__Bacteria	p__Proteobacteria	c__Gammaproteobacteria	o__Xanthomonadales	f__Sinobacteraceae	g__94otu1854	s__97otu2144	0	0	0	0	0	0	0	0	0	0	0	0	0	0	0	0	0	0	0	0	0	0	1	0	0	0	0	0	0	0	0	0	0	0	0	0	0	0	0	0	0
359	194269	k__Bacteria	p__Firmicutes	c__Clostridia	o__Clostridiales	f__Ruminococcaceae	g__Oscillospira	s__unclassified	0	0	0	0	0	0	0	0	0	0	0	0	0	0	0	0	0	0	0	0	0	0	0	0	0	0	0	0	0	0	0	0	0	0	0	0	0	0	0	0	0
360	333695	k__Bacteria	p__Bacteroidetes	c__Bacteroidia	o__Bacteroidales	f__S24-7	g__94otu10153	s__97otu12508	1	0	1	0	0	0	1	1	0	0	0	1	0	1	1	0	0	0	0	0	0	0	1	0	0	0	0	0	0	0	0	1	1	0	1	0	1	0	0	0	0
361	1110191	k__Bacteria	p__Firmicutes	c__Clostridia	o__Clostridiales	f__Ruminococcaceae	g__94otu8377	s__unclassified	0	0	0	0	0	0	0	0	1	0	0	0	0	0	0	0	0	0	0	0	0	0	0	0	0	0	0	0	1	0	0	0	0	0	0	0	0	0	0	0	0
362	188973	k__Bacteria	p__Firmicutes	c__Clostridia	o__Clostridiales	f__Lachnospiraceae	g__Coprococcus	s__unclassified	1	1	0	1	1	0	0	0	1	0	0	1	0	0	0	0	1	1	1	1	0	1	0	1	0	1	0	1	0	0	1	1	1	0	1	0	1	0	1	0	1
363	264345	k__Bacteria	p__Firmicutes	c__Clostridia	o__Clostridiales	f__Lachnospiraceae	g__94otu1222	s__97otu25363	0	0	0	1	0	0	1	1	0	0	0	0	0	0	0	0	1	1	1	0	1	0	0	0	0	0	0	0	0	0	0	0	0	0	0	0	1	0	0	0	0
364	2965639	k__Bacteria	p__Firmicutes	c__Clostridia	o__Clostridiales	f__Lachnospiraceae	g__unclassified	s__unclassified	0	0	0	0	0	0	0	0	0	0	0	0	0	0	0	0	0	0	0	0	0	0	0	0	0	0	0	0	0	0	0	1	0	0	0	0	0	0	0	0	0
365	1145388	k__Bacteria	p__Chloroflexi	c__Gitt-GS-136	o__85otu3425	f__91otu1175	g__94otu2254	s__97otu4663	0	0	0	0	0	0	0	0	0	0	0	0	0	0	0	0	0	0	0	0	0	0	0	0	0	0	0	0	1	0	0	0	0	0	0	0	0	0	0	0	0
366	4462541	k__Bacteria	p__Firmicutes	c__Clostridia	o__Clostridiales	f__91otu22026	g__94otu46108	s__97otu52301	0	0	0	1	1	0	0	1	1	0	0	1	1	0	1	0	1	0	1	1	1	1	0	1	0	1	0	0	1	0	0	1	0	0	1	0	1	0	0	0	0
367	278123	k__Bacteria	p__Firmicutes	c__Clostridia	o__Clostridiales	f__unclassified	g__unclassified	s__unclassified	0	0	0	1	0	0	0	0	0	0	0	0	0	0	0	0	0	0	0	0	0	0	0	0	0	0	0	0	0	0	0	1	0	0	0	0	1	0	0	0	0
368	2154095	k__Bacteria	p__Firmicutes	c__Clostridia	o__Clostridiales	f__unclassified	g__unclassified	s__unclassified	0	0	0	1	0	0	0	0	0	0	0	0	0	0	0	0	0	0	0	0	0	0	0	0	0	0	0	0	0	0	0	0	0	0	0	0	0	0	0	0	0
369	4469576	k__Bacteria	p__Firmicutes	c__Clostridia	o__Clostridiales	f__Lachnospiraceae	g__unclassified	s__unclassified	0	0	0	0	0	0	0	0	0	0	0	0	0	0	0	0	0	0	0	0	0	0	0	1	0	0	0	0	0	0	0	0	0	0	0	0	0	0	0	0	0
370	4479397	k__Bacteria	p__Bacteroidetes	c__Bacteroidia	o__Bacteroidales	f__Bacteroidaceae	g__Bacteroides	s__unclassified	0	0	0	0	0	0	0	0	0	0	0	0	0	0	0	0	0	0	0	0	0	0	0	0	0	0	0	0	0	0	0	0	0	0	0	0	0	0	0	0	0
371	132338	k__Bacteria	p__Firmicutes	c__Clostridia	o__Clostridiales	f__91otu4783	g__94otu29786	s__97otu52664	0	0	1	1	0	0	1	0	1	0	0	1	0	0	0	0	0	0	1	0	1	1	0	0	0	0	0	0	1	0	0	0	1	0	0	0	1	1	1	0	0
372	169106	k__Bacteria	p__Firmicutes	c__Bacilli	o__Lactobacillales	f__Lactobacillaceae	g__Lactobacillus	s__97otu14326	0	0	0	0	0	0	0	0	0	0	1	0	0	0	0	0	0	0	0	0	0	0	0	0	0	0	0	0	0	0	0	0	0	0	0	0	0	0	0	0	0
373	157804	k__Bacteria	p__Firmicutes	c__Clostridia	o__Clostridiales	f__unclassified	g__unclassified	s__unclassified	0	1	0	1	0	0	0	0	0	0	0	0	0	1	0	0	0	1	0	0	0	1	1	0	0	0	0	0	0	0	0	0	0	0	0	0	0	0	0	0	0
374	272768	k__Bacteria	p__Firmicutes	c__Clostridia	o__Clostridiales	f__unclassified	g__unclassified	s__unclassified	0	0	0	0	0	0	0	0	0	0	0	0	0	0	0	0	0	0	0	0	0	0	0	0	0	0	0	0	0	0	0	0	0	0	0	0	1	0	0	0	0
375	160661	k__Bacteria	p__Bacteroidetes	c__Bacteroidia	o__Bacteroidales	f__S24-7	g__unclassified	s__unclassified	1	0	1	0	1	1	0	1	1	1	1	1	1	1	1	1	1	1	1	1	1	0	1	1	1	1	0	1	1	1	1	0	0	0	0	1	0	0	0	1	1
376	322267	k__Bacteria	p__Firmicutes	c__Clostridia	o__Clostridiales	f__unclassified	g__unclassified	s__unclassified	0	1	1	1	0	0	1	0	1	1	0	0	1	0	0	0	0	1	0	1	0	0	1	0	0	0	0	0	1	0	0	1	0	0	0	1	1	0	0	0	0
377	269930	k__Bacteria	p__Proteobacteria	c__Gammaproteobacteria	o__Pseudomonadales	f__Pseudomonadaceae	g__Pseudomonas	s__unclassified	1	0	0	0	0	0	0	0	0	0	0	0	0	0	0	0	0	0	0	0	0	0	0	0	0	0	0	0	0	0	0	0	0	0	0	0	0	0	0	0	0
378	272762	k__Bacteria	p__Firmicutes	c__Clostridia	o__Clostridiales	f__91otu925	g__94otu1792	s__97otu6407	0	0	0	1	0	0	0	0	0	0	0	1	0	0	0	0	0	0	1	0	1	0	0	0	0	0	0	0	0	0	1	1	1	0	0	0	0	0	0	0	0
379	271418	k__Bacteria	p__Bacteroidetes	c__Bacteroidia	o__Bacteroidales	f__S24-7	g__94otu10153	s__97otu12508	1	1	1	1	1	1	1	1	1	1	1	1	1	1	1	1	1	1	1	1	1	1	1	1	1	1	1	1	1	1	1	1	1	1	1	1	1	1	1	1	1
380	195005	k__Bacteria	p__Bacteroidetes	c__Bacteroidia	o__Bacteroidales	f__S24-7	g__94otu10153	s__97otu36811	0	0	0	0	0	0	0	0	0	0	0	0	0	0	0	0	0	0	0	0	0	0	0	0	0	0	0	0	0	0	0	0	0	0	0	0	0	0	0	0	0
381	3583645	k__Bacteria	p__Bacteroidetes	c__Bacteroidia	o__Bacteroidales	f__Bacteroidaceae	g__Bacteroides	s__unclassified	0	0	0	0	0	0	0	0	0	0	0	0	0	0	0	0	0	0	0	0	0	0	0	0	0	0	0	0	0	0	0	0	0	0	0	0	0	0	0	1	0
382	262639	k__Bacteria	p__Firmicutes	c__Clostridia	o__Clostridiales	f__unclassified	g__unclassified	s__unclassified	0	0	0	1	0	0	0	0	0	0	0	0	0	0	0	0	0	0	0	0	0	0	0	0	0	0	0	0	0	0	0	0	0	0	0	0	0	0	0	0	0
383	147195	k__Bacteria	p__Firmicutes	c__Clostridia	o__Clostridiales	f__Lachnospiraceae	g__Coprococcus	s__unclassified	0	0	0	1	0	0	0	0	1	0	0	1	0	0	0	0	0	1	0	1	0	0	0	1	0	0	0	0	0	0	0	0	1	0	0	0	1	0	0	0	0
384	539735	k__Bacteria	p__Actinobacteria	c__Actinobacteria	o__Actinomycetales	f__Dietziaceae	g__Dietzia	s__97otu26943	0	0	0	0	0	0	0	0	0	0	0	0	0	0	0	0	0	0	0	0	0	0	0	0	0	0	0	0	0	0	1	0	0	0	0	0	0	0	0	0	0
385	4030287	k__Bacteria	p__Firmicutes	c__Clostridia	o__Clostridiales	f__Lachnospiraceae	g__unclassified	s__unclassified	0	0	0	0	0	0	0	0	0	0	0	0	0	0	0	0	0	0	0	0	0	0	0	0	0	0	0	0	0	0	0	0	0	0	0	0	1	0	0	0	0
386	4407703	k__Bacteria	p__Firmicutes	c__Erysipelotrichi	o__Erysipelotrichales	f__Erysipelotrichaceae	g__Coprobacillus	s__unclassified	0	1	0	0	1	1	0	1	0	1	0	0	0	0	0	0	0	0	1	0	0	0	0	0	0	1	0	1	0	0	0	1	1	0	1	0	1	0	1	1	0
387	186602	k__Bacteria	p__Firmicutes	c__Clostridia	o__Clostridiales	f__91otu4691	g__94otu10569	s__unclassified	0	0	0	1	0	0	0	0	1	0	0	0	0	0	0	0	0	0	0	0	0	0	0	0	0	0	0	0	0	0	0	0	0	0	0	0	0	0	0	0	0
388	176853	k__Bacteria	p__Firmicutes	c__Clostridia	o__Clostridiales	f__91otu9255	g__94otu18847	s__97otu7710	0	0	0	1	0	0	0	0	1	0	0	0	0	0	0	0	0	0	0	1	0	0	0	1	0	0	0	0	0	0	0	0	0	0	0	0	0	0	0	0	0
389	176850	k__Bacteria	p__Firmicutes	c__Clostridia	o__Clostridiales	f__91otu5738	g__94otu11972	s__97otu13605	0	0	1	1	0	1	1	0	1	0	0	1	0	0	0	0	1	1	1	1	0	1	0	1	1	1	0	1	1	0	0	1	1	1	0	0	1	1	1	0	0
390	3537197	k__Bacteria	p__Firmicutes	c__Clostridia	o__Clostridiales	f__Lachnospiraceae	g__Anaerostipes	s__97otu9124	0	0	0	0	0	0	0	0	0	0	0	0	0	0	0	0	0	0	0	1	0	0	0	0	0	0	0	0	0	0	0	0	0	0	0	0	0	0	0	0	0
391	275533	k__Bacteria	p__Firmicutes	c__Clostridia	o__Clostridiales	f__Lachnospiraceae	g__94otu1346	s__unclassified	0	0	0	0	0	0	0	0	1	0	0	0	0	0	0	0	0	1	0	0	0	0	0	0	0	0	0	0	0	0	0	0	0	0	1	0	0	0	0	1	0
392	278059	k__Bacteria	p__Firmicutes	c__Clostridia	o__Clostridiales	f__unclassified	g__unclassified	s__unclassified	0	0	0	0	0	0	0	0	0	0	0	0	0	0	0	0	0	0	0	0	0	0	0	0	0	0	0	0	0	0	1	0	0	0	0	0	0	0	0	0	0
393	275159	k__Bacteria	p__Firmicutes	c__Clostridia	o__Clostridiales	f__Lachnospiraceae	g__94otu1346	s__97otu60654	0	0	0	1	0	0	0	0	0	0	0	0	0	0	0	0	0	0	0	0	0	1	0	0	0	0	0	1	0	0	0	1	0	0	0	0	0	0	0	0	0
394	4365109	k__Bacteria	p__Firmicutes	c__Clostridia	o__Clostridiales	f__91otu5977	g__94otu3764	s__97otu63386	0	1	0	1	0	0	0	0	1	0	0	0	0	1	0	0	0	0	1	0	1	0	0	0	1	1	0	1	1	0	0	0	0	0	0	0	0	0	1	0	0
395	440840	k__Bacteria	p__Firmicutes	c__Clostridia	o__Clostridiales	f__unclassified	g__unclassified	s__unclassified	0	1	1	1	0	0	0	0	1	0	0	0	0	0	0	0	0	0	0	0	1	1	0	1	0	0	0	0	0	0	0	1	1	0	1	0	1	0	1	0	0
396	171532	k__Bacteria	p__Firmicutes	c__Clostridia	o__Clostridiales	f__Lachnospiraceae	g__94otu11038	s__97otu39039	1	0	1	1	0	1	1	0	1	1	0	0	0	0	1	0	1	1	1	0	0	1	1	1	1	1	0	1	0	0	1	1	0	0	0	1	0	0	1	1	0
397	273364	k__Bacteria	p__Firmicutes	c__Clostridia	o__Clostridiales	f__91otu6809	g__94otu876	s__97otu32737	0	1	0	1	1	0	1	0	1	1	0	1	0	1	0	0	0	1	1	0	1	1	0	1	0	0	0	1	1	0	1	1	1	1	1	0	1	0	1	1	0
398	364034	k__Bacteria	p__Firmicutes	c__Clostridia	o__Clostridiales	f__Lachnospiraceae	g__unclassified	s__unclassified	0	0	0	0	0	0	0	0	1	0	0	0	0	0	0	0	0	0	0	0	0	0	0	0	0	0	0	0	0	0	0	0	0	0	0	0	0	0	0	0	0
399	262631	k__Bacteria	p__Firmicutes	c__Clostridia	o__Clostridiales	f__Ruminococcaceae	g__unclassified	s__unclassified	0	0	0	0	0	0	0	0	1	0	0	0	0	0	0	0	0	0	0	0	0	0	0	0	0	0	0	0	0	0	0	0	0	0	0	0	0	0	0	0	0
400	1802717	k__Bacteria	p__Bacteroidetes	c__Bacteroidia	o__Bacteroidales	f__S24-7	g__94otu2756	s__97otu3142	0	0	1	0	1	1	0	1	1	1	1	1	0	1	1	1	0	1	1	0	1	0	1	1	1	1	1	1	1	0	1	0	0	0	0	0	1	1	0	1	1
401	4415598	k__Bacteria	p__Firmicutes	c__Bacilli	o__Lactobacillales	f__Lactobacillaceae	g__unclassified	s__unclassified	0	0	0	0	0	0	0	0	0	0	0	0	0	1	0	0	0	0	0	1	1	0	0	0	0	0	0	0	0	0	0	0	0	0	0	0	0	0	0	0	0
402	192941	k__Bacteria	p__Firmicutes	c__Clostridia	o__Clostridiales	f__91otu4292	g__94otu13710	s__97otu74747	0	0	0	0	0	0	0	0	0	0	0	0	0	0	0	0	0	0	0	0	0	0	0	0	0	0	0	0	0	0	0	1	0	0	0	0	0	0	0	0	0
403	302338	k__Bacteria	p__Firmicutes	c__Clostridia	o__Clostridiales	f__Lachnospiraceae	g__unclassified	s__unclassified	0	0	0	1	0	0	0	0	0	0	0	0	0	0	0	0	0	0	0	0	0	0	0	0	0	0	0	0	0	0	0	0	0	0	0	0	0	0	0	0	0
404	4429559	k__Bacteria	p__Firmicutes	c__Bacilli	o__Lactobacillales	f__Lactobacillaceae	g__Lactobacillus	s__unclassified	0	0	0	0	0	0	0	0	0	0	0	0	0	1	0	0	0	0	0	0	1	0	1	0	1	0	0	0	0	0	0	0	0	0	0	0	0	0	0	0	0
405	2216525	k__Bacteria	p__Firmicutes	c__Erysipelotrichi	o__Erysipelotrichales	f__Erysipelotrichaceae	g__94otu35801	s__97otu58149	1	1	1	1	1	0	1	1	1	1	0	1	1	1	1	0	1	1	1	1	1	1	0	1	1	1	1	1	1	1	1	1	1	1	1	1	1	1	1	1	1
406	194490	k__Bacteria	p__Bacteroidetes	c__Bacteroidia	o__Bacteroidales	f__Rikenellaceae	g__94otu16002	s__97otu17697	0	1	1	0	0	1	1	0	0	1	0	0	0	1	0	0	0	0	0	0	1	0	1	1	0	0	0	0	0	0	0	1	1	0	1	1	1	1	0	1	1
407	199059	k__Bacteria	p__Firmicutes	c__Clostridia	o__Clostridiales	f__unclassified	g__unclassified	s__unclassified	0	0	0	0	0	0	0	0	0	0	0	0	0	0	0	0	0	0	0	0	0	0	0	0	0	0	0	0	0	0	0	0	0	0	0	0	0	0	0	0	0
408	4278525	k__Bacteria	p__Bacteroidetes	c__Bacteroidia	o__Bacteroidales	f__Bacteroidaceae	g__Bacteroides	s__unclassified	1	1	1	1	1	1	1	1	1	1	1	1	1	0	1	1	1	1	1	1	1	1	1	1	1	1	1	1	1	1	1	1	1	1	1	1	1	1	1	1	1
409	324985	k__Bacteria	p__Firmicutes	c__Clostridia	o__Clostridiales	f__Lachnospiraceae	g__Coprococcus	s__unclassified	0	0	0	0	0	0	0	0	1	0	0	0	0	0	0	0	0	0	1	0	0	0	0	0	0	0	0	0	0	0	0	0	0	0	0	0	0	0	0	0	0
410	263895	k__Bacteria	p__Firmicutes	c__Clostridia	o__Clostridiales	f__Peptococcaceae	g__rc4-4	s__97otu16990	0	0	0	0	0	0	0	0	1	0	0	0	0	0	1	0	0	0	0	0	0	0	1	0	1	0	0	0	1	0	0	1	0	0	0	0	0	0	1	0	1
411	258957	k__Bacteria	p__Firmicutes	c__Clostridia	o__Clostridiales	f__91otu16941	g__94otu18269	s__97otu84978	0	1	0	1	0	0	0	0	1	1	0	0	0	0	0	0	0	0	1	1	0	0	0	0	0	1	1	0	0	0	0	0	0	0	0	0	1	1	0	0	0
412	273967	k__Bacteria	p__Firmicutes	c__Clostridia	o__Clostridiales	f__Lachnospiraceae	g__94otu26710	s__97otu29370	0	1	1	1	0	0	1	1	1	0	0	1	0	1	1	0	1	1	1	0	1	1	1	1	1	1	0	0	0	0	1	1	1	0	1	0	1	1	1	0	0
413	174698	k__Bacteria	p__Firmicutes	c__Clostridia	o__Clostridiales	f__unclassified	g__unclassified	s__unclassified	0	0	0	0	0	0	0	0	0	0	0	0	0	0	0	0	0	0	0	1	1	0	0	0	0	0	0	1	0	0	0	0	0	0	0	0	1	1	0	0	1
414	590980	k__Bacteria	p__Firmicutes	c__Clostridia	o__Clostridiales	f__unclassified	g__unclassified	s__unclassified	0	0	0	0	0	0	0	0	0	0	0	0	0	0	0	0	0	0	0	0	0	0	0	0	0	0	0	0	0	0	0	1	0	0	0	0	0	0	0	0	0
415	174126	k__Bacteria	p__Firmicutes	c__Clostridia	o__Clostridiales	f__unclassified	g__unclassified	s__unclassified	0	0	0	0	0	0	0	0	0	0	0	0	0	0	0	0	0	0	0	0	0	0	0	0	0	0	0	0	0	0	0	0	0	0	0	0	0	0	0	0	0
416	268865	k__Bacteria	p__Firmicutes	c__Clostridia	o__Clostridiales	f__Ruminococcaceae	g__Oscillospira	s__97otu13166	0	0	0	1	0	0	0	0	0	0	0	0	0	0	0	0	0	0	0	0	0	0	0	0	0	0	0	0	0	0	0	0	0	0	0	0	0	0	0	0	0
417	4452400	k__Bacteria	p__Firmicutes	c__Clostridia	o__Clostridiales	f__unclassified	g__unclassified	s__unclassified	0	0	0	0	0	0	0	0	1	0	0	0	0	0	0	0	0	1	0	0	1	0	0	0	0	0	0	1	0	0	0	0	0	0	0	0	0	1	0	0	0
418	229452	k__Bacteria	p__Firmicutes	c__Clostridia	o__Clostridiales	f__91otu7271	g__94otu3874	s__97otu56117	0	1	0	1	0	1	1	1	1	1	0	1	1	0	1	0	1	1	0	1	0	1	1	1	0	1	0	0	1	0	1	1	1	1	1	0	1	1	1	1	1
419	163997	k__Bacteria	p__Firmicutes	c__Clostridia	o__Clostridiales	f__unclassified	g__unclassified	s__unclassified	0	1	1	1	0	0	0	1	1	0	0	1	0	1	0	0	0	1	0	1	0	0	0	1	1	1	0	0	1	0	0	1	1	0	1	0	1	0	0	0	0
420	356657	k__Bacteria	p__Firmicutes	c__Clostridia	o__Clostridiales	f__Lachnospiraceae	g__unclassified	s__unclassified	0	0	0	0	0	0	0	0	0	0	0	0	0	0	0	0	0	0	0	0	0	0	0	0	0	0	0	0	0	0	0	0	0	0	0	0	0	0	0	0	0
421	229455	k__Bacteria	p__Firmicutes	c__Clostridia	o__Clostridiales	f__Ruminococcaceae	g__Ruminococcus	s__unclassified	0	1	1	1	0	0	1	0	1	0	0	0	0	0	0	1	0	1	1	1	1	0	0	1	1	1	1	1	1	0	0	1	1	1	1	0	1	0	0	1	1
422	272072	k__Bacteria	p__Firmicutes	c__Clostridia	o__Clostridiales	f__unclassified	g__unclassified	s__unclassified	0	0	0	0	0	0	0	0	0	0	0	0	0	0	0	0	0	0	0	0	0	0	0	0	0	0	0	0	0	0	0	0	0	0	0	0	1	0	0	0	0
423	178480	k__Bacteria	p__Firmicutes	c__Clostridia	o__Clostridiales	f__Ruminococcaceae	g__Ruminococcus	s__97otu13721	0	0	0	1	0	0	0	0	0	0	0	0	0	0	0	0	0	1	1	0	1	0	0	1	0	1	0	0	1	0	0	1	0	0	0	0	1	0	0	0	0
424	727945	k__Bacteria	p__Firmicutes	c__Clostridia	o__Clostridiales	f__Eubacteriaceae	g__Anaerofustis	s__97otu68574	1	1	0	1	1	0	0	0	0	0	1	0	0	0	0	1	1	1	1	0	0	0	0	0	1	0	0	1	1	0	0	1	1	0	1	1	1	1	1	0	1
425	177515	k__Bacteria	p__Firmicutes	c__Clostridia	o__Clostridiales	f__Lachnospiraceae	g__unclassified	s__unclassified	0	0	0	0	0	0	0	0	0	1	0	1	0	0	0	0	0	0	0	0	0	0	0	0	0	0	0	0	0	0	0	0	0	0	0	0	0	0	0	0	0
426	273705	k__Bacteria	p__Firmicutes	c__Clostridia	o__Clostridiales	f__91otu21549	g__94otu8362	s__97otu61606	0	0	1	0	0	0	0	0	0	0	0	0	0	0	0	0	0	0	0	0	0	1	0	0	0	0	0	0	0	0	0	0	0	0	0	0	0	0	0	0	0
427	319134	k__Bacteria	p__Firmicutes	c__Clostridia	o__Clostridiales	f__unclassified	g__unclassified	s__unclassified	0	1	1	1	1	0	1	0	1	0	0	1	0	0	0	0	0	1	0	0	1	1	0	0	1	1	0	1	1	0	0	1	1	0	1	0	1	0	1	1	0
428	192308	k__Bacteria	p__Firmicutes	c__Clostridia	o__Clostridiales	f__Lachnospiraceae	g__94otu9002	s__unclassified	0	0	0	0	0	0	0	0	0	0	0	0	0	0	0	0	0	0	0	0	0	1	0	0	0	0	0	0	0	0	0	0	0	0	0	0	0	0	0	0	0
429	4449984	k__Bacteria	p__Firmicutes	c__Erysipelotrichi	o__Erysipelotrichales	f__Erysipelotrichaceae	g__Coprobacillus	s__97otu70804	1	1	1	1	1	1	1	1	1	1	0	1	0	1	1	0	1	1	1	1	1	1	1	1	1	1	1	1	1	1	1	1	1	1	1	1	1	1	1	1	1
430	212481	k__Bacteria	p__Firmicutes	c__Clostridia	o__Clostridiales	f__unclassified	g__unclassified	s__unclassified	0	0	0	0	0	0	0	0	1	0	0	0	0	0	0	0	0	0	0	0	0	0	0	0	0	0	0	0	0	0	0	0	0	0	0	0	0	0	0	0	0
431	4472551	k__Bacteria	p__Firmicutes	c__Clostridia	o__Clostridiales	f__Lachnospiraceae	g__Blautia	s__unclassified	0	0	0	0	0	0	0	0	0	0	0	0	0	0	0	0	0	0	0	0	0	0	0	0	0	0	0	0	0	0	0	0	0	0	0	0	0	1	0	0	0
432	352008	k__Bacteria	p__Firmicutes	c__Clostridia	o__Clostridiales	f__unclassified	g__unclassified	s__unclassified	0	0	0	0	0	0	0	0	1	0	0	0	0	0	0	0	0	0	0	0	0	0	0	0	0	0	0	0	0	0	0	0	0	0	0	0	0	0	0	0	0
433	273494	k__Bacteria	p__Firmicutes	c__unclassified	o__unclassified	f__unclassified	g__unclassified	s__unclassified	0	0	0	0	0	0	0	0	0	0	0	0	0	0	0	0	0	0	0	0	1	0	0	0	0	0	0	0	0	0	0	0	0	0	0	0	0	0	0	0	0
434	295854	k__Bacteria	p__Firmicutes	c__Clostridia	o__Clostridiales	f__Lachnospiraceae	g__unclassified	s__unclassified	0	0	0	0	0	0	0	0	0	0	0	0	0	0	0	0	0	0	0	0	0	0	0	0	0	0	0	0	0	0	0	0	0	0	0	0	1	0	0	0	0
435	277574	k__Bacteria	p__Firmicutes	c__Clostridia	o__Clostridiales	f__unclassified	g__unclassified	s__unclassified	0	0	0	0	0	0	0	0	0	0	0	0	0	0	0	0	0	0	0	0	0	0	0	0	0	0	0	0	0	0	0	0	0	0	0	0	0	0	0	0	0
436	207252	k__Bacteria	p__Firmicutes	c__Clostridia	o__Clostridiales	f__Ruminococcaceae	g__Oscillospira	s__unclassified	0	0	0	0	0	0	0	0	0	0	0	0	0	0	0	0	0	0	0	0	0	0	0	0	0	0	0	0	0	0	0	0	1	0	0	0	1	0	1	0	0
437	977628	k__Bacteria	p__Tenericutes	c__Mollicutes	o__RF39	f__91otu7931	g__unclassified	s__unclassified	0	0	0	0	0	0	0	0	0	0	0	0	1	1	0	0	0	0	0	0	0	0	0	0	0	0	0	0	0	0	0	0	0	0	0	0	0	0	0	0	0
438	194787	k__Bacteria	p__Firmicutes	c__Clostridia	o__Clostridiales	f__91otu4783	g__94otu29786	s__97otu68205	0	0	0	1	0	0	0	0	0	0	0	0	1	0	0	1	1	0	1	0	1	1	0	0	0	1	0	1	0	0	0	0	0	1	1	0	0	0	1	0	0
439	266841	k__Bacteria	p__Firmicutes	c__Clostridia	o__Clostridiales	f__unclassified	g__unclassified	s__unclassified	0	0	0	1	0	0	1	0	0	0	0	0	0	0	0	0	0	0	0	0	1	0	0	0	0	0	0	0	0	0	0	0	1	0	0	0	1	0	0	0	0
440	333837	k__Bacteria	p__Firmicutes	c__Clostridia	o__Clostridiales	f__91otu5473	g__94otu1729	s__unclassified	0	0	0	0	0	0	0	0	1	0	0	0	0	0	0	0	0	0	0	0	0	0	0	0	0	0	0	0	0	0	0	0	0	0	0	0	0	0	1	0	0
441	4385318	k__Bacteria	p__Bacteroidetes	c__Bacteroidia	o__Bacteroidales	f__Bacteroidaceae	g__Bacteroides	s__unclassified	0	1	0	0	1	1	1	0	0	1	0	1	1	1	0	1	1	1	1	1	1	0	1	1	1	0	1	0	0	0	1	1	1	1	1	1	0	1	1	0	1
442	191837	k__Bacteria	p__Firmicutes	c__Clostridia	o__Clostridiales	f__unclassified	g__unclassified	s__unclassified	0	0	0	1	0	0	0	0	0	0	0	0	0	0	0	0	0	0	0	0	0	0	0	0	0	0	0	0	1	0	0	0	0	0	0	0	0	0	0	0	0
443	189171	k__Bacteria	p__Bacteroidetes	c__Bacteroidia	o__Bacteroidales	f__S24-7	g__94otu9976	s__unclassified	0	0	1	1	1	0	1	0	0	1	0	0	0	0	0	0	1	0	1	0	1	0	0	1	1	1	0	1	0	0	1	1	1	1	1	0	1	1	0	1	1
444	189176	k__Bacteria	p__Firmicutes	c__Clostridia	o__Clostridiales	f__Lachnospiraceae	g__unclassified	s__unclassified	0	0	0	0	0	0	0	0	0	0	0	0	0	0	0	0	0	0	0	0	0	0	0	0	0	0	0	0	0	0	0	0	0	0	0	0	0	0	0	0	0
445	4432234	k__Bacteria	p__Firmicutes	c__Clostridia	o__Clostridiales	f__Ruminococcaceae	g__94otu35382	s__97otu539	0	1	1	1	0	0	1	0	1	1	0	1	0	0	1	0	0	1	1	1	1	1	0	1	1	1	1	1	1	0	1	1	1	1	1	0	1	0	1	1	0
446	4454025	k__Bacteria	p__Firmicutes	c__Clostridia	o__Clostridiales	f__unclassified	g__unclassified	s__unclassified	0	0	0	1	0	0	0	0	0	0	0	0	0	0	0	0	0	0	1	0	0	0	0	0	0	0	0	0	0	0	0	0	0	0	0	0	0	0	0	0	0
447	196697	k__Bacteria	p__Firmicutes	c__Clostridia	o__Clostridiales	f__unclassified	g__unclassified	s__unclassified	0	0	0	1	0	0	0	0	0	0	0	0	0	0	0	0	0	0	0	0	0	0	0	0	0	0	0	0	0	0	0	0	0	0	0	0	0	0	0	0	0
448	4387246	k__Bacteria	p__Firmicutes	c__Clostridia	o__Clostridiales	f__Lachnospiraceae	g__unclassified	s__unclassified	0	0	0	0	0	0	0	0	0	0	0	0	0	0	0	0	0	0	0	0	0	0	0	0	0	0	0	0	0	0	0	0	0	0	0	0	0	0	0	0	0
449	195788	k__Bacteria	p__Firmicutes	c__Clostridia	o__Clostridiales	f__Lachnospiraceae	g__unclassified	s__unclassified	0	0	0	0	0	0	0	0	0	0	0	0	0	0	0	0	0	0	0	0	0	0	0	0	0	0	0	1	0	0	0	0	0	0	0	0	0	0	0	0	0
450	4470092	k__Bacteria	p__Firmicutes	c__Clostridia	o__Clostridiales	f__unclassified	g__unclassified	s__unclassified	0	0	0	0	0	0	1	0	0	0	0	0	0	0	0	0	0	0	0	1	1	0	0	1	0	0	0	0	0	0	0	1	0	0	0	0	1	1	0	0	0
451	259993	k__Bacteria	p__Firmicutes	c__Bacilli	o__Lactobacillales	f__Lactobacillaceae	g__Lactobacillus	s__unclassified	0	0	0	0	0	0	0	0	0	1	1	0	0	1	0	0	0	0	0	0	0	0	1	1	1	0	0	0	1	1	0	0	0	0	1	0	0	0	0	0	0
452	193372	k__Bacteria	p__Firmicutes	c__Clostridia	o__Clostridiales	f__Lachnospiraceae	g__unclassified	s__unclassified	0	0	0	0	0	0	0	0	0	0	0	0	0	0	0	0	0	0	0	1	0	0	0	0	0	0	0	0	0	0	0	0	0	0	0	0	0	0	0	0	0
453	289658	k__Bacteria	p__Firmicutes	c__Clostridia	o__Clostridiales	f__unclassified	g__unclassified	s__unclassified	0	0	0	0	0	0	0	0	0	0	0	0	0	0	0	0	0	0	0	0	0	0	0	0	0	0	0	0	0	0	0	0	0	0	0	0	0	0	0	0	0
454	296187	k__Bacteria	p__Firmicutes	c__Clostridia	o__Clostridiales	f__unclassified	g__unclassified	s__unclassified	0	0	0	0	0	0	0	0	0	0	0	0	0	0	0	0	0	0	0	0	0	0	0	0	0	0	0	0	0	0	0	0	0	0	0	0	1	0	0	0	0
455	197875	k__Bacteria	p__Firmicutes	c__Clostridia	o__Clostridiales	f__91otu8259	g__94otu16093	s__97otu32468	1	0	0	1	1	0	1	0	1	0	0	1	0	0	0	0	1	1	1	1	1	1	0	1	0	1	0	0	0	0	0	0	1	0	0	0	1	0	1	0	0
456	392918	k__Bacteria	p__Firmicutes	c__Clostridia	o__Clostridiales	f__Ruminococcaceae	g__94otu38306	s__97otu90399	0	0	0	0	0	1	0	1	0	0	1	0	0	0	0	0	0	0	0	0	0	0	0	0	1	1	0	0	1	1	0	0	0	0	0	0	0	0	0	0	1
457	273388	k__Bacteria	p__Firmicutes	c__Clostridia	o__Clostridiales	f__Ruminococcaceae	g__94otu22405	s__97otu86993	0	0	0	0	0	0	0	0	0	0	0	0	0	0	0	0	1	0	0	0	0	0	0	0	0	0	0	0	0	0	0	1	0	0	1	0	0	0	0	0	0
458	262394	k__Bacteria	p__Firmicutes	c__Clostridia	o__Clostridiales	f__unclassified	g__unclassified	s__unclassified	0	0	0	1	0	0	1	0	0	0	0	0	0	0	0	0	0	0	0	0	1	1	0	1	0	1	1	0	1	0	0	1	1	0	1	0	1	1	0	1	1
459	194878	k__Bacteria	p__Firmicutes	c__Clostridia	o__Clostridiales	f__unclassified	g__unclassified	s__unclassified	0	0	0	1	0	0	0	0	1	0	0	1	0	0	0	0	0	1	0	0	0	0	0	0	0	0	0	0	0	0	0	0	1	0	0	0	0	0	1	0	0
460	261908	k__Bacteria	p__Firmicutes	c__Clostridia	o__Clostridiales	f__unclassified	g__unclassified	s__unclassified	0	0	0	0	0	0	0	0	0	0	0	0	0	0	0	0	0	0	0	1	1	0	0	0	0	0	0	0	0	0	0	0	0	0	0	0	0	0	0	0	0
461	338553	k__Bacteria	p__Actinobacteria	c__Coriobacteriia	o__Coriobacteriales	f__Coriobacteriaceae	g__Adlercreutzia	s__97otu28559	1	1	1	0	1	1	1	0	1	1	0	1	0	1	0	0	0	0	0	1	0	0	1	1	1	1	0	0	0	0	0	0	0	1	1	1	1	0	1	1	0
462	206817	k__Bacteria	p__Bacteroidetes	c__Bacteroidia	o__Bacteroidales	f__S24-7	g__94otu9584	s__97otu48395	1	0	0	0	0	1	0	0	1	1	1	0	1	0	0	1	1	1	0	0	0	0	1	1	0	0	0	1	0	1	0	0	0	0	0	1	0	0	0	1	1
463	833458	k__Bacteria	p__Firmicutes	c__Clostridia	o__Clostridiales	f__91otu14787	g__94otu325	s__97otu52809	0	0	0	0	1	0	0	0	0	0	0	0	1	0	0	0	0	0	1	0	0	0	0	0	0	0	0	0	1	0	0	0	0	0	0	0	0	0	1	0	0
464	276513	k__Bacteria	p__Firmicutes	c__Clostridia	o__Clostridiales	f__unclassified	g__unclassified	s__unclassified	0	0	0	0	0	0	0	0	0	0	0	0	0	0	0	0	0	0	0	1	0	0	0	0	0	0	0	0	0	0	0	0	0	0	0	0	0	0	0	0	0
465	181560	k__Bacteria	p__Firmicutes	c__Clostridia	o__Clostridiales	f__unclassified	g__unclassified	s__unclassified	0	0	0	0	0	0	0	0	0	0	0	0	0	0	0	0	0	0	1	0	0	0	0	0	0	0	0	0	0	0	0	0	0	0	0	0	0	0	0	0	0
466	177068	k__Bacteria	p__Firmicutes	c__Clostridia	o__Clostridiales	f__unclassified	g__unclassified	s__unclassified	0	0	0	0	0	0	0	0	0	0	0	0	0	0	0	0	0	0	0	0	0	0	0	0	0	0	0	0	0	0	0	1	0	0	0	0	1	0	0	0	0
467	304568	k__Bacteria	p__Firmicutes	c__Clostridia	o__Clostridiales	f__unclassified	g__unclassified	s__unclassified	0	0	0	0	0	0	0	0	0	0	0	0	0	0	0	0	0	0	0	0	1	0	0	0	0	0	0	0	0	0	0	0	0	0	0	0	1	0	0	0	0
468	197890	k__Bacteria	p__Firmicutes	c__Clostridia	o__Clostridiales	f__Ruminococcaceae	g__Oscillospira	s__97otu54359	0	1	1	1	1	1	1	0	1	1	0	1	0	1	0	0	1	1	1	1	0	1	1	1	1	1	1	1	1	0	1	1	1	1	1	0	1	1	1	1	0
469	197891	k__Bacteria	p__Bacteroidetes	c__Bacteroidia	o__Bacteroidales	f__S24-7	g__unclassified	s__unclassified	1	1	1	1	1	1	1	1	1	1	1	1	1	1	1	1	1	1	1	1	1	1	1	1	1	1	1	1	1	1	0	1	1	1	1	1	1	1	1	1	1
470	839137	k__Bacteria	p__Firmicutes	c__Clostridia	o__Clostridiales	f__unclassified	g__unclassified	s__unclassified	0	0	0	0	0	0	0	0	0	0	0	0	0	0	0	0	0	0	0	0	0	0	0	0	0	0	0	0	0	0	0	0	0	0	0	0	0	0	0	0	0
471	104394	k__Bacteria	p__Firmicutes	c__Clostridia	o__Clostridiales	f__unclassified	g__unclassified	s__unclassified	0	0	0	0	0	0	0	0	0	0	0	0	0	0	0	0	0	0	0	0	0	0	0	0	0	0	0	0	0	0	0	0	0	0	0	0	0	0	0	0	0
472	267514	k__Bacteria	p__Firmicutes	c__Clostridia	o__Clostridiales	f__Lachnospiraceae	g__Coprococcus	s__97otu17439	0	1	1	1	1	0	1	0	1	0	0	1	0	1	0	0	0	1	1	1	1	1	0	1	0	1	1	0	1	0	1	1	1	1	1	0	1	0	1	1	1
473	259195	k__Bacteria	p__Firmicutes	c__Clostridia	o__Clostridiales	f__Ruminococcaceae	g__unclassified	s__unclassified	0	0	1	1	1	0	1	0	1	0	0	0	0	0	0	0	0	0	1	0	0	0	0	1	0	0	0	1	1	0	0	1	0	0	1	0	1	0	1	0	0
474	263834	k__Bacteria	p__Firmicutes	c__Clostridia	o__Clostridiales	f__91otu9624	g__94otu18563	s__unclassified	0	1	1	1	1	1	1	1	1	1	0	1	0	1	1	1	1	1	1	1	1	1	1	1	1	1	0	1	1	0	1	1	1	1	1	1	1	1	1	1	0
475	158625	k__Bacteria	p__Firmicutes	c__Clostridia	o__Clostridiales	f__Ruminococcaceae	g__unclassified	s__unclassified	0	0	0	0	0	0	0	0	0	0	0	0	0	0	0	0	0	0	0	0	0	0	0	0	0	0	0	0	0	0	0	0	0	0	0	0	0	0	0	0	0
476	2309802	k__Bacteria	p__Bacteroidetes	c__Bacteroidia	o__Bacteroidales	f__Porphyromonadaceae	g__Parabacteroides	s__distasonis	0	1	1	0	1	1	1	1	1	1	1	1	0	1	0	1	0	1	1	0	1	1	0	1	1	1	1	1	1	0	1	1	0	0	0	1	1	1	1	1	1
477	172339	k__Bacteria	p__Firmicutes	c__Clostridia	o__Clostridiales	f__Ruminococcaceae	g__94otu43985	s__97otu70379	1	0	0	0	0	0	0	0	0	0	0	0	0	0	0	0	0	0	0	0	0	0	0	0	0	0	0	0	0	0	0	0	0	0	0	0	0	0	0	0	0
478	4366843	k__Bacteria	p__Bacteroidetes	c__Bacteroidia	o__Bacteroidales	f__Bacteroidaceae	g__Bacteroides	s__unclassified	0	0	0	0	0	0	1	1	0	0	0	0	0	0	0	0	0	0	0	0	0	0	0	0	0	0	0	0	1	0	0	0	0	1	0	1	0	0	0	0	1
479	205134	k__Bacteria	p__Bacteroidetes	c__Bacteroidia	o__Bacteroidales	f__S24-7	g__unclassified	s__unclassified	0	0	0	0	0	0	0	0	0	0	0	0	0	0	0	0	0	0	0	0	0	0	0	0	0	0	0	0	0	0	0	0	0	0	0	0	0	1	0	0	0
480	4379961	k__Bacteria	p__Firmicutes	c__Erysipelotrichi	o__Erysipelotrichales	f__Erysipelotrichaceae	g__Allobaculum	s__97otu43901	0	0	0	0	0	0	0	0	0	0	0	0	0	0	0	0	0	0	0	0	0	1	0	0	1	0	0	0	0	0	0	0	0	0	0	0	0	0	0	0	0
481	266931	k__Bacteria	p__Firmicutes	c__Clostridia	o__Clostridiales	f__unclassified	g__unclassified	s__unclassified	0	0	0	0	0	0	0	0	0	0	0	0	0	0	0	0	0	0	0	0	0	0	0	0	0	0	0	0	0	0	0	0	0	0	0	0	0	0	0	0	0
482	449833	k__Bacteria	p__Bacteroidetes	c__Bacteroidia	o__Bacteroidales	f__S24-7	g__unclassified	s__unclassified	0	0	0	0	0	1	1	0	1	0	0	0	0	0	0	0	1	0	0	1	0	0	0	1	0	0	0	0	0	0	0	1	1	1	0	0	1	1	1	0	0
483	133843	k__Bacteria	p__Firmicutes	c__Clostridia	o__Clostridiales	f__Lachnospiraceae	g__unclassified	s__unclassified	0	0	0	0	0	0	0	0	0	0	0	0	0	0	0	0	0	0	0	0	0	0	0	0	0	0	0	0	0	0	0	0	1	0	0	0	0	0	0	0	0
484	863682	k__Bacteria	p__Firmicutes	c__Clostridia	o__Clostridiales	f__unclassified	g__unclassified	s__unclassified	0	0	0	1	0	0	0	0	0	0	0	0	0	0	0	0	0	0	0	0	0	0	0	0	0	0	0	0	0	0	0	0	0	0	1	0	1	0	0	0	0
485	181707	k__Bacteria	p__Firmicutes	c__Clostridia	o__Clostridiales	f__unclassified	g__unclassified	s__unclassified	0	0	0	1	0	0	0	0	0	0	0	0	0	0	0	0	0	0	0	0	0	0	0	0	0	0	0	0	0	0	0	0	0	0	0	0	0	0	0	0	0
486	177113	k__Bacteria	p__Firmicutes	c__Clostridia	o__Clostridiales	f__Ruminococcaceae	g__Oscillospira	s__unclassified	0	0	0	0	0	0	0	0	0	0	0	0	0	0	0	0	0	0	0	0	0	0	0	0	0	0	0	0	0	0	0	0	0	0	0	0	0	0	0	0	0
487	186289	k__Bacteria	p__Firmicutes	c__Clostridia	o__Clostridiales	f__Clostridiaceae	g__Clostridium	s__97otu74434	0	0	0	0	0	0	0	0	0	0	0	0	0	1	0	0	0	0	0	0	0	0	0	0	0	0	0	0	0	0	0	0	0	0	0	0	0	0	0	0	0
488	191445	k__Bacteria	p__Firmicutes	c__Clostridia	o__Clostridiales	f__Ruminococcaceae	g__Oscillospira	s__97otu82759	0	0	1	1	1	0	0	0	1	0	0	0	0	0	0	0	0	0	1	0	0	0	0	1	1	0	0	0	0	0	0	0	1	0	0	0	1	0	0	0	1
489	271185	k__Bacteria	p__Firmicutes	c__Bacilli	o__Lactobacillales	f__Lactobacillaceae	g__Lactobacillus	s__unclassified	1	0	0	0	0	0	1	1	0	0	0	0	0	1	1	0	1	1	0	1	0	0	0	0	1	0	1	0	1	0	1	0	0	0	0	0	0	0	0	0	0
490	616624	k__Bacteria	p__Firmicutes	c__Clostridia	o__Clostridiales	f__unclassified	g__unclassified	s__unclassified	0	0	0	0	1	0	0	0	0	1	0	0	0	0	1	0	0	0	1	1	0	1	0	0	0	0	1	0	1	0	0	0	0	0	0	1	0	0	0	0	1
491	259266	k__Bacteria	p__Firmicutes	c__Erysipelotrichi	o__Erysipelotrichales	f__Erysipelotrichaceae	g__94otu43063	s__97otu52850	0	0	0	0	0	0	1	0	0	0	0	0	0	0	0	0	0	0	0	0	0	0	0	0	0	1	0	0	0	0	0	0	0	0	0	0	0	0	0	0	0
492	191516	k__Bacteria	p__Firmicutes	c__Clostridia	o__Clostridiales	f__Lachnospiraceae	g__unclassified	s__unclassified	0	0	0	0	0	0	0	0	0	0	0	0	0	0	0	0	0	0	0	0	0	0	0	0	0	0	0	0	0	0	0	0	0	0	0	0	0	0	0	0	0
493	259263	k__Bacteria	p__Firmicutes	c__Clostridia	o__Clostridiales	f__unclassified	g__unclassified	s__unclassified	0	0	0	1	0	1	0	0	0	0	0	0	0	0	0	0	0	0	0	0	0	1	0	1	0	0	0	0	0	0	0	0	0	0	0	0	0	0	1	0	0
494	191043	k__Bacteria	p__Firmicutes	c__Clostridia	o__Clostridiales	f__Lachnospiraceae	g__unclassified	s__unclassified	0	0	0	0	0	0	0	0	0	0	0	0	0	0	0	0	0	0	0	0	0	0	0	0	0	0	0	0	0	0	0	0	0	0	0	0	0	0	0	0	0
495	315256	k__Bacteria	p__Firmicutes	c__Clostridia	o__Clostridiales	f__unclassified	g__unclassified	s__unclassified	0	0	0	0	0	0	1	0	1	0	0	0	0	0	0	0	0	0	0	0	0	0	0	1	0	0	0	0	0	0	0	0	0	0	0	0	1	0	0	0	0
496	262656	k__Bacteria	p__Firmicutes	c__Clostridia	o__Clostridiales	f__unclassified	g__unclassified	s__unclassified	1	1	1	1	1	1	1	1	1	1	0	1	0	0	0	0	1	1	0	0	1	1	1	1	1	1	1	1	1	1	1	1	1	1	1	1	1	1	1	1	0
497	181140	k__Bacteria	p__Firmicutes	c__Clostridia	o__Clostridiales	f__unclassified	g__unclassified	s__unclassified	0	0	0	0	0	0	0	0	0	0	0	0	0	0	0	0	0	0	0	0	0	0	0	0	0	0	0	0	0	0	0	0	0	0	0	0	0	0	0	0	0
498	276466	k__Bacteria	p__Firmicutes	c__Clostridia	o__Clostridiales	f__unclassified	g__unclassified	s__unclassified	0	0	0	0	0	0	0	0	0	0	0	0	0	0	0	0	0	0	0	0	0	0	0	0	0	0	0	0	0	0	0	0	0	0	1	0	0	0	0	0	0
499	305561	k__Bacteria	p__Firmicutes	c__Bacilli	o__Lactobacillales	f__Enterococcaceae	g__Enterococcus	s__unclassified	0	0	1	0	0	0	0	0	0	0	0	0	0	0	0	0	0	0	0	0	0	0	0	0	0	0	0	0	0	0	0	0	0	0	0	0	0	0	0	0	0
500	354097	k__Bacteria	p__Firmicutes	c__Clostridia	o__Clostridiales	f__unclassified	g__unclassified	s__unclassified	0	0	0	1	0	0	1	0	0	0	0	1	0	0	0	0	0	0	0	1	1	1	0	0	0	1	1	0	0	0	0	1	0	0	1	0	1	1	0	0	0
501	250395	k__Bacteria	p__Firmicutes	c__Bacilli	o__Lactobacillales	f__Lactobacillaceae	g__Lactobacillus	s__unclassified	0	0	0	0	1	0	1	0	0	0	0	0	0	1	1	0	0	0	0	1	0	0	1	1	1	1	0	0	0	0	0	0	0	0	0	0	0	0	0	1	0
502	260655	k__Bacteria	p__Firmicutes	c__Clostridia	o__Clostridiales	f__unclassified	g__unclassified	s__unclassified	0	0	0	0	0	0	0	0	0	0	0	0	0	0	0	0	0	0	0	0	0	0	0	0	0	0	0	0	0	0	0	0	0	0	0	0	0	0	0	0	0
503	4441084	k__Bacteria	p__Bacteroidetes	c__Bacteroidia	o__Bacteroidales	f__Porphyromonadaceae	g__Parabacteroides	s__unclassified	0	0	0	0	0	0	0	0	1	0	0	0	0	0	0	0	0	0	0	0	0	0	0	0	0	0	0	0	0	0	0	0	0	0	0	0	0	0	0	0	0
504	4390754	k__Bacteria	p__Firmicutes	c__Clostridia	o__Clostridiales	f__Lachnospiraceae	g__[Ruminococcus]	s__gnavus	1	0	0	1	0	0	1	0	1	0	0	0	0	0	0	0	0	1	0	0	1	0	0	0	0	1	0	0	1	0	1	1	0	1	1	0	1	0	1	0	0
505	732128	k__Bacteria	p__Firmicutes	c__Clostridia	o__Clostridiales	f__unclassified	g__unclassified	s__unclassified	0	1	0	0	0	0	0	0	0	0	0	0	1	0	0	0	0	0	0	1	0	1	1	0	0	1	0	1	0	0	0	1	0	0	1	1	0	0	1	1	0
506	3929758	k__Bacteria	p__Bacteroidetes	c__Bacteroidia	o__Bacteroidales	f__Bacteroidaceae	g__Bacteroides	s__unclassified	1	1	0	1	0	1	0	1	0	0	0	1	1	1	1	0	0	0	1	0	0	0	0	0	1	1	1	0	0	1	0	1	0	1	1	1	0	0	1	1	1
507	321086	k__Bacteria	p__Firmicutes	c__Clostridia	o__Clostridiales	f__unclassified	g__unclassified	s__unclassified	0	0	0	0	0	0	0	0	0	0	0	0	0	0	0	0	0	0	0	0	0	0	0	0	0	0	0	0	0	0	0	0	0	0	0	0	0	0	0	0	0
508	304612	k__Bacteria	p__Firmicutes	c__Clostridia	o__Clostridiales	f__Lachnospiraceae	g__unclassified	s__unclassified	0	0	0	0	0	0	0	0	0	0	0	0	0	0	0	0	0	0	0	0	0	0	0	0	0	0	0	0	0	0	1	0	0	0	1	0	1	0	0	0	0
509	321902	k__Bacteria	p__Firmicutes	c__Clostridia	o__Clostridiales	f__Lachnospiraceae	g__unclassified	s__unclassified	0	0	0	1	0	0	0	0	0	0	0	0	0	0	0	0	0	1	0	0	0	0	0	1	0	0	0	0	0	0	0	0	0	0	0	0	0	0	0	0	0
510	592160	k__Bacteria	p__Firmicutes	c__Bacilli	o__Lactobacillales	f__Lactobacillaceae	g__Lactobacillus	s__unclassified	0	0	1	0	0	0	0	0	0	1	0	0	0	1	0	0	0	0	1	1	1	0	0	0	1	0	0	0	0	0	0	0	0	0	0	0	0	0	0	0	0
511	350579	k__Bacteria	p__Firmicutes	c__Clostridia	o__Clostridiales	f__unclassified	g__unclassified	s__unclassified	0	1	1	1	0	0	0	1	1	1	0	0	0	0	1	0	0	0	1	1	0	1	0	1	0	1	0	1	0	0	1	1	1	1	1	0	1	0	0	0	0
512	1106614	k__Bacteria	p__Firmicutes	c__Clostridia	o__Clostridiales	f__unclassified	g__unclassified	s__unclassified	0	0	1	0	0	0	0	0	0	0	0	1	0	0	0	0	0	0	0	0	0	1	0	1	0	0	0	0	0	0	0	0	1	0	0	0	0	0	0	0	0
513	210554	k__Bacteria	p__Firmicutes	c__Clostridia	o__Clostridiales	f__unclassified	g__unclassified	s__unclassified	0	0	0	1	0	0	0	0	0	0	0	0	0	0	0	0	0	0	0	0	1	0	0	0	0	0	0	0	0	0	0	0	0	0	0	0	0	0	0	0	0
514	173815	k__Bacteria	p__Firmicutes	c__Clostridia	o__Clostridiales	f__Ruminococcaceae	g__unclassified	s__unclassified	1	0	0	0	0	0	0	0	0	0	0	0	0	0	0	0	0	0	1	0	0	0	1	0	0	0	0	0	0	0	0	0	0	0	0	0	0	0	0	0	0
515	4352747	k__Bacteria	p__Bacteroidetes	c__Bacteroidia	o__Bacteroidales	f__Bacteroidaceae	g__Bacteroides	s__unclassified	0	1	0	0	1	0	1	0	0	0	0	0	0	0	0	0	0	0	1	1	0	0	0	0	0	1	0	0	1	0	0	0	0	1	0	0	0	0	0	0	1
516	346604	k__Bacteria	p__Firmicutes	c__Clostridia	o__Clostridiales	f__91otu457	g__unclassified	s__unclassified	0	0	0	0	0	0	1	0	1	0	0	0	0	0	0	0	0	0	0	1	0	0	0	0	0	0	0	0	1	0	0	0	0	0	0	0	1	1	0	0	0
517	300297	k__Bacteria	p__Firmicutes	c__Clostridia	o__Clostridiales	f__Lachnospiraceae	g__unclassified	s__unclassified	0	0	0	0	0	0	0	0	0	0	0	0	0	0	0	0	0	0	0	0	0	0	0	0	0	0	0	0	0	0	0	0	0	0	0	0	0	0	0	0	0
518	90487	k__Bacteria	p__Bacteroidetes	c__Bacteroidia	o__Bacteroidales	f__Bacteroidaceae	g__Bacteroides	s__unclassified	0	0	1	0	0	0	0	1	0	0	0	0	0	0	1	0	0	0	0	0	0	1	0	0	0	0	0	0	0	0	0	0	0	0	0	0	0	0	0	0	0
519	97263	k__Bacteria	p__Firmicutes	c__Clostridia	o__Clostridiales	f__Ruminococcaceae	g__unclassified	s__unclassified	1	0	1	0	1	1	1	1	1	1	0	1	1	1	0	0	1	0	1	1	0	1	1	1	1	1	1	1	1	1	1	0	0	0	1	1	0	0	0	1	0
520	199145	k__Bacteria	p__Firmicutes	c__Clostridia	o__Clostridiales	f__Ruminococcaceae	g__unclassified	s__unclassified	0	0	0	0	0	0	0	0	0	0	0	0	0	0	0	0	0	0	0	0	0	0	0	0	0	0	0	0	0	0	0	0	0	0	0	0	0	0	0	0	0
521	270730	k__Bacteria	p__Firmicutes	c__Clostridia	o__Clostridiales	f__unclassified	g__unclassified	s__unclassified	0	0	0	1	0	0	0	0	0	0	0	0	0	0	0	0	0	0	0	0	1	1	0	0	0	0	0	0	0	0	0	0	0	0	0	0	0	0	0	0	0
522	42492	k__Bacteria	p__Firmicutes	c__Clostridia	o__Clostridiales	f__unclassified	g__unclassified	s__unclassified	0	0	0	1	0	0	0	0	0	0	0	0	0	0	0	0	0	0	0	0	1	0	0	0	0	0	0	0	0	0	0	0	0	0	0	0	0	0	0	0	0
523	47100	k__Bacteria	p__Firmicutes	c__Clostridia	o__Clostridiales	f__91otu10234	g__94otu27794	s__unclassified	1	0	0	0	0	0	0	0	0	1	0	1	0	0	0	0	0	1	0	1	0	0	1	0	0	0	0	1	0	1	0	1	1	0	0	0	0	0	0	0	1
524	302491	k__Bacteria	p__Actinobacteria	c__Coriobacteriia	o__Coriobacteriales	f__Coriobacteriaceae	g__Adlercreutzia	s__unclassified	0	0	0	0	0	0	0	0	0	0	0	0	0	0	0	0	0	0	0	0	0	0	0	0	0	0	0	0	0	0	0	0	0	0	0	0	0	0	0	0	0
525	274619	k__Bacteria	p__Firmicutes	c__Clostridia	o__Clostridiales	f__Christensenellaceae	g__94otu45968	s__97otu98887	0	0	0	1	1	0	0	0	1	0	0	0	0	0	0	0	0	0	1	0	0	0	0	1	1	0	1	1	1	0	0	0	1	1	1	0	0	0	1	1	0
526	157012	k__Bacteria	p__Firmicutes	c__Clostridia	o__Clostridiales	f__unclassified	g__unclassified	s__unclassified	1	0	0	1	1	0	0	0	0	0	0	0	1	1	0	0	0	0	1	0	0	0	0	0	0	0	0	0	0	0	0	0	0	0	0	0	0	0	0	0	0
527	231563	k__Bacteria	p__Firmicutes	c__Clostridia	o__Clostridiales	f__91otu5977	g__94otu27137	s__97otu8745	1	1	1	1	1	0	1	0	1	1	0	1	0	1	1	1	1	1	1	1	1	1	1	1	1	1	0	1	0	0	0	1	1	1	1	0	1	0	1	1	1
528	268720	k__Bacteria	p__Firmicutes	c__Clostridia	o__Clostridiales	f__Ruminococcaceae	g__Ruminococcus	s__97otu39507	0	1	0	1	1	0	1	0	0	0	0	0	0	0	0	0	1	0	1	1	1	0	0	0	1	0	0	1	1	0	1	1	1	1	1	0	1	0	0	0	1
529	268725	k__Bacteria	p__Firmicutes	c__Clostridia	o__Clostridiales	f__Ruminococcaceae	g__Oscillospira	s__unclassified	0	0	0	0	0	0	0	0	0	0	0	0	0	0	0	0	0	0	1	0	0	0	0	0	0	0	0	0	0	0	0	0	0	0	0	0	0	1	0	0	0
530	4445078	k__Bacteria	p__Firmicutes	c__Clostridia	o__Clostridiales	f__unclassified	g__unclassified	s__unclassified	1	1	1	1	1	0	1	0	0	0	1	0	1	0	0	0	0	1	0	1	0	1	1	1	1	0	0	1	1	0	1	1	1	1	1	0	1	0	0	1	1
531	265116	k__Bacteria	p__Firmicutes	c__Clostridia	o__Clostridiales	f__Lachnospiraceae	g__94otu45591	s__97otu54409	0	0	0	1	0	1	1	0	1	0	0	0	0	0	0	0	0	0	0	0	0	0	0	0	0	0	0	0	0	0	1	0	1	1	0	0	0	0	0	0	0
532	301534	k__Bacteria	p__Firmicutes	c__Clostridia	o__Clostridiales	f__unclassified	g__unclassified	s__unclassified	0	0	0	0	0	0	0	0	0	0	0	0	0	0	0	0	0	0	0	0	0	0	0	0	0	0	0	0	0	0	0	0	0	0	0	0	0	0	0	0	0
533	269125	k__Bacteria	p__Firmicutes	c__Bacilli	o__Lactobacillales	f__Lactobacillaceae	g__Lactobacillus	s__unclassified	1	1	1	1	1	1	1	1	1	1	0	1	1	1	1	1	1	1	1	1	1	1	1	1	1	1	1	1	1	1	1	1	1	1	1	1	1	1	1	1	1
534	336277	k__Bacteria	p__Firmicutes	c__Clostridia	o__Clostridiales	f__91otu5977	g__94otu5120	s__97otu57435	1	1	1	1	1	0	1	1	1	1	0	1	0	0	0	1	0	1	1	0	1	1	1	0	1	1	1	1	1	1	1	1	1	0	1	0	1	1	1	0	0
535	336276	k__Bacteria	p__Firmicutes	c__Clostridia	o__Clostridiales	f__unclassified	g__unclassified	s__unclassified	0	0	0	0	0	0	0	0	0	0	0	0	0	0	1	0	0	0	0	0	0	0	0	0	0	0	0	0	0	0	0	0	0	0	0	0	0	0	0	0	0
536	333351	k__Bacteria	p__Firmicutes	c__Clostridia	o__Clostridiales	f__unclassified	g__unclassified	s__unclassified	0	0	1	1	1	0	1	0	1	0	0	0	0	0	0	0	0	0	0	0	0	0	0	0	0	1	0	0	1	0	0	1	0	0	1	0	1	0	0	1	0
537	191913	k__Bacteria	p__Firmicutes	c__Clostridia	o__Clostridiales	f__Lachnospiraceae	g__94otu9002	s__unclassified	0	0	0	0	0	0	0	0	0	0	0	0	0	0	0	0	0	0	0	0	0	0	0	0	0	0	0	0	0	0	0	0	0	0	0	0	0	0	0	1	0
538	278912	k__Bacteria	p__Bacteroidetes	c__Bacteroidia	o__Bacteroidales	f__S24-7	g__unclassified	s__unclassified	0	0	0	0	0	1	0	0	0	0	0	1	0	0	0	0	0	0	0	0	0	1	0	0	1	0	0	0	0	0	0	0	0	0	0	0	0	0	0	0	1
539	193705	k__Bacteria	p__Firmicutes	c__Clostridia	o__Clostridiales	f__unclassified	g__unclassified	s__unclassified	0	0	0	1	0	0	0	0	0	0	0	0	0	0	0	0	0	0	0	0	0	0	0	0	0	0	0	0	0	0	0	0	0	0	0	0	0	0	0	0	0
540	349246	k__Bacteria	p__Firmicutes	c__Clostridia	o__Clostridiales	f__Ruminococcaceae	g__Oscillospira	s__unclassified	0	1	1	1	0	0	0	0	0	0	0	0	0	0	0	0	0	0	1	0	0	1	0	1	0	1	0	1	0	0	1	1	1	0	0	0	1	0	0	0	0
541	258725	k__Bacteria	p__Firmicutes	c__Clostridia	o__Clostridiales	f__Ruminococcaceae	g__Oscillospira	s__97otu6084	0	1	0	0	0	0	0	0	0	0	0	0	0	0	0	0	0	0	0	0	0	0	0	1	0	0	0	0	0	0	0	1	0	0	0	0	0	0	0	0	0
542	4449518	k__Bacteria	p__Bacteroidetes	c__Bacteroidia	o__Bacteroidales	f__Rikenellaceae	g__94otu9546	s__unclassified	1	1	1	1	1	1	1	1	1	1	1	1	1	1	1	1	0	1	1	1	1	1	1	1	1	1	1	1	1	1	1	1	1	1	1	1	1	1	1	1	1
543	4391326	k__Bacteria	p__Firmicutes	c__Clostridia	o__Clostridiales	f__Lachnospiraceae	g__Dorea	s__unclassified	0	0	0	0	0	0	0	0	1	0	0	0	0	0	0	0	0	0	0	0	0	0	0	0	0	0	0	0	0	0	0	0	0	0	0	0	0	0	0	0	0
544	176444	k__Bacteria	p__Bacteroidetes	c__Bacteroidia	o__Bacteroidales	f__S24-7	g__94otu17548	s__97otu20731	1	1	1	1	1	1	1	1	1	1	1	1	1	1	1	1	1	1	1	1	1	1	1	1	1	1	1	1	1	1	1	1	1	1	1	1	1	1	1	1	1
545	173965	k__Bacteria	p__Actinobacteria	c__Coriobacteriia	o__Coriobacteriales	f__Coriobacteriaceae	g__Adlercreutzia	s__97otu80802	0	0	0	0	0	0	0	0	0	0	0	0	0	0	0	0	0	0	0	0	0	0	0	0	1	0	0	0	0	0	0	0	0	0	0	0	0	0	0	0	0
546	197782	k__Bacteria	p__Firmicutes	c__Clostridia	o__Clostridiales	f__Ruminococcaceae	g__Oscillospira	s__unclassified	0	0	1	1	0	0	1	0	1	0	0	0	0	1	1	0	1	1	1	0	0	1	0	1	0	1	1	1	0	0	1	0	1	1	0	0	1	1	1	0	1
547	272608	k__Bacteria	p__Firmicutes	c__Clostridia	o__Clostridiales	f__Lachnospiraceae	g__unclassified	s__unclassified	0	0	0	0	0	0	0	0	0	0	0	0	0	0	0	0	0	0	0	0	1	1	0	0	0	0	0	0	0	0	0	0	0	0	1	0	1	0	0	0	0
548	211595	k__Bacteria	p__Bacteroidetes	c__Bacteroidia	o__Bacteroidales	f__S24-7	g__unclassified	s__unclassified	1	1	1	1	1	1	1	1	1	1	1	1	0	1	1	0	1	1	1	1	1	0	1	1	1	1	1	1	1	0	1	1	1	1	1	0	1	0	1	1	1
549	344607	k__Bacteria	p__Firmicutes	c__Clostridia	o__Clostridiales	f__unclassified	g__unclassified	s__unclassified	0	0	0	1	0	0	0	0	0	0	0	0	0	0	0	0	0	0	0	0	0	0	0	0	0	0	0	0	0	0	0	0	1	0	0	0	0	0	0	0	0
550	308136	k__Bacteria	p__Firmicutes	c__Clostridia	o__Clostridiales	f__Ruminococcaceae	g__Oscillospira	s__unclassified	0	0	0	0	0	0	0	0	0	0	0	0	0	0	0	0	0	0	0	0	0	0	0	1	0	0	0	0	0	0	0	0	0	0	0	0	0	0	0	0	0
551	4144790	k__Bacteria	p__Firmicutes	c__Clostridia	o__Clostridiales	f__Lachnospiraceae	g__unclassified	s__unclassified	0	0	0	0	0	0	0	0	0	0	0	0	0	0	0	0	0	0	0	0	0	0	0	0	0	0	0	0	0	0	0	0	0	0	0	0	1	0	0	0	0
552	179616	k__Bacteria	p__Bacteroidetes	c__Bacteroidia	o__Bacteroidales	f__S24-7	g__94otu16997	s__97otu114	1	1	1	1	1	1	1	1	1	1	1	1	1	1	1	1	1	1	1	1	1	1	1	1	1	1	1	1	1	1	1	1	1	1	1	1	1	1	1	1	1
553	463233	k__Bacteria	p__Bacteroidetes	c__Bacteroidia	o__Bacteroidales	f__S24-7	g__unclassified	s__unclassified	1	1	1	1	1	1	1	1	1	1	1	1	1	1	1	1	1	1	1	1	1	1	1	1	1	1	1	1	1	1	1	0	1	0	1	1	1	1	0	1	1
554	268612	k__Bacteria	p__Firmicutes	c__Clostridia	o__Clostridiales	f__unclassified	g__unclassified	s__unclassified	0	0	0	1	0	0	1	0	1	0	0	0	0	0	0	0	0	0	0	0	0	0	0	0	0	0	0	0	0	0	0	0	0	0	0	0	0	0	0	0	0
555	332776	k__Bacteria	p__Firmicutes	c__Clostridia	o__Clostridiales	f__Lachnospiraceae	g__94otu45431	s__97otu51487	1	0	1	0	0	0	0	1	0	1	0	1	0	0	1	0	0	1	0	0	1	1	0	1	1	1	1	0	0	0	0	1	1	0	1	0	0	1	1	0	0
556	267071	k__Bacteria	p__Firmicutes	c__Clostridia	o__Clostridiales	f__unclassified	g__unclassified	s__unclassified	0	0	0	1	0	0	1	0	1	0	0	0	0	0	0	0	0	0	0	0	0	1	0	1	0	0	0	1	0	0	0	0	1	0	1	0	0	0	0	0	0
557	186122	k__Bacteria	p__Firmicutes	c__Clostridia	o__Clostridiales	f__Lachnospiraceae	g__unclassified	s__unclassified	0	0	1	0	0	0	0	0	0	0	0	1	0	0	0	0	0	0	1	0	1	0	0	0	0	0	0	1	0	0	0	0	0	0	0	0	0	0	0	0	0
558	132929	k__Bacteria	p__Firmicutes	c__Clostridia	o__Clostridiales	f__91otu457	g__94otu1051	s__unclassified	0	0	0	1	0	0	0	0	1	0	0	0	0	0	0	0	0	0	0	0	0	0	0	0	0	0	0	0	0	0	0	0	0	0	1	0	0	0	1	0	1
559	271672	k__Bacteria	p__Firmicutes	c__Clostridia	o__Clostridiales	f__Ruminococcaceae	g__unclassified	s__unclassified	0	0	0	0	0	0	0	0	0	0	0	0	0	0	0	0	0	0	0	0	0	0	0	0	0	0	0	0	0	0	0	1	0	0	0	0	0	0	0	0	0
560	175535	k__Bacteria	p__Bacteroidetes	c__Bacteroidia	o__Bacteroidales	f__Bacteroidaceae	g__Bacteroides	s__unclassified	0	0	0	0	0	0	0	0	0	1	0	0	0	0	0	0	0	0	0	0	0	0	0	0	0	0	0	0	0	0	0	0	0	0	0	0	0	0	0	0	0
561	291997	k__Bacteria	p__Firmicutes	c__Clostridia	o__Clostridiales	f__Lachnospiraceae	g__unclassified	s__unclassified	0	0	0	0	0	0	0	0	0	0	0	0	0	1	0	0	0	0	0	0	0	0	0	0	0	0	0	0	0	0	0	0	0	0	0	0	0	0	0	0	0
562	4374663	k__Bacteria	p__Firmicutes	c__Bacilli	o__Lactobacillales	f__Lactobacillaceae	g__Lactobacillus	s__reuteri	0	0	0	0	0	0	0	0	1	1	1	0	0	1	0	0	0	0	0	1	1	0	0	1	1	0	0	0	0	0	0	0	0	0	0	0	0	0	0	1	0
563	157121	k__Bacteria	p__Firmicutes	c__Clostridia	o__Clostridiales	f__unclassified	g__unclassified	s__unclassified	0	1	1	1	1	1	1	0	0	1	0	0	1	1	0	0	0	0	0	1	1	0	1	0	0	0	0	1	1	1	1	1	1	1	0	0	1	0	0	0	1
564	799034	k__Bacteria	p__Firmicutes	c__Clostridia	o__Clostridiales	f__unclassified	g__unclassified	s__unclassified	1	0	0	0	1	0	0	0	0	0	0	0	1	0	0	0	0	0	0	0	0	0	1	0	0	0	0	0	0	0	0	1	0	0	0	0	0	0	0	0	0
565	264372	k__Bacteria	p__Firmicutes	c__Clostridia	o__Clostridiales	f__unclassified	g__unclassified	s__unclassified	0	0	0	0	0	0	0	0	0	0	0	0	0	0	0	0	0	0	0	1	0	0	0	0	0	0	0	0	0	0	0	0	0	0	0	0	0	0	0	0	0
566	320369	k__Bacteria	p__Firmicutes	c__Clostridia	o__Clostridiales	f__unclassified	g__unclassified	s__unclassified	0	0	0	1	0	0	0	0	1	0	0	0	0	0	0	0	0	0	0	1	0	0	0	0	0	0	0	0	1	0	0	0	0	0	0	0	0	0	0	0	0
567	291750	k__Bacteria	p__Firmicutes	c__Clostridia	o__Clostridiales	f__91otu419	g__94otu12834	s__97otu24793	0	0	0	0	0	0	0	0	0	0	0	0	0	0	0	0	0	0	0	0	0	0	0	1	0	0	0	0	0	0	0	0	0	0	0	0	0	0	0	0	0
568	4324964	k__Bacteria	p__Bacteroidetes	c__Bacteroidia	o__Bacteroidales	f__Bacteroidaceae	g__Bacteroides	s__unclassified	0	0	0	0	0	0	0	0	0	0	0	0	0	0	0	0	0	0	0	0	0	0	0	0	0	0	1	0	0	0	0	0	0	0	0	0	0	0	0	0	0
569	264155	k__Bacteria	p__Firmicutes	c__Clostridia	o__Clostridiales	f__91otu7271	g__94otu3874	s__97otu66543	0	1	1	1	1	0	1	0	1	0	0	1	1	0	1	0	1	1	1	1	1	0	1	1	0	1	1	0	1	0	0	1	1	1	1	0	1	1	1	0	0
570	269902	k__Bacteria	p__Bacteroidetes	c__Bacteroidia	o__Bacteroidales	f__S24-7	g__94otu1086	s__97otu86044	0	0	0	0	1	0	0	0	0	0	0	0	0	0	0	0	0	0	0	0	0	0	0	0	0	0	0	0	0	0	0	0	0	0	0	0	0	0	0	0	0
571	320224	k__Bacteria	p__Firmicutes	c__Clostridia	o__Clostridiales	f__Ruminococcaceae	g__Ruminococcus	s__unclassified	0	0	0	0	0	0	0	0	0	0	0	0	0	0	0	0	0	0	0	0	1	0	0	0	0	0	0	0	0	0	0	1	0	0	0	0	0	0	0	0	0
572	336214	k__Bacteria	p__Bacteroidetes	c__Bacteroidia	o__Bacteroidales	f__Rikenellaceae	g__94otu9546	s__unclassified	0	0	0	0	1	0	0	0	1	0	0	0	0	0	0	0	0	0	0	0	0	0	0	0	0	0	0	0	0	0	0	0	0	1	0	0	1	0	0	1	0
573	263687	k__Bacteria	p__Firmicutes	c__Clostridia	o__Clostridiales	f__Lachnospiraceae	g__94otu24773	s__97otu4047	0	0	0	1	0	0	1	1	1	0	0	1	0	0	0	1	0	1	0	1	1	1	0	1	0	1	0	0	0	0	0	0	1	0	1	0	1	1	1	1	0
574	271170	k__Bacteria	p__Firmicutes	c__Clostridia	o__Clostridiales	f__unclassified	g__unclassified	s__unclassified	0	0	0	1	0	0	0	0	0	0	0	0	0	0	0	0	0	0	0	0	0	0	0	0	0	0	0	0	0	0	0	0	0	0	0	0	0	0	0	0	0
575	288193	k__Bacteria	p__Firmicutes	c__Clostridia	o__Clostridiales	f__91otu982	g__94otu13225	s__97otu14875	1	0	1	1	1	0	0	0	0	1	0	0	0	0	0	0	0	1	0	0	0	0	1	1	1	1	0	1	0	1	1	1	1	0	1	1	0	0	1	1	1
576	3887769	k__Bacteria	p__Bacteroidetes	c__Bacteroidia	o__Bacteroidales	f__Bacteroidaceae	g__Bacteroides	s__unclassified	0	0	0	0	0	0	0	1	0	0	0	0	0	0	0	0	0	1	0	0	0	1	0	0	1	0	0	0	0	0	0	0	0	0	0	0	0	1	0	0	0
577	197099	k__Bacteria	p__Firmicutes	c__Clostridia	o__Clostridiales	f__Ruminococcaceae	g__Oscillospira	s__unclassified	0	0	0	1	0	0	1	1	1	0	0	1	0	0	0	0	0	1	1	1	0	1	1	1	1	1	0	1	1	0	0	1	1	0	0	0	1	1	1	0	1
578	264974	k__Bacteria	p__Firmicutes	c__Clostridia	o__Clostridiales	f__91otu6271	g__94otu12787	s__97otu50354	0	0	0	1	0	0	0	0	1	0	0	0	0	0	0	0	0	0	0	1	0	0	0	1	0	0	0	0	0	0	0	0	0	0	0	0	0	0	0	0	0
579	174590	k__Bacteria	p__Bacteroidetes	c__Bacteroidia	o__Bacteroidales	f__S24-7	g__unclassified	s__unclassified	1	0	1	1	1	1	0	1	1	1	0	1	1	1	1	1	1	0	1	1	1	1	0	1	1	1	1	1	1	1	1	1	0	0	0	0	1	0	1	1	1
580	274438	k__Bacteria	p__Firmicutes	c__Clostridia	o__Clostridiales	f__unclassified	g__unclassified	s__unclassified	0	0	0	1	0	0	0	0	1	0	0	0	0	0	0	0	0	1	1	0	0	0	0	0	1	0	0	0	0	0	0	0	0	0	0	0	1	0	0	0	0
581	831922	k__Bacteria	p__Firmicutes	c__Clostridia	o__Clostridiales	f__91otu4412	g__unclassified	s__unclassified	1	1	1	1	1	1	0	1	1	1	1	1	0	1	1	0	1	1	1	1	1	1	1	1	1	1	0	1	1	1	1	1	1	1	1	0	1	1	1	1	1
582	259536	k__Bacteria	p__Bacteroidetes	c__Bacteroidia	o__Bacteroidales	f__S24-7	g__unclassified	s__unclassified	0	1	1	1	1	0	0	0	0	0	0	0	0	0	0	0	0	0	0	0	0	1	0	0	0	0	0	0	0	0	0	0	0	1	0	0	1	1	0	0	0
583	299171	k__Bacteria	p__Firmicutes	c__Clostridia	o__Clostridiales	f__unclassified	g__unclassified	s__unclassified	0	0	0	1	0	0	1	0	1	0	0	0	0	0	0	0	0	0	0	0	0	0	0	1	0	0	0	1	1	0	0	1	0	1	1	0	1	0	0	0	0
584	174757	k__Bacteria	p__Bacteroidetes	c__Bacteroidia	o__Bacteroidales	f__S24-7	g__94otu17548	s__unclassified	1	1	1	1	1	1	1	1	1	1	1	1	1	1	1	1	1	1	1	1	1	1	1	1	1	1	1	1	1	1	1	1	1	1	1	1	1	1	1	1	1
585	171322	k__Bacteria	p__Firmicutes	c__Clostridia	o__Clostridiales	f__91otu982	g__94otu13225	s__97otu14875	1	1	1	1	1	1	1	1	1	1	0	1	1	1	1	0	1	1	1	1	1	1	1	1	1	1	1	1	1	1	1	1	1	1	1	1	1	0	1	1	1
586	269058	k__Bacteria	p__Firmicutes	c__Bacilli	o__Lactobacillales	f__Lactobacillaceae	g__Lactobacillus	s__unclassified	0	0	0	0	0	0	0	0	0	0	0	0	0	0	0	0	1	0	0	1	0	0	0	0	0	0	0	0	0	0	0	0	0	0	0	0	0	0	0	0	0
587	333576	k__Bacteria	p__Firmicutes	c__Clostridia	o__Clostridiales	f__unclassified	g__unclassified	s__unclassified	0	0	0	0	0	0	0	0	0	0	0	0	0	0	0	0	0	0	0	0	0	0	0	0	0	0	0	0	0	0	0	0	0	0	0	0	0	0	0	0	0
588	268297	k__Bacteria	p__Firmicutes	c__Clostridia	o__Clostridiales	f__unclassified	g__unclassified	s__unclassified	0	0	0	1	0	0	0	0	1	0	0	0	0	0	0	0	0	0	0	0	0	0	0	0	0	0	0	0	1	0	0	0	0	0	0	0	0	0	0	0	0
589	194662	k__Bacteria	p__Firmicutes	c__Clostridia	o__Clostridiales	f__Ruminococcaceae	g__unclassified	s__unclassified	0	0	1	1	1	0	1	0	1	1	0	0	0	0	0	0	0	1	1	1	1	1	0	1	1	0	0	1	1	0	1	1	1	1	1	0	1	0	1	0	1
590	4466707	k__Bacteria	p__Firmicutes	c__Clostridia	o__Clostridiales	f__Lachnospiraceae	g__Coprococcus	s__97otu37734	0	0	0	0	0	0	0	0	0	0	0	0	0	0	0	0	0	1	0	0	0	0	0	0	0	0	0	0	0	0	0	0	0	0	0	0	0	0	0	0	0
591	4374204	k__Bacteria	p__Firmicutes	c__Clostridia	o__Clostridiales	f__Lachnospiraceae	g__unclassified	s__unclassified	0	0	0	0	0	0	0	0	0	0	0	0	0	0	0	0	0	0	0	0	0	0	0	0	0	0	0	0	0	0	0	0	0	0	0	0	0	0	0	0	0
592	876705	k__Bacteria	p__Bacteroidetes	c__Bacteroidia	o__Bacteroidales	f__S24-7	g__unclassified	s__unclassified	1	1	0	0	1	1	0	1	1	1	1	1	1	1	0	1	1	1	1	0	0	1	1	0	1	0	0	0	1	1	0	0	1	1	1	1	1	0	1	1	0
593	330024	k__Bacteria	p__Firmicutes	c__Clostridia	o__Clostridiales	f__91otu1675	g__unclassified	s__unclassified	0	0	0	1	0	0	0	0	0	0	0	0	0	0	0	0	0	0	0	0	0	0	0	0	0	0	0	0	0	0	0	0	0	0	0	0	0	0	0	0	0
594	4309301	k__Bacteria	p__Firmicutes	c__Bacilli	o__Lactobacillales	f__Streptococcaceae	g__Streptococcus	s__97otu99085	0	0	0	0	0	0	0	0	0	0	0	0	0	0	0	0	0	0	0	0	0	0	0	0	0	0	0	0	0	0	0	0	0	1	0	0	0	0	0	0	0
595	347043	k__Bacteria	p__Firmicutes	c__Clostridia	o__Clostridiales	f__unclassified	g__unclassified	s__unclassified	0	0	0	0	0	0	0	0	0	0	0	0	0	0	0	0	0	0	0	0	0	0	0	0	0	0	0	0	0	0	0	0	0	0	0	0	0	0	0	0	0
596	178015	k__Bacteria	p__Firmicutes	c__Clostridia	o__Clostridiales	f__unclassified	g__unclassified	s__unclassified	0	0	0	0	0	0	0	0	0	0	0	0	0	0	0	0	0	0	0	0	0	0	0	0	0	1	0	0	0	0	0	0	0	0	0	0	0	0	0	0	0
597	4435400	k__Bacteria	p__Firmicutes	c__Clostridia	o__Clostridiales	f__Lachnospiraceae	g__unclassified	s__unclassified	0	0	0	0	0	0	0	0	0	0	0	0	0	0	0	0	0	0	0	0	0	0	0	0	0	0	0	0	0	0	0	0	0	0	0	0	0	0	0	0	0
598	177205	k__Bacteria	p__Bacteroidetes	c__Bacteroidia	o__Bacteroidales	f__S24-7	g__unclassified	s__unclassified	1	0	1	0	1	1	1	1	1	1	1	1	1	1	1	1	1	0	1	1	1	1	0	1	1	1	1	1	1	1	1	1	0	0	0	0	0	0	1	1	1
599	553245	k__Bacteria	p__Firmicutes	c__Clostridia	o__Clostridiales	f__unclassified	g__unclassified	s__unclassified	0	0	0	0	0	0	0	0	0	0	0	0	0	0	0	0	0	0	0	0	0	0	0	0	0	1	0	0	0	0	0	0	0	0	0	0	0	0	0	0	0
600	24546	k__Bacteria	p__Firmicutes	c__Clostridia	o__Clostridiales	f__Lachnospiraceae	g__unclassified	s__unclassified	0	0	0	1	0	0	0	0	0	0	0	0	0	1	0	0	0	0	0	0	0	0	0	0	0	0	0	0	0	0	0	0	0	0	0	0	0	0	0	0	0
601	194665	k__Bacteria	p__Firmicutes	c__Clostridia	o__Clostridiales	f__Ruminococcaceae	g__Oscillospira	s__unclassified	0	1	0	1	1	1	1	0	1	0	0	1	0	0	1	0	0	1	1	0	1	1	0	1	0	1	0	1	1	0	0	1	0	0	0	0	1	0	1	0	0
602	192930	k__Bacteria	p__Firmicutes	c__Clostridia	o__Clostridiales	f__Ruminococcaceae	g__Oscillospira	s__unclassified	0	0	0	1	0	0	0	0	0	0	0	0	0	0	0	0	0	0	0	0	0	0	0	0	0	0	0	0	0	0	0	0	0	0	0	0	0	0	0	0	1
603	324999	k__Bacteria	p__Firmicutes	c__Clostridia	o__Clostridiales	f__unclassified	g__unclassified	s__unclassified	0	0	0	1	0	0	0	0	1	0	0	0	0	0	0	0	0	0	1	0	0	0	0	0	0	0	0	0	0	0	0	1	0	0	0	0	1	0	0	0	0
604	182061	k__Bacteria	p__Firmicutes	c__Clostridia	o__Clostridiales	f__Ruminococcaceae	g__Oscillospira	s__unclassified	0	0	0	0	0	0	0	0	0	0	0	0	0	0	0	0	0	0	0	0	0	1	0	0	0	0	0	0	0	0	1	0	1	0	0	0	0	0	0	0	0
605	325918	k__Bacteria	p__Firmicutes	c__Bacilli	o__Lactobacillales	f__Lactobacillaceae	g__Lactobacillus	s__unclassified	0	0	0	0	0	0	0	0	0	0	0	0	0	1	0	0	0	0	0	1	0	0	0	1	0	0	0	0	0	0	0	0	0	0	0	0	0	0	0	0	0
606	191948	k__Bacteria	p__Firmicutes	c__Clostridia	o__Clostridiales	f__unclassified	g__unclassified	s__unclassified	0	0	0	0	0	0	0	0	0	0	0	0	0	0	0	0	0	0	0	0	0	0	0	0	0	0	0	0	0	0	0	0	0	0	0	0	0	0	0	0	0
607	2037711	k__Bacteria	p__Firmicutes	c__Clostridia	o__Clostridiales	f__Ruminococcaceae	g__unclassified	s__unclassified	1	1	1	0	1	1	0	0	0	1	0	0	0	0	0	0	1	0	0	0	1	1	1	1	1	1	0	1	1	0	1	0	0	0	1	0	0	0	0	1	0
608	344422	k__Bacteria	p__Firmicutes	c__Clostridia	o__Clostridiales	f__Lachnospiraceae	g__unclassified	s__unclassified	0	0	0	1	0	0	0	0	0	0	0	0	0	0	0	0	0	0	0	0	0	0	0	0	0	0	0	0	0	0	0	0	0	0	0	0	1	1	0	0	0
609	180606	k__Bacteria	p__Bacteroidetes	c__Bacteroidia	o__Bacteroidales	f__Bacteroidaceae	g__Bacteroides	s__unclassified	0	1	0	0	0	1	1	1	0	0	0	1	0	0	1	0	1	0	0	0	0	0	1	0	0	1	0	0	0	0	0	0	0	0	0	0	0	0	1	0	0
610	115005	k__Bacteria	p__Actinobacteria	c__Actinobacteria	o__Actinomycetales	f__Corynebacteriaceae	g__Corynebacterium	s__unclassified	0	0	0	0	0	0	1	1	0	0	0	0	0	0	0	0	0	0	0	0	0	0	0	0	0	0	0	0	0	0	1	0	0	0	0	0	0	0	0	0	0
611	178478	k__Bacteria	p__Bacteroidetes	c__Bacteroidia	o__Bacteroidales	f__Rikenellaceae	g__unclassified	s__unclassified	0	1	0	0	1	0	0	0	1	1	0	0	1	1	1	0	0	0	0	1	0	1	1	0	0	0	1	0	0	0	0	1	0	0	1	1	1	0	0	0	1
612	273958	k__Bacteria	p__Firmicutes	c__Clostridia	o__Clostridiales	f__Lachnospiraceae	g__unclassified	s__unclassified	0	0	0	0	0	0	0	0	0	0	0	0	0	0	0	0	0	0	0	1	0	1	0	1	0	0	0	0	0	0	0	1	0	0	1	0	0	0	0	0	0
613	839215	k__Bacteria	p__Firmicutes	c__Clostridia	o__Clostridiales	f__unclassified	g__unclassified	s__unclassified	0	0	0	1	0	0	0	0	0	0	0	0	0	0	0	0	0	0	0	0	0	0	0	0	0	0	0	0	0	0	0	0	0	0	0	0	0	0	0	0	0
614	187654	k__Bacteria	p__Firmicutes	c__Clostridia	o__Clostridiales	f__unclassified	g__unclassified	s__unclassified	0	0	0	0	0	0	0	0	0	0	0	0	0	0	0	0	0	0	0	0	0	0	0	0	0	0	0	0	0	0	0	1	0	0	0	0	0	0	0	0	0
615	273954	k__Bacteria	p__Firmicutes	c__Clostridia	o__Clostridiales	f__unclassified	g__unclassified	s__unclassified	0	0	0	1	0	0	1	0	1	0	0	0	0	0	0	0	0	0	0	1	1	1	0	0	1	1	0	0	0	0	0	0	1	0	1	0	1	0	0	0	0
616	268475	k__Bacteria	p__Firmicutes	c__Clostridia	o__Clostridiales	f__Ruminococcaceae	g__Oscillospira	s__unclassified	0	0	1	0	0	0	0	0	0	0	0	0	0	0	0	0	0	0	0	0	0	0	0	0	0	0	0	0	0	0	0	0	0	0	0	0	0	0	0	0	0
617	2897332	k__Bacteria	p__Firmicutes	c__Clostridia	o__Clostridiales	f__unclassified	g__unclassified	s__unclassified	0	1	1	1	0	0	1	0	1	1	0	1	0	0	1	0	1	1	1	1	1	1	0	1	1	1	0	1	0	0	1	1	1	1	0	0	1	1	1	0	0
618	4397901	k__Bacteria	p__Firmicutes	c__Clostridia	o__Clostridiales	f__unclassified	g__unclassified	s__unclassified	0	0	0	1	0	0	0	0	0	0	0	0	0	0	1	0	0	0	0	0	0	0	0	0	0	0	0	0	0	0	0	0	0	0	0	0	0	0	0	0	0
619	319454	k__Bacteria	p__Firmicutes	c__Clostridia	o__Clostridiales	f__Lachnospiraceae	g__unclassified	s__unclassified	0	0	0	0	0	0	0	0	0	0	0	0	0	0	0	0	0	0	0	0	0	0	0	0	0	0	0	0	0	0	0	0	0	0	1	0	0	0	0	0	0
620	339549	k__Bacteria	p__Bacteroidetes	c__Bacteroidia	o__Bacteroidales	f__S24-7	g__unclassified	s__unclassified	0	1	0	0	0	1	0	1	1	1	1	1	0	1	1	1	1	0	0	1	0	1	1	1	0	1	1	1	1	1	0	1	0	0	0	1	0	0	0	0	1
621	171617	k__Bacteria	p__Bacteroidetes	c__Bacteroidia	o__Bacteroidales	f__S24-7	g__94otu45720	s__97otu51839	1	1	1	0	1	1	1	1	1	1	1	1	1	1	1	0	0	0	0	0	1	1	0	0	1	1	1	1	1	1	1	1	1	1	0	0	1	0	0	1	0
622	304131	k__Bacteria	p__Firmicutes	c__Clostridia	o__Clostridiales	f__Ruminococcaceae	g__Oscillospira	s__unclassified	0	0	0	0	0	0	0	0	1	0	0	0	0	0	0	0	0	0	0	0	0	0	0	0	0	0	0	0	0	0	0	0	0	0	0	0	0	0	0	0	0
623	258586	k__Bacteria	p__Firmicutes	c__Clostridia	o__Clostridiales	f__unclassified	g__unclassified	s__unclassified	0	0	0	1	0	0	1	0	0	0	0	0	0	0	0	0	0	1	0	0	1	0	0	0	0	0	0	1	0	0	0	1	1	0	0	0	0	0	0	0	0
624	311737	k__Bacteria	p__Firmicutes	c__Clostridia	o__Clostridiales	f__Lachnospiraceae	g__unclassified	s__unclassified	0	0	0	0	0	0	0	0	0	0	0	0	0	0	0	0	0	0	0	0	1	0	0	1	0	0	0	0	0	0	0	0	0	0	0	0	0	0	1	0	0
625	178490	k__Bacteria	p__Firmicutes	c__Clostridia	o__Clostridiales	f__91otu457	g__unclassified	s__unclassified	0	0	0	1	0	0	1	0	1	0	0	1	0	0	0	0	0	0	0	0	0	0	0	0	0	0	1	0	1	0	0	0	0	0	0	0	1	0	0	0	0
626	311734	k__Bacteria	p__Firmicutes	c__Clostridia	o__Clostridiales	f__91otu5977	g__94otu27501	s__97otu57498	0	0	0	0	0	0	0	0	0	0	0	0	0	0	0	0	0	0	0	0	0	1	0	0	0	0	0	0	0	0	0	0	0	0	0	0	0	0	0	0	0
627	330333	k__Bacteria	p__Firmicutes	c__Clostridia	o__Clostridiales	f__Ruminococcaceae	g__Oscillospira	s__unclassified	0	0	0	0	0	0	0	0	0	0	0	0	0	0	0	0	0	0	0	0	0	0	0	0	0	0	0	1	0	0	0	0	0	0	0	0	0	0	0	0	0
628	334328	k__Bacteria	p__Firmicutes	c__Clostridia	o__Clostridiales	f__Lachnospiraceae	g__94otu9307	s__97otu12886	0	0	0	1	1	0	1	0	0	0	0	0	0	0	0	0	0	0	1	0	0	1	0	0	0	1	0	0	1	0	1	1	0	1	1	0	1	0	0	0	0
629	300618	k__Bacteria	p__Firmicutes	c__Clostridia	o__Clostridiales	f__91otu8029	g__unclassified	s__unclassified	0	1	0	1	0	0	0	0	0	0	0	0	1	0	0	0	0	0	0	0	0	0	1	0	0	0	0	0	1	0	0	0	0	1	0	1	0	0	0	0	0
630	298486	k__Bacteria	p__Firmicutes	c__Clostridia	o__Clostridiales	f__unclassified	g__unclassified	s__unclassified	0	0	0	0	0	0	0	0	0	0	0	0	0	0	0	0	0	1	0	0	0	0	1	1	0	0	0	0	0	0	0	0	0	0	0	0	0	0	0	0	0
631	271602	k__Bacteria	p__Firmicutes	c__Clostridia	o__Clostridiales	f__unclassified	g__unclassified	s__unclassified	1	1	1	1	1	1	1	0	1	0	0	0	1	1	1	0	1	1	1	1	1	1	1	1	1	1	1	1	1	1	1	1	1	1	1	1	1	1	1	1	0
632	26608	k__Bacteria	p__Firmicutes	c__Bacilli	o__Lactobacillales	f__Lactobacillaceae	g__Lactobacillus	s__unclassified	1	1	1	0	1	0	0	1	1	1	1	1	1	1	0	0	1	0	1	1	1	0	1	1	1	1	0	0	1	0	0	0	0	0	1	1	0	0	1	1	1
633	183174	k__Bacteria	p__Firmicutes	c__Clostridia	o__Clostridiales	f__Lachnospiraceae	g__[Ruminococcus]	s__gnavus	0	0	0	1	1	0	1	0	0	0	0	0	0	0	0	0	0	1	1	0	1	0	0	1	1	0	0	0	0	0	0	1	0	1	1	0	1	0	0	0	0
634	174573	k__Bacteria	p__Bacteroidetes	c__Bacteroidia	o__Bacteroidales	f__S24-7	g__94otu1116	s__97otu8254	1	1	1	1	1	1	1	1	1	1	1	1	1	1	1	1	1	1	1	1	1	1	1	1	1	1	1	1	1	1	1	1	1	1	1	1	1	1	1	1	1
635	186416	k__Bacteria	p__Firmicutes	c__Clostridia	o__Clostridiales	f__Lachnospiraceae	g__94otu42322	s__97otu95016	0	0	0	0	0	0	0	0	0	1	0	0	0	0	0	0	0	0	0	0	0	0	0	0	0	0	0	0	0	0	0	0	0	0	0	0	0	0	0	0	0
636	174571	k__Bacteria	p__Firmicutes	c__Clostridia	o__Clostridiales	f__unclassified	g__unclassified	s__unclassified	0	0	0	0	0	0	0	0	1	0	0	0	0	0	0	0	0	0	0	0	0	1	0	0	0	0	0	0	0	0	0	0	0	0	0	0	0	0	0	0	0
637	335330	k__Bacteria	p__Firmicutes	c__Clostridia	o__Clostridiales	f__Ruminococcaceae	g__Oscillospira	s__unclassified	0	1	1	1	0	1	1	1	1	0	0	1	0	0	1	0	1	1	1	1	1	1	0	1	0	1	0	1	1	0	1	1	1	1	1	0	1	1	1	1	1
638	1571092	k__Bacteria	p__Firmicutes	c__Clostridia	o__Clostridiales	f__91otu5089	g__94otu30251	s__97otu88245	1	1	1	0	1	1	1	1	1	0	0	1	0	1	1	0	1	1	0	1	1	1	0	1	0	1	1	1	1	0	0	1	1	1	1	1	1	1	1	1	1
639	200157	k__Bacteria	p__Firmicutes	c__Clostridia	o__Clostridiales	f__Lachnospiraceae	g__94otu24773	s__97otu27170	0	0	0	0	0	0	0	0	1	0	0	0	0	0	0	0	0	0	0	0	0	0	0	0	0	0	0	0	0	0	0	0	0	0	0	0	0	0	0	0	0
640	1094991	k__Bacteria	p__Firmicutes	c__Clostridia	o__Clostridiales	f__Ruminococcaceae	g__94otu35382	s__97otu60854	1	0	0	0	1	1	0	0	1	0	0	0	0	0	0	0	0	1	1	0	0	0	1	1	1	1	0	1	1	0	1	0	0	0	1	0	0	0	0	1	0
641	267451	k__Bacteria	p__Firmicutes	c__Clostridia	o__Clostridiales	f__Ruminococcaceae	g__94otu40927	s__97otu48296	0	0	0	1	0	0	1	0	1	0	0	0	0	1	0	0	0	1	1	1	0	0	1	1	0	0	0	1	1	0	1	1	1	0	1	0	1	0	1	1	0
642	259293	k__Bacteria	p__Bacteroidetes	c__Bacteroidia	o__Bacteroidales	f__S24-7	g__unclassified	s__unclassified	0	0	0	0	0	0	0	0	0	0	0	1	0	1	0	0	0	1	1	0	0	1	0	1	0	1	0	0	1	0	0	0	1	1	0	0	0	1	0	0	0
643	1051764	k__Bacteria	p__Bacteroidetes	c__Bacteroidia	o__Bacteroidales	f__S24-7	g__unclassified	s__unclassified	1	0	0	0	0	0	0	0	0	0	0	0	0	0	0	0	0	0	0	0	0	0	0	0	0	0	0	0	0	0	0	0	0	0	0	0	0	0	0	1	0
644	259290	k__Bacteria	p__Firmicutes	c__Clostridia	o__Clostridiales	f__Lachnospiraceae	g__94otu10785	s__97otu24588	0	0	0	0	0	0	0	0	1	0	0	1	0	0	0	0	0	0	0	0	0	0	0	0	0	0	0	1	1	0	0	0	0	0	0	0	0	0	1	0	0
645	180150	k__Bacteria	p__Bacteroidetes	c__Bacteroidia	o__Bacteroidales	f__S24-7	g__unclassified	s__unclassified	0	0	0	0	0	0	1	0	1	1	0	0	1	0	1	0	0	1	0	0	1	0	0	1	1	0	0	1	0	0	0	0	0	0	0	0	0	0	0	0	1
646	258453	k__Bacteria	p__Firmicutes	c__Clostridia	o__Clostridiales	f__Lachnospiraceae	g__unclassified	s__unclassified	0	0	0	1	0	0	0	0	1	0	0	0	0	0	0	0	0	1	0	1	1	1	0	1	0	0	0	1	0	0	0	1	1	0	0	0	1	0	0	0	0
647	319219	k__Bacteria	p__Firmicutes	c__Clostridia	o__Clostridiales	f__91otu5842	g__94otu16083	s__unclassified	0	0	1	1	0	0	0	0	1	0	0	1	0	0	0	0	1	0	0	1	1	1	0	0	1	1	0	0	0	0	0	1	1	0	1	0	1	1	1	1	1
648	259983	k__Bacteria	p__Firmicutes	c__Clostridia	o__Clostridiales	f__unclassified	g__unclassified	s__unclassified	0	0	0	1	0	0	0	0	0	0	0	0	0	0	1	0	0	1	1	1	1	0	0	0	0	0	0	0	0	0	0	1	0	0	1	0	1	0	0	0	0
649	327401	k__Bacteria	p__Firmicutes	c__Clostridia	o__Clostridiales	f__Lachnospiraceae	g__unclassified	s__unclassified	0	0	0	0	0	0	0	0	0	0	0	0	0	0	0	0	0	0	0	0	0	0	0	0	0	0	0	0	0	0	0	0	0	0	0	0	0	0	0	0	0
650	266583	k__Bacteria	p__Firmicutes	c__Clostridia	o__Clostridiales	f__Lachnospiraceae	g__94otu40315	s__97otu82078	0	0	0	1	1	0	0	0	1	0	0	1	0	0	0	0	0	0	0	0	0	0	0	0	0	1	0	1	1	0	0	1	0	1	0	0	0	0	0	0	0
651	192204	k__Bacteria	p__Firmicutes	c__Clostridia	o__Clostridiales	f__Lachnospiraceae	g__Dorea	s__97otu74812	0	0	0	0	0	0	0	0	0	0	0	0	0	0	0	0	0	1	0	0	0	0	0	0	0	0	0	0	0	0	0	0	0	0	0	0	0	0	0	0	0
652	180555	k__Bacteria	p__Firmicutes	c__Clostridia	o__Clostridiales	f__Lachnospiraceae	g__Coprococcus	s__97otu5218	0	1	1	1	0	0	1	0	1	0	0	1	0	0	0	1	0	1	0	1	0	1	0	1	0	1	0	0	1	0	1	1	1	0	1	0	1	0	1	0	1
653	194848	k__Bacteria	p__Firmicutes	c__Clostridia	o__Clostridiales	f__Lachnospiraceae	g__94otu10084	s__97otu22474	0	0	0	0	0	0	0	0	0	0	0	0	0	0	0	0	0	0	0	0	0	0	0	0	0	0	0	0	0	0	0	0	0	0	0	0	0	1	0	0	0
654	177271	k__Bacteria	p__Firmicutes	c__Clostridia	o__Clostridiales	f__Ruminococcaceae	g__94otu16215	s__97otu97670	1	1	1	1	1	0	1	1	1	1	0	1	1	1	1	0	1	1	1	1	1	1	1	1	1	1	1	1	1	1	1	1	1	1	1	1	1	1	1	1	1
655	441494	k__Bacteria	p__Firmicutes	c__Clostridia	o__Clostridiales	f__Ruminococcaceae	g__unclassified	s__unclassified	0	0	0	0	1	0	0	0	0	0	0	0	0	0	0	0	0	0	0	0	0	0	0	0	0	0	0	0	0	0	0	0	0	0	0	0	0	0	0	0	0
656	175758	k__Bacteria	p__Firmicutes	c__Clostridia	o__Clostridiales	f__91otu3937	g__94otu9254	s__97otu31410	1	0	0	1	0	0	0	0	0	0	0	0	0	0	1	0	1	0	0	1	1	1	1	0	0	0	0	1	1	0	0	0	1	0	0	0	0	1	0	0	1
657	194684	k__Bacteria	p__Firmicutes	c__Clostridia	o__Clostridiales	f__91otu4820	g__94otu10734	s__97otu40798	0	0	0	0	0	0	0	0	0	0	0	0	0	0	0	0	0	0	0	0	0	0	0	0	0	0	0	0	0	0	0	0	0	0	1	0	1	0	0	0	0
658	355468	k__Bacteria	p__Firmicutes	c__Clostridia	o__Clostridiales	f__unclassified	g__unclassified	s__unclassified	0	0	0	0	0	0	0	0	0	0	0	0	0	0	0	0	0	0	0	0	0	0	0	0	0	0	0	0	0	0	0	0	0	0	1	0	0	0	0	0	0
659	259859	k__Bacteria	p__Bacteroidetes	c__Bacteroidia	o__Bacteroidales	f__S24-7	g__unclassified	s__unclassified	0	0	0	0	0	0	0	0	0	0	0	1	0	0	0	0	0	0	0	0	0	0	0	0	0	0	0	0	0	0	0	0	0	0	0	0	0	0	1	0	0
660	4225004	k__Bacteria	p__Firmicutes	c__Clostridia	o__Clostridiales	f__Lachnospiraceae	g__Dorea	s__unclassified	0	0	0	0	0	0	0	0	0	0	0	0	0	0	0	0	0	0	0	0	0	0	0	1	0	0	0	0	0	0	0	1	0	0	0	0	0	0	0	0	0
661	177473	k__Bacteria	p__Firmicutes	c__Clostridia	o__Clostridiales	f__Lachnospiraceae	g__94otu10084	s__unclassified	0	0	0	0	0	0	0	0	0	0	0	0	0	0	0	0	0	0	0	0	0	0	0	0	0	0	0	0	0	0	0	1	0	0	0	0	1	1	0	0	0
662	276077	k__Bacteria	p__Firmicutes	c__Clostridia	o__Clostridiales	f__91otu925	g__94otu1792	s__97otu6407	0	0	0	0	0	0	0	0	0	0	0	1	0	0	0	0	0	0	0	0	1	0	0	0	0	0	0	0	0	0	0	0	1	0	0	0	0	0	0	0	0
663	263546	k__Bacteria	p__Firmicutes	c__Clostridia	o__Clostridiales	f__Ruminococcaceae	g__Oscillospira	s__unclassified	1	1	1	1	1	1	1	1	1	1	1	1	1	1	1	1	1	1	1	1	1	1	1	1	1	1	1	1	1	0	1	1	1	1	1	1	1	1	1	1	1
664	310653	k__Bacteria	p__Firmicutes	c__Clostridia	o__Clostridiales	f__91otu10082	g__94otu27226	s__97otu37977	0	0	0	0	0	0	0	0	0	0	0	0	0	0	0	0	0	0	0	0	0	0	0	0	0	0	0	0	0	0	0	0	0	0	0	0	1	0	0	0	0
665	189384	k__Bacteria	p__Bacteroidetes	c__Bacteroidia	o__Bacteroidales	f__Bacteroidaceae	g__Bacteroides	s__unclassified	0	0	0	0	0	0	0	0	0	1	0	0	0	0	0	0	0	0	0	0	0	0	0	0	0	0	0	0	0	0	1	0	0	0	0	0	0	0	0	0	0
666	189387	k__Bacteria	p__Firmicutes	c__Clostridia	o__Clostridiales	f__Ruminococcaceae	g__94otu34566	s__unclassified	0	0	0	0	0	0	0	0	1	1	0	1	0	0	0	0	0	1	0	0	0	0	0	0	1	0	0	0	0	0	0	1	0	0	0	0	0	0	0	0	0
667	784040	k__Bacteria	p__Firmicutes	c__Clostridia	o__Clostridiales	f__unclassified	g__unclassified	s__unclassified	1	0	0	0	1	0	0	0	1	0	0	0	1	0	0	0	0	0	0	0	0	1	1	0	0	1	0	1	0	1	0	0	0	0	1	1	1	0	0	1	1
668	277385	k__Bacteria	p__Firmicutes	c__Clostridia	o__Clostridiales	f__91otu16719	g__94otu33384	s__unclassified	0	0	0	1	0	0	1	0	1	1	0	0	0	0	0	0	0	0	1	0	0	0	0	0	0	0	1	1	1	0	0	0	0	0	0	0	1	0	0	0	0
669	233991	k__Bacteria	p__Firmicutes	c__Clostridia	o__Clostridiales	f__Lachnospiraceae	g__94otu24824	s__unclassified	0	0	1	1	0	0	0	0	1	0	0	1	0	0	0	0	0	0	1	0	0	0	0	0	0	1	0	1	1	0	0	1	1	1	0	0	0	0	0	0	0
670	276701	k__Bacteria	p__Firmicutes	c__Clostridia	o__Clostridiales	f__91otu7770	g__94otu21802	s__97otu9773	0	0	0	0	0	0	0	0	0	0	0	0	0	0	0	0	0	0	0	0	0	0	0	0	0	0	0	0	0	0	0	0	0	0	1	0	0	0	0	0	0
671	617806	k__Bacteria	p__Firmicutes	c__Clostridia	o__Clostridiales	f__Ruminococcaceae	g__unclassified	s__unclassified	0	0	0	0	0	0	0	0	1	0	0	0	0	0	0	0	0	0	0	0	0	0	0	0	0	0	0	0	0	0	0	0	0	0	0	0	0	0	0	0	0
672	340139	k__Bacteria	p__Firmicutes	c__Clostridia	o__Clostridiales	f__91otu8259	g__94otu16093	s__97otu32468	0	0	0	1	0	0	0	0	1	0	0	1	0	0	0	0	0	1	1	1	1	1	0	1	0	1	1	0	1	0	0	0	0	0	0	0	0	0	1	0	0
673	273737	k__Bacteria	p__Firmicutes	c__Clostridia	o__Clostridiales	f__Ruminococcaceae	g__94otu32010	s__97otu35454	0	1	1	1	1	0	1	1	1	1	1	0	0	1	0	1	0	1	1	1	1	1	0	1	1	1	1	1	1	0	1	1	1	1	1	0	1	1	1	1	1
674	304779	k__Bacteria	p__Firmicutes	c__Clostridia	o__Clostridiales	f__Clostridiaceae	g__unclassified	s__unclassified	0	0	0	0	0	0	0	0	0	0	0	0	0	0	0	0	0	0	0	0	0	0	0	0	1	0	0	0	0	0	0	0	0	0	0	0	0	0	0	0	0
675	264325	k__Bacteria	p__Bacteroidetes	c__Bacteroidia	o__Bacteroidales	f__Rikenellaceae	g__94otu35480	s__97otu39434	1	1	1	1	1	1	1	1	1	1	1	1	1	1	1	1	1	1	1	1	1	1	1	1	1	1	1	1	1	1	1	1	1	1	1	1	1	1	1	1	1
676	182735	k__Bacteria	p__Firmicutes	c__Clostridia	o__Clostridiales	f__Lachnospiraceae	g__unclassified	s__unclassified	0	0	0	1	0	0	0	0	1	0	0	0	0	0	0	0	0	0	0	0	0	1	0	0	0	0	0	0	0	0	0	0	1	0	0	0	1	0	0	0	0
677	3746307	k__Bacteria	p__Firmicutes	c__Clostridia	o__Clostridiales	f__Ruminococcaceae	g__unclassified	s__unclassified	0	0	0	0	0	0	0	0	0	1	0	0	0	1	0	0	0	0	0	0	0	0	1	0	0	0	0	0	0	0	0	0	0	0	0	1	0	0	0	1	0
678	815828	k__Bacteria	p__Firmicutes	c__Clostridia	o__Clostridiales	f__unclassified	g__unclassified	s__unclassified	0	0	0	0	0	0	0	0	0	0	0	0	0	0	0	0	0	0	0	0	0	0	1	0	0	0	0	0	0	0	0	0	0	0	0	0	0	0	0	0	0
679	4471130	k__Bacteria	p__Firmicutes	c__Clostridia	o__Clostridiales	f__unclassified	g__unclassified	s__unclassified	0	0	0	1	0	0	0	0	0	0	0	0	0	0	0	0	0	0	0	0	0	0	0	0	0	0	0	0	0	0	0	0	0	0	0	0	0	0	0	0	0
680	4471135	k__Bacteria	p__Firmicutes	c__Clostridia	o__Clostridiales	f__91otu9255	g__94otu18847	s__unclassified	0	0	0	1	0	1	0	0	0	0	0	1	0	0	0	0	0	0	0	0	0	0	0	0	0	0	0	0	0	0	0	0	0	0	0	0	0	0	0	0	0
681	181733	k__Bacteria	p__Firmicutes	c__Clostridia	o__Clostridiales	f__unclassified	g__unclassified	s__unclassified	0	0	0	0	0	0	0	0	0	0	0	0	0	0	0	0	0	0	0	0	1	0	0	0	0	0	0	0	0	0	0	0	0	0	0	0	0	0	0	0	0
682	3195500	k__Bacteria	p__Firmicutes	c__Clostridia	o__Clostridiales	f__Lachnospiraceae	g__Roseburia	s__97otu18384	0	0	0	0	0	0	0	0	0	0	0	0	0	0	0	0	0	0	0	1	0	0	0	0	0	0	0	0	0	0	0	0	0	0	0	0	0	0	0	0	0
683	4471139	k__Bacteria	p__Firmicutes	c__Clostridia	o__Clostridiales	f__Lachnospiraceae	g__94otu20550	s__97otu22559	0	1	1	0	1	0	1	0	1	0	0	1	0	1	0	0	0	1	0	0	1	1	0	0	1	1	0	0	1	0	0	1	0	0	1	0	1	0	1	0	0
684	215918	k__Bacteria	p__Firmicutes	c__Clostridia	o__Clostridiales	f__unclassified	g__unclassified	s__unclassified	1	0	0	0	1	0	0	0	1	0	0	0	1	0	0	0	0	0	0	0	0	1	1	1	0	0	0	1	1	0	0	0	0	0	1	1	0	0	0	0	1
685	259910	k__Bacteria	p__Firmicutes	c__Clostridia	o__Clostridiales	f__unclassified	g__unclassified	s__unclassified	0	0	0	0	0	0	0	0	0	0	0	0	0	0	0	0	0	0	0	0	0	0	0	0	0	0	0	0	0	0	0	0	0	0	0	0	0	0	0	0	0
686	839233	k__Bacteria	p__Firmicutes	c__Clostridia	o__Clostridiales	f__unclassified	g__unclassified	s__unclassified	0	0	0	1	0	0	0	0	0	0	0	0	0	0	0	0	0	0	0	0	0	0	0	0	0	0	0	0	0	0	0	0	1	0	0	0	0	0	0	0	0
687	16006	k__Bacteria	p__Firmicutes	c__Clostridia	o__Clostridiales	f__unclassified	g__unclassified	s__unclassified	1	1	0	1	1	0	0	0	0	0	0	0	1	0	0	0	0	1	0	0	1	0	1	1	0	0	0	0	0	0	0	1	1	1	0	0	0	0	0	1	0
688	3449121	k__Bacteria	p__Bacteroidetes	c__Bacteroidia	o__Bacteroidales	f__Porphyromonadaceae	g__Parabacteroides	s__unclassified	0	0	0	0	1	1	0	1	1	0	1	0	0	0	0	1	0	1	0	1	0	0	0	1	1	0	0	0	1	0	0	1	0	0	1	0	0	1	0	0	1
689	82728	k__Bacteria	p__Proteobacteria	c__Gammaproteobacteria	o__Pasteurellales	f__Pasteurellaceae	g__unclassified	s__unclassified	0	0	1	0	0	0	0	0	1	0	0	0	0	0	0	0	0	1	0	0	0	0	0	0	0	0	1	1	0	0	0	0	0	1	0	0	0	0	0	0	0
690	259911	k__Bacteria	p__Firmicutes	c__Clostridia	o__Clostridiales	f__Lachnospiraceae	g__unclassified	s__unclassified	0	0	0	0	1	0	0	0	1	0	0	0	0	0	0	0	0	0	0	0	1	0	0	0	0	0	0	0	0	0	0	0	0	0	0	0	0	0	0	0	0
691	180397	k__Bacteria	p__Bacteroidetes	c__Bacteroidia	o__Bacteroidales	f__S24-7	g__94otu39615	s__97otu44233	1	1	1	1	1	1	1	1	1	1	1	1	1	1	1	1	1	1	1	1	1	1	1	1	1	1	1	1	1	1	1	1	1	1	1	1	1	1	1	1	1
692	292276	k__Bacteria	p__Firmicutes	c__Bacilli	o__Lactobacillales	f__Lactobacillaceae	g__Lactobacillus	s__unclassified	0	0	0	0	0	0	0	0	0	0	0	0	0	0	0	0	0	0	0	0	0	0	0	0	1	0	0	0	0	0	0	0	0	0	0	0	0	0	0	0	0
693	304604	k__Bacteria	p__Firmicutes	c__Clostridia	o__Clostridiales	f__unclassified	g__unclassified	s__unclassified	0	0	0	0	0	0	0	0	0	0	0	0	0	0	0	0	0	0	0	0	0	0	0	0	0	0	0	0	0	0	0	0	0	0	0	0	0	0	0	0	0
694	277813	k__Bacteria	p__Firmicutes	c__Clostridia	o__Clostridiales	f__unclassified	g__unclassified	s__unclassified	0	0	0	0	0	0	0	0	0	0	0	0	0	0	0	0	0	0	0	0	0	0	0	1	0	0	0	0	1	0	0	0	0	0	0	0	0	0	0	0	0
695	292057	k__Bacteria	p__Firmicutes	c__Bacilli	o__Lactobacillales	f__Lactobacillaceae	g__Lactobacillus	s__unclassified	0	1	0	1	0	0	1	1	1	0	0	0	0	1	1	0	0	0	1	0	1	0	1	1	1	0	1	0	1	0	0	0	1	0	0	0	0	0	1	1	1
696	293580	k__Bacteria	p__Firmicutes	c__Clostridia	o__Clostridiales	f__Lachnospiraceae	g__unclassified	s__unclassified	0	0	0	1	0	0	0	0	0	0	0	0	0	0	0	0	0	0	0	1	0	0	0	1	0	0	0	0	0	0	0	1	0	0	1	0	0	0	0	0	0
697	4331360	k__Bacteria	p__Firmicutes	c__Clostridia	o__Clostridiales	f__Lachnospiraceae	g__unclassified	s__unclassified	0	0	0	1	0	0	0	0	0	0	0	0	0	0	0	0	0	0	0	0	0	0	0	1	0	0	0	0	0	0	0	1	0	0	0	0	1	0	0	0	0
698	309534	k__Bacteria	p__Firmicutes	c__Clostridia	o__Clostridiales	f__unclassified	g__unclassified	s__unclassified	0	0	0	0	0	0	0	0	0	0	0	0	0	0	0	0	0	0	0	0	0	0	0	0	0	0	0	0	0	0	0	0	0	0	0	0	0	0	0	0	0
699	178708	k__Bacteria	p__Firmicutes	c__Clostridia	o__Clostridiales	f__Lachnospiraceae	g__unclassified	s__unclassified	0	0	0	0	0	0	0	0	0	0	0	0	0	0	0	0	0	0	0	0	0	0	0	0	0	0	0	0	0	0	0	0	0	0	1	0	0	0	0	0	0
700	261467	k__Bacteria	p__Firmicutes	c__Clostridia	o__Clostridiales	f__unclassified	g__unclassified	s__unclassified	0	0	0	0	0	0	0	0	0	0	0	0	0	0	0	0	0	0	0	0	0	0	0	0	0	0	0	0	0	0	0	0	0	0	0	0	0	0	0	0	0
701	341713	k__Bacteria	p__Firmicutes	c__Clostridia	o__Clostridiales	f__Ruminococcaceae	g__94otu9261	s__97otu28638	0	0	0	0	0	0	0	0	0	0	0	0	0	0	0	0	0	0	0	0	0	1	0	0	0	0	0	0	0	0	0	0	0	0	0	0	1	0	0	0	0
702	346804	k__Bacteria	p__Firmicutes	c__Clostridia	o__Clostridiales	f__Ruminococcaceae	g__94otu16215	s__97otu93492	0	0	1	1	0	0	1	1	1	0	0	1	1	0	0	1	0	1	1	1	1	1	0	1	0	1	0	1	1	0	1	1	1	0	1	1	1	1	0	0	0
703	2656868	k__Bacteria	p__Bacteroidetes	c__Bacteroidia	o__Bacteroidales	f__Bacteroidaceae	g__Bacteroides	s__unclassified	0	1	0	0	0	0	0	0	0	0	0	0	0	0	0	0	0	0	0	0	0	0	0	0	0	0	0	0	0	0	1	0	0	0	0	0	0	0	0	0	0
704	249142	k__Bacteria	p__Firmicutes	c__Clostridia	o__Clostridiales	f__Lachnospiraceae	g__unclassified	s__unclassified	0	0	0	0	0	0	0	0	0	0	0	0	0	0	0	0	0	0	0	0	0	0	1	0	0	0	0	0	0	0	0	0	0	0	0	0	0	0	0	0	0
705	4343627	k__Bacteria	p__Bacteroidetes	c__Bacteroidia	o__Bacteroidales	f__Bacteroidaceae	g__Bacteroides	s__fragilis	0	0	0	0	0	0	0	0	0	0	0	0	0	0	0	0	0	0	0	0	0	0	0	0	0	0	0	0	0	0	0	0	0	0	0	0	0	0	0	0	0
706	184966	k__Bacteria	p__Firmicutes	c__Clostridia	o__Clostridiales	f__91otu13759	g__94otu288	s__97otu314	0	1	0	1	0	0	0	0	1	0	0	0	0	0	0	0	0	1	0	0	0	0	0	0	0	1	0	0	0	0	0	0	0	0	1	0	0	0	0	0	1
707	289469	k__Bacteria	p__Firmicutes	c__Clostridia	o__Clostridiales	f__unclassified	g__unclassified	s__unclassified	0	0	0	0	0	0	0	0	0	0	0	0	0	0	0	0	0	0	0	0	0	0	0	0	0	0	0	0	0	0	0	0	0	0	0	0	0	0	0	0	0
708	209028	k__Bacteria	p__Bacteroidetes	c__Bacteroidia	o__Bacteroidales	f__S24-7	g__94otu13117	s__97otu3072	1	1	1	1	0	1	0	1	1	1	1	1	1	1	1	1	1	1	1	1	1	1	1	1	1	1	1	1	1	1	1	1	1	1	0	1	1	1	1	1	1
709	177175	k__Bacteria	p__Firmicutes	c__Clostridia	o__Clostridiales	f__Lachnospiraceae	g__unclassified	s__unclassified	0	0	0	0	0	0	0	0	0	0	0	0	0	0	0	0	0	0	0	0	0	0	0	0	0	0	0	0	0	0	0	0	0	0	0	0	1	0	0	0	0
710	165257	k__Bacteria	p__Firmicutes	c__Clostridia	o__Clostridiales	f__Ruminococcaceae	g__unclassified	s__unclassified	0	0	0	0	0	0	0	0	0	1	0	0	0	0	0	0	0	0	1	0	0	0	0	0	0	0	0	0	1	1	0	0	0	0	1	0	0	0	0	1	0
711	165927	k__Bacteria	p__Bacteroidetes	c__Bacteroidia	o__Bacteroidales	f__S24-7	g__unclassified	s__unclassified	0	0	1	0	0	0	0	0	0	0	0	0	0	0	0	0	0	0	0	0	0	0	0	0	1	0	1	1	0	0	0	0	0	0	0	0	0	0	0	0	0
712	181605	k__Bacteria	p__Bacteroidetes	c__Bacteroidia	o__Bacteroidales	f__S24-7	g__unclassified	s__unclassified	0	0	0	0	0	0	0	0	1	1	1	0	0	0	0	0	1	1	0	0	0	0	0	1	1	0	0	1	1	0	0	0	0	0	0	0	0	0	0	1	0
713	328617	k__Bacteria	p__Bacteroidetes	c__Bacteroidia	o__Bacteroidales	f__Bacteroidaceae	g__Bacteroides	s__uniformis	0	0	0	0	1	0	0	0	0	0	1	0	1	0	0	0	0	0	0	0	0	0	0	0	0	0	0	0	0	1	0	0	0	0	0	0	0	0	0	0	0
714	1109505	k__Bacteria	p__Bacteroidetes	c__Bacteroidia	o__Bacteroidales	f__S24-7	g__unclassified	s__unclassified	1	1	1	0	0	1	0	0	0	1	0	1	1	1	0	0	1	0	0	0	1	1	1	0	1	0	1	0	1	1	0	0	0	0	1	1	0	0	1	0	1
715	190547	k__Bacteria	p__Firmicutes	c__Clostridia	o__Clostridiales	f__unclassified	g__unclassified	s__unclassified	0	0	0	1	0	0	1	0	0	1	0	0	0	0	1	1	0	0	0	0	1	1	1	1	0	1	1	1	1	0	0	1	0	0	1	0	1	0	0	1	0
716	191549	k__Bacteria	p__Firmicutes	c__Clostridia	o__Clostridiales	f__unclassified	g__unclassified	s__unclassified	0	0	0	0	0	0	0	0	1	0	0	0	0	0	0	0	0	0	0	0	0	0	0	0	0	0	0	1	0	0	0	0	0	0	0	0	0	0	0	0	0
717	4365898	k__Bacteria	p__Firmicutes	c__Bacilli	o__Lactobacillales	f__Lactobacillaceae	g__Lactobacillus	s__unclassified	0	1	1	1	0	0	0	0	0	1	0	1	0	1	1	0	1	0	1	1	1	1	1	1	1	1	0	1	0	0	0	0	0	0	0	0	0	1	0	0	0
718	529905	k__Bacteria	p__Firmicutes	c__Clostridia	o__Clostridiales	f__unclassified	g__unclassified	s__unclassified	0	0	0	1	0	0	0	0	0	0	0	0	0	0	0	0	0	0	1	0	0	0	0	0	0	0	0	0	0	0	0	0	0	0	0	0	0	0	0	0	0
719	49088	k__Bacteria	p__Firmicutes	c__Clostridia	o__Clostridiales	f__unclassified	g__unclassified	s__unclassified	0	0	0	1	0	0	0	0	0	0	0	0	0	0	0	0	0	0	0	0	1	0	0	0	0	0	0	0	0	0	0	0	0	0	0	0	0	0	0	0	0
720	353942	k__Bacteria	p__Firmicutes	c__Clostridia	o__Clostridiales	f__Lachnospiraceae	g__unclassified	s__unclassified	0	0	0	0	0	0	0	0	0	0	0	0	0	0	0	0	0	0	0	0	0	0	0	0	0	0	0	0	0	0	0	0	0	0	0	0	0	0	0	0	0
721	1107755	k__Bacteria	p__Firmicutes	c__Clostridia	o__Clostridiales	f__Lachnospiraceae	g__unclassified	s__unclassified	0	1	0	1	0	0	0	0	0	0	0	0	0	0	0	0	0	0	0	0	1	0	0	0	0	0	0	0	0	0	0	1	1	0	1	0	1	0	0	0	0
722	342075	k__Bacteria	p__Firmicutes	c__Clostridia	o__Clostridiales	f__91otu15800	g__94otu806	s__unclassified	0	0	0	1	0	0	1	0	1	0	0	0	0	0	0	0	0	1	1	0	0	0	0	0	0	0	0	0	0	0	0	0	1	0	0	0	0	0	0	0	0
723	195494	k__Bacteria	p__Firmicutes	c__Clostridia	o__Clostridiales	f__Ruminococcaceae	g__unclassified	s__unclassified	0	0	0	0	0	0	1	0	1	0	0	0	0	0	0	0	0	0	0	0	0	0	0	1	0	0	0	0	0	0	0	0	0	0	0	0	1	0	1	0	0
724	4460560	k__Bacteria	p__Firmicutes	c__Clostridia	o__Clostridiales	f__Ruminococcaceae	g__Ruminococcus	s__97otu39507	0	0	0	0	0	0	0	0	0	0	0	0	0	0	0	0	0	0	1	0	0	0	0	0	0	0	0	0	0	0	0	1	0	0	0	0	1	0	0	0	0
725	332317	k__Bacteria	p__Bacteroidetes	c__Bacteroidia	o__Bacteroidales	f__Bacteroidaceae	g__Bacteroides	s__unclassified	0	0	0	0	0	0	0	0	0	0	0	0	0	0	0	0	0	0	0	0	0	0	0	0	0	0	0	0	1	0	0	0	0	0	0	0	0	0	0	0	0
726	389529	k__Bacteria	p__Firmicutes	c__Clostridia	o__Clostridiales	f__Ruminococcaceae	g__94otu15334	s__97otu16997	0	0	0	1	0	0	0	0	0	0	1	1	0	0	1	1	0	1	1	0	1	0	0	0	0	1	0	1	1	0	1	0	0	0	0	0	0	1	1	0	1
727	68842	k__Bacteria	p__Firmicutes	c__Clostridia	o__Clostridiales	f__Lachnospiraceae	g__unclassified	s__unclassified	0	0	0	0	0	0	0	0	0	0	0	0	0	0	0	0	0	0	0	0	0	0	0	0	0	0	0	0	0	0	0	0	0	0	0	0	0	0	0	0	0
728	43159	k__Bacteria	p__Firmicutes	c__Clostridia	o__Clostridiales	f__unclassified	g__unclassified	s__unclassified	0	0	0	0	0	0	0	0	0	0	0	0	0	0	0	0	0	0	0	0	0	0	0	0	0	0	0	0	0	0	0	0	0	0	0	0	1	0	0	0	0
729	4334624	k__Bacteria	p__Firmicutes	c__Clostridia	o__Clostridiales	f__Lachnospiraceae	g__unclassified	s__unclassified	1	1	1	1	1	0	1	1	1	1	0	0	0	1	0	1	1	0	1	1	1	1	1	1	1	1	1	0	1	0	1	1	1	1	1	0	1	1	1	1	1
730	4338003	k__Bacteria	p__Firmicutes	c__Bacilli	o__Bacillales	f__Staphylococcaceae	g__Staphylococcus	s__unclassified	1	0	0	0	0	0	0	0	0	0	0	0	0	0	0	0	0	0	0	0	0	0	0	0	0	0	0	0	0	0	0	0	0	0	0	0	0	0	0	0	0
731	162576	k__Bacteria	p__Firmicutes	c__Clostridia	o__Clostridiales	f__91otu5977	g__94otu34263	s__97otu39488	0	1	1	1	1	0	1	0	1	0	0	1	0	1	0	0	0	1	1	1	1	1	0	1	1	1	0	1	1	0	0	1	1	0	1	0	1	0	1	1	0
732	197463	k__Bacteria	p__Firmicutes	c__Clostridia	o__Clostridiales	f__Ruminococcaceae	g__Oscillospira	s__97otu13166	1	0	1	0	1	1	0	0	0	0	0	0	0	0	1	0	0	0	1	0	0	1	0	1	1	1	0	0	0	0	0	0	1	0	1	0	1	0	0	0	1
733	135956	k__Bacteria	p__Firmicutes	c__Bacilli	o__Lactobacillales	f__Lactobacillaceae	g__Lactobacillus	s__unclassified	1	1	1	1	1	1	1	1	1	1	1	1	1	1	1	1	1	1	1	1	1	1	1	1	1	1	1	1	1	1	1	1	1	1	1	1	1	1	1	1	1
734	190301	k__Bacteria	p__Firmicutes	c__Clostridia	o__Clostridiales	f__unclassified	g__unclassified	s__unclassified	0	0	0	1	0	0	1	0	0	0	0	0	0	0	0	0	0	1	0	0	0	0	0	0	0	0	0	0	0	0	0	0	0	0	0	0	0	0	0	0	0
735	772972	k__Bacteria	p__Firmicutes	c__Clostridia	o__Clostridiales	f__91otu7772	g__94otu23381	s__unclassified	0	0	0	0	1	0	0	0	1	0	0	0	0	1	0	0	0	0	0	0	0	0	1	0	1	0	0	0	0	0	1	0	0	0	0	0	0	0	1	0	1
736	265563	k__Bacteria	p__Firmicutes	c__Clostridia	o__Clostridiales	f__Lachnospiraceae	g__Dorea	s__unclassified	1	1	1	1	1	1	1	0	1	1	0	1	0	1	0	0	0	1	1	1	1	1	1	1	1	1	0	1	1	0	0	1	1	1	1	1	1	0	1	1	1
737	321484	k__Bacteria	p__Firmicutes	c__Clostridia	o__Clostridiales	f__Ruminococcaceae	g__Oscillospira	s__unclassified	1	1	1	1	1	1	1	1	1	1	1	1	1	1	1	1	1	1	1	1	1	1	1	1	1	1	1	1	1	0	1	1	1	1	1	1	1	1	1	1	1
738	317714	k__Bacteria	p__Firmicutes	c__Clostridia	o__Clostridiales	f__Ruminococcaceae	g__Ruminococcus	s__flavefaciens	0	0	0	0	0	0	0	0	0	0	0	0	0	0	0	0	0	0	0	0	0	0	0	1	0	0	0	0	0	0	0	0	0	0	0	0	0	0	0	0	0
739	270094	k__Bacteria	p__Bacteroidetes	c__Bacteroidia	o__Bacteroidales	f__Bacteroidaceae	g__Bacteroides	s__unclassified	0	0	0	0	0	0	0	0	0	0	0	0	0	0	0	0	0	0	0	0	0	0	0	0	0	0	0	0	0	0	0	0	0	0	0	0	0	0	0	0	0
740	835928	k__Bacteria	p__Firmicutes	c__Clostridia	o__Clostridiales	f__unclassified	g__unclassified	s__unclassified	0	1	0	1	0	0	0	0	1	0	0	1	0	0	0	0	0	1	1	1	1	1	0	1	0	0	0	1	0	0	0	0	1	0	1	0	0	0	1	0	0
741	292456	k__Bacteria	p__Firmicutes	c__Clostridia	o__Clostridiales	f__unclassified	g__unclassified	s__unclassified	0	0	0	1	0	0	0	0	0	0	0	0	0	0	0	0	0	0	0	0	0	0	0	0	0	0	0	0	0	0	0	0	0	0	0	0	0	0	1	0	0
742	175432	k__Bacteria	p__Firmicutes	c__Clostridia	o__Clostridiales	f__Lachnospiraceae	g__unclassified	s__unclassified	0	0	0	0	0	0	0	0	0	0	0	0	0	0	0	0	0	0	0	0	0	0	0	0	0	0	0	0	0	0	0	0	0	0	0	0	0	0	0	0	0
743	261315	k__Bacteria	p__Firmicutes	c__Clostridia	o__Clostridiales	f__unclassified	g__unclassified	s__unclassified	0	0	0	0	0	0	1	0	1	0	0	0	0	0	0	0	0	0	1	0	0	0	0	0	0	0	0	0	0	0	0	1	0	0	0	0	1	0	0	0	0
744	274935	k__Bacteria	p__Firmicutes	c__Clostridia	o__Clostridiales	f__unclassified	g__unclassified	s__unclassified	0	0	0	1	0	0	0	0	0	0	0	0	0	0	0	0	0	0	0	0	0	0	0	0	0	0	0	0	0	0	0	0	1	0	0	0	1	0	0	0	0
745	321809	k__Bacteria	p__Firmicutes	c__Clostridia	o__Clostridiales	f__Lachnospiraceae	g__94otu24824	s__97otu27233	0	0	0	0	0	0	0	0	0	0	0	0	0	0	0	0	0	0	0	0	0	0	0	0	0	0	0	0	0	0	0	0	0	0	0	0	0	0	0	0	0
746	4327881	k__Bacteria	p__Firmicutes	c__Clostridia	o__Clostridiales	f__91otu457	g__94otu32464	s__97otu73431	0	1	0	0	0	0	0	0	0	0	0	0	0	0	0	0	1	1	1	1	1	0	0	1	0	1	0	1	1	0	1	1	0	1	0	0	0	0	1	1	0
747	198170	k__Bacteria	p__Firmicutes	c__Clostridia	o__Clostridiales	f__Ruminococcaceae	g__Oscillospira	s__unclassified	0	0	0	1	0	0	0	0	0	0	0	1	0	0	0	0	0	0	0	0	0	0	0	0	0	0	0	0	0	0	0	0	1	0	0	0	1	0	0	0	0
748	209377	k__Bacteria	p__Bacteroidetes	c__Bacteroidia	o__Bacteroidales	f__S24-7	g__94otu1890	s__97otu8903	1	0	1	0	1	1	1	1	1	1	1	1	0	1	1	0	1	1	1	1	1	0	1	1	1	1	1	1	1	1	0	0	1	0	1	0	1	0	1	1	1
749	274115	k__Bacteria	p__Firmicutes	c__Clostridia	o__Clostridiales	f__91otu4293	g__94otu10086	s__97otu11680	0	0	1	1	0	1	0	0	1	0	0	0	0	1	0	0	0	1	0	1	0	0	0	1	1	1	0	1	0	0	1	0	1	0	0	0	1	0	1	0	1
750	3919797	k__Bacteria	p__Firmicutes	c__Clostridia	o__Clostridiales	f__91otu7098	g__94otu14406	s__97otu16067	0	1	0	1	0	0	1	0	1	0	0	0	0	0	0	0	0	0	1	1	0	0	0	1	0	1	0	0	1	0	0	1	1	1	1	0	1	1	1	0	0
751	513685	k__Bacteria	p__Firmicutes	c__Clostridia	o__Clostridiales	f__Ruminococcaceae	g__unclassified	s__unclassified	0	0	0	0	0	0	0	0	0	1	0	1	0	0	0	0	1	1	1	0	1	0	0	0	1	1	0	1	0	0	0	1	0	0	0	0	0	0	1	0	1
752	272949	k__Bacteria	p__Firmicutes	c__Clostridia	o__Clostridiales	f__Lachnospiraceae	g__unclassified	s__unclassified	0	0	0	1	0	0	1	0	1	0	0	1	0	0	0	0	0	1	0	1	1	1	0	1	0	0	0	1	1	0	0	1	1	0	1	0	1	1	1	0	0
753	198194	k__Bacteria	p__Firmicutes	c__Clostridia	o__Clostridiales	f__Ruminococcaceae	g__Oscillospira	s__unclassified	1	1	1	1	1	1	1	1	1	1	0	1	1	1	1	1	1	1	1	1	1	1	1	1	1	1	1	1	1	1	1	1	1	1	1	0	1	1	1	1	1
754	421538	k__Bacteria	p__Firmicutes	c__Clostridia	o__Clostridiales	f__Lachnospiraceae	g__94otu1222	s__97otu55786	1	1	1	1	0	0	1	1	1	0	0	1	0	1	1	0	0	0	1	0	1	1	1	0	1	0	1	1	1	0	1	1	1	1	0	0	0	0	1	1	1
755	964067	k__Bacteria	p__Firmicutes	c__Clostridia	o__Clostridiales	f__unclassified	g__unclassified	s__unclassified	0	0	0	0	0	0	0	0	0	0	0	1	0	0	0	0	0	0	0	0	0	0	1	0	0	1	0	0	0	0	0	1	0	0	0	0	0	0	0	0	0
756	390896	k__Bacteria	p__Bacteroidetes	c__Bacteroidia	o__Bacteroidales	f__S24-7	g__unclassified	s__unclassified	1	1	1	1	0	1	1	1	1	1	1	1	0	1	1	0	1	1	1	1	1	1	1	1	1	1	1	1	1	1	1	1	1	1	0	1	1	1	1	1	1
757	827195	k__Bacteria	p__Firmicutes	c__Clostridia	o__Clostridiales	f__91otu5137	g__94otu11136	s__97otu26564	0	0	0	1	1	1	0	0	0	0	0	0	0	1	0	0	0	0	0	0	0	0	0	0	0	1	1	0	1	0	1	0	0	0	0	0	0	1	0	0	1
758	317389	k__Bacteria	p__Firmicutes	c__Clostridia	o__Clostridiales	f__unclassified	g__unclassified	s__unclassified	0	0	1	1	0	0	1	0	1	1	0	1	0	0	0	0	0	0	1	1	1	1	0	1	1	1	1	1	1	0	1	1	1	0	1	0	1	0	1	0	0
759	10512	k__Bacteria	p__Proteobacteria	c__Deltaproteobacteria	o__Desulfovibrionales	f__Desulfovibrionaceae	g__Desulfovibrio	s__97otu16043	1	1	1	1	1	1	1	1	1	1	1	1	0	1	1	1	1	1	1	1	1	1	1	1	1	1	1	1	1	0	1	1	1	1	1	1	1	1	1	1	1
760	277265	k__Bacteria	p__Firmicutes	c__Clostridia	o__Clostridiales	f__unclassified	g__unclassified	s__unclassified	0	0	0	1	0	0	0	0	0	0	0	0	0	0	0	0	0	0	0	0	0	0	0	0	0	0	0	0	0	0	0	0	0	0	0	0	0	0	0	0	0
761	335401	k__Bacteria	p__Firmicutes	c__Clostridia	o__Clostridiales	f__91otu5091	g__94otu31729	s__97otu67014	0	0	1	1	0	0	0	0	0	0	0	0	0	0	0	0	0	0	0	0	0	1	0	0	0	0	0	0	0	0	0	1	0	0	0	0	0	0	0	0	0
762	649107	k__Bacteria	p__Firmicutes	c__Clostridia	o__Clostridiales	f__unclassified	g__unclassified	s__unclassified	0	1	1	1	0	0	1	0	1	0	0	0	0	0	0	0	0	1	0	1	0	1	0	1	1	1	1	1	1	0	0	0	1	0	1	0	1	1	1	0	0
763	176230	k__Bacteria	p__Bacteroidetes	c__Bacteroidia	o__Bacteroidales	f__Bacteroidaceae	g__Bacteroides	s__unclassified	0	0	0	1	0	0	0	0	0	0	0	0	0	0	0	0	0	0	0	0	0	0	0	0	0	0	0	0	0	0	0	0	0	0	0	0	0	0	0	0	0
764	38278	k__Bacteria	p__Bacteroidetes	c__Bacteroidia	o__Bacteroidales	f__S24-7	g__94otu4519	s__97otu95745	1	1	1	1	0	1	0	1	1	1	1	1	1	1	1	1	1	1	1	0	1	0	1	1	1	1	0	1	1	1	1	0	0	0	0	1	0	0	0	1	1
765	187470	k__Bacteria	p__Firmicutes	c__Clostridia	o__Clostridiales	f__Lachnospiraceae	g__unclassified	s__unclassified	0	0	0	0	0	0	0	0	0	0	0	0	0	0	0	0	0	0	0	0	0	0	0	0	0	0	0	0	0	0	0	0	0	0	0	0	0	0	0	0	0
766	237063	k__Bacteria	p__Firmicutes	c__Clostridia	o__Clostridiales	f__unclassified	g__unclassified	s__unclassified	0	0	0	1	1	0	0	0	0	1	0	1	1	0	0	0	0	0	1	0	0	0	1	0	0	0	0	0	0	0	1	0	0	0	0	0	0	0	0	1	0
767	320371	k__Bacteria	p__Firmicutes	c__Clostridia	o__Clostridiales	f__unclassified	g__unclassified	s__unclassified	0	0	0	1	0	0	0	0	0	0	0	0	0	0	0	0	0	0	0	0	0	0	0	0	0	0	0	0	0	0	0	1	0	0	0	0	0	0	0	0	0
768	184925	k__Bacteria	p__Firmicutes	c__Clostridia	o__Clostridiales	f__91otu6501	g__94otu19131	s__97otu93374	0	0	0	1	0	0	0	0	1	0	0	0	0	0	1	0	0	0	0	0	0	0	0	1	0	0	0	0	0	0	0	0	0	0	0	0	0	0	0	0	0
769	179513	k__Bacteria	p__Bacteroidetes	c__Bacteroidia	o__Bacteroidales	f__S24-7	g__unclassified	s__unclassified	0	0	0	0	0	0	0	0	0	0	1	0	0	0	0	0	0	0	0	0	0	0	0	0	0	0	0	0	0	0	0	0	0	0	0	0	0	0	0	0	0
770	4362257	k__Bacteria	p__Bacteroidetes	c__Bacteroidia	o__Bacteroidales	f__S24-7	g__unclassified	s__unclassified	1	1	1	1	1	1	0	1	0	1	0	1	1	1	1	1	1	1	1	1	1	1	1	1	1	1	1	1	1	1	0	1	0	1	0	1	1	1	0	0	1
771	207718	k__Bacteria	p__Firmicutes	c__Clostridia	o__Clostridiales	f__unclassified	g__unclassified	s__unclassified	1	0	0	1	0	0	0	0	0	0	0	0	0	0	0	0	0	0	0	0	0	0	1	0	0	0	0	1	0	0	0	0	0	0	0	0	0	0	0	0	0
772	179265	k__Bacteria	p__Firmicutes	c__Clostridia	o__Clostridiales	f__91otu5473	g__unclassified	s__unclassified	0	1	1	1	0	0	1	0	1	0	0	1	0	0	0	0	0	1	0	1	0	1	0	1	0	0	0	0	1	0	1	1	1	0	0	0	1	0	1	0	0
773	3472078	k__Bacteria	p__Bacteroidetes	c__Bacteroidia	o__Bacteroidales	f__Bacteroidaceae	g__Bacteroides	s__unclassified	1	1	1	1	1	1	1	1	1	1	1	1	1	1	1	1	1	1	1	1	1	1	1	1	1	1	1	1	1	1	1	1	1	1	1	1	1	1	1	1	1
774	265940	k__Bacteria	p__Firmicutes	c__Clostridia	o__Clostridiales	f__Ruminococcaceae	g__Ruminococcus	s__97otu18062	0	0	1	1	0	0	1	1	1	0	0	1	0	1	0	0	0	1	1	0	0	1	0	1	1	1	0	1	1	1	1	1	1	0	0	0	1	0	1	1	0
775	562417	k__Bacteria	p__Firmicutes	c__Clostridia	o__Clostridiales	f__unclassified	g__unclassified	s__unclassified	0	0	0	0	1	0	0	0	0	0	0	0	0	0	0	0	0	0	0	0	0	0	1	0	0	0	0	0	0	0	0	0	0	0	0	1	0	0	0	0	0
776	29205	k__Bacteria	p__Firmicutes	c__Clostridia	o__Clostridiales	f__unclassified	g__unclassified	s__unclassified	0	0	0	1	0	0	0	1	0	0	0	0	0	0	0	0	0	0	0	1	1	1	0	0	0	0	0	0	0	0	0	0	0	0	1	0	0	0	1	0	0
777	178642	k__Bacteria	p__Firmicutes	c__Clostridia	o__Clostridiales	f__Lachnospiraceae	g__unclassified	s__unclassified	0	0	0	0	0	0	0	0	0	0	0	0	0	0	0	0	0	0	0	1	0	0	0	0	0	0	0	0	0	0	0	0	0	0	0	0	0	0	0	0	0
778	275397	k__Bacteria	p__Firmicutes	c__Clostridia	o__Clostridiales	f__unclassified	g__unclassified	s__unclassified	0	0	0	0	0	0	0	0	0	0	0	0	0	0	0	0	0	0	0	0	0	0	0	0	0	0	0	0	0	0	0	0	0	0	1	0	0	0	0	0	0
779	186623	k__Bacteria	p__Firmicutes	c__Clostridia	o__Clostridiales	f__unclassified	g__unclassified	s__unclassified	0	0	0	0	1	0	0	0	0	0	0	0	0	0	0	0	0	0	0	0	0	0	0	0	0	0	0	0	0	0	0	0	0	0	0	0	0	0	0	0	0
780	262801	k__Bacteria	p__Firmicutes	c__Clostridia	o__Clostridiales	f__91otu1437	g__94otu19232	s__97otu70134	0	0	1	0	0	0	0	0	0	0	0	0	0	0	0	0	0	0	0	0	0	0	0	0	0	0	0	0	0	0	0	0	1	0	0	0	0	0	0	0	0
781	129394	k__Bacteria	p__Firmicutes	c__Clostridia	o__Clostridiales	f__unclassified	g__unclassified	s__unclassified	0	1	1	1	0	0	0	1	0	0	0	0	0	0	1	0	0	0	1	0	0	1	0	0	0	0	0	0	1	0	1	1	1	1	0	0	1	0	0	0	0
782	344703	k__Bacteria	p__Firmicutes	c__Bacilli	o__Lactobacillales	f__Lactobacillaceae	g__Lactobacillus	s__unclassified	0	0	0	0	0	0	0	0	0	0	1	0	0	1	0	0	1	0	1	1	1	0	0	0	1	0	0	0	0	0	0	0	0	0	0	0	0	0	0	0	0
783	335521	k__Bacteria	p__Firmicutes	c__Clostridia	o__Clostridiales	f__Lachnospiraceae	g__unclassified	s__unclassified	0	0	0	0	0	0	0	0	0	0	0	0	0	0	0	0	0	0	0	0	0	0	0	0	0	0	0	0	0	0	0	0	0	0	0	0	0	0	0	0	0
784	608323	k__Bacteria	p__Firmicutes	c__Clostridia	o__Clostridiales	f__91otu4859	g__94otu16774	s__97otu18506	0	0	0	0	0	0	0	0	1	0	0	0	0	0	0	0	0	0	0	0	0	0	0	0	0	0	0	0	0	0	0	0	0	0	0	0	0	0	1	0	0
785	197644	k__Bacteria	p__Bacteroidetes	c__Bacteroidia	o__Bacteroidales	f__S24-7	g__94otu3029	s__97otu2139	1	1	1	1	0	1	1	1	1	1	1	1	0	1	1	0	1	1	1	1	1	1	1	1	1	1	1	1	1	0	0	1	1	0	1	1	1	1	1	1	1
786	268063	k__Bacteria	p__Firmicutes	c__Clostridia	o__Clostridiales	f__91otu9084	g__94otu9787	s__97otu11362	0	0	0	1	0	0	0	0	0	0	0	0	0	0	0	0	0	0	0	0	0	0	0	0	0	0	0	0	0	0	0	0	0	0	0	0	0	0	0	0	0
787	2198356	k__Bacteria	p__Bacteroidetes	c__Bacteroidia	o__Bacteroidales	f__Bacteroidaceae	g__Bacteroides	s__97otu97833	1	1	1	0	1	1	0	1	1	0	0	1	0	0	1	1	0	1	0	0	1	1	0	0	1	0	0	0	1	0	1	0	0	1	1	0	0	0	1	1	0
788	325036	k__Bacteria	p__Firmicutes	c__Clostridia	o__Clostridiales	f__91otu5977	g__94otu27501	s__unclassified	0	0	0	0	0	0	0	0	0	0	0	0	0	0	0	0	0	0	0	0	0	0	0	0	0	0	0	0	0	0	0	1	0	0	0	0	0	0	0	0	0
789	419245	k__Bacteria	p__Bacteroidetes	c__Bacteroidia	o__Bacteroidales	f__S24-7	g__unclassified	s__unclassified	1	0	0	0	0	0	0	0	1	1	0	0	1	1	0	0	0	1	0	0	0	0	0	0	1	0	0	0	1	1	0	0	0	0	0	0	0	1	1	0	0
790	327383	k__Bacteria	p__Firmicutes	c__Clostridia	o__Clostridiales	f__Lachnospiraceae	g__unclassified	s__unclassified	0	0	0	0	0	0	0	0	0	0	0	0	0	0	0	0	0	0	0	0	0	0	0	0	0	0	0	0	0	0	0	1	0	0	0	0	0	0	0	0	0
791	269828	k__Bacteria	p__Firmicutes	c__Clostridia	o__Clostridiales	f__Lachnospiraceae	g__Coprococcus	s__97otu2275	0	0	0	1	1	0	0	0	0	1	0	0	0	0	0	0	0	0	0	0	0	0	0	0	0	1	0	0	0	0	1	0	0	0	0	0	0	0	0	0	0
792	183606	k__Bacteria	p__Firmicutes	c__Clostridia	o__Clostridiales	f__91otu15478	g__94otu34855	s__97otu53739	0	0	0	1	0	0	1	0	1	0	0	1	0	0	0	0	0	1	1	1	0	1	0	1	0	0	0	0	0	0	0	1	0	0	0	0	1	0	0	0	1
793	268084	k__Bacteria	p__Firmicutes	c__Clostridia	o__Clostridiales	f__Lachnospiraceae	g__unclassified	s__unclassified	0	0	0	0	0	0	0	0	0	0	0	0	0	0	0	0	0	0	0	0	0	0	0	0	0	0	0	0	0	0	0	0	0	0	0	0	0	0	1	0	0
794	289927	k__Bacteria	p__Firmicutes	c__Clostridia	o__Clostridiales	f__Lachnospiraceae	g__unclassified	s__unclassified	0	0	0	1	0	0	0	0	0	0	0	0	0	0	0	0	0	0	0	0	0	0	0	0	0	0	0	0	0	0	0	0	0	0	0	0	0	0	0	0	0
795	316629	k__Bacteria	p__Bacteroidetes	c__Bacteroidia	o__Bacteroidales	f__S24-7	g__94otu34968	s__97otu38845	0	0	0	0	0	1	1	0	0	1	1	1	1	1	1	1	0	0	0	1	0	1	1	1	0	1	1	1	1	1	0	0	0	0	1	1	0	0	0	0	1
796	1108745	k__Bacteria	p__Firmicutes	c__Clostridia	o__Clostridiales	f__[Mogibacteriaceae]	g__94otu45059	s__97otu55441	0	1	0	1	1	0	1	0	1	1	1	1	0	0	1	0	1	1	1	0	1	1	0	1	1	1	0	1	1	0	0	0	1	0	1	0	0	0	1	1	1
797	365297	k__Bacteria	p__Firmicutes	c__Clostridia	o__Clostridiales	f__unclassified	g__unclassified	s__unclassified	0	0	0	0	0	0	0	0	0	0	0	0	0	0	0	0	1	0	0	0	0	0	0	0	0	0	0	0	0	0	0	0	0	0	0	0	0	0	0	1	0
798	3272632	k__Bacteria	p__Bacteroidetes	c__Bacteroidia	o__Bacteroidales	f__Bacteroidaceae	g__Bacteroides	s__unclassified	1	1	1	0	1	0	0	1	0	0	0	0	1	0	1	0	0	1	1	1	0	1	0	1	1	0	0	0	1	0	0	0	0	0	1	0	1	1	0	0	1
799	159743	k__Bacteria	p__Firmicutes	c__Clostridia	o__Clostridiales	f__unclassified	g__unclassified	s__unclassified	0	0	0	0	0	0	0	0	0	0	0	0	0	0	0	0	0	0	0	0	0	0	0	0	0	0	0	1	0	0	0	0	0	0	0	0	0	0	0	0	0
800	194673	k__Bacteria	p__Bacteroidetes	c__Bacteroidia	o__Bacteroidales	f__S24-7	g__unclassified	s__unclassified	0	0	0	0	0	0	0	0	0	0	1	0	0	0	0	0	0	0	0	0	0	0	0	0	0	0	0	0	0	0	0	0	0	0	0	0	0	0	0	0	0
801	180092	k__Bacteria	p__Bacteroidetes	c__Bacteroidia	o__Bacteroidales	f__S24-7	g__unclassified	s__unclassified	1	1	1	1	1	1	1	1	1	1	1	1	1	1	1	0	1	0	1	1	1	1	1	1	1	1	0	1	1	1	0	0	0	0	0	1	0	0	0	1	1
802	194670	k__Bacteria	p__Bacteroidetes	c__Bacteroidia	o__Bacteroidales	f__unclassified	g__unclassified	s__unclassified	0	0	0	0	0	0	0	0	0	0	0	0	0	0	0	0	0	1	0	0	0	0	0	0	1	0	0	0	0	0	0	0	0	0	0	0	0	0	0	0	1
803	272010	k__Bacteria	p__Firmicutes	c__Clostridia	o__Clostridiales	f__unclassified	g__unclassified	s__unclassified	0	0	0	0	0	0	0	0	0	0	0	0	0	0	0	0	0	0	0	0	0	0	0	0	0	0	0	0	0	0	0	0	0	0	0	0	0	0	0	0	0
804	183545	k__Bacteria	p__Firmicutes	c__Clostridia	o__Clostridiales	f__Ruminococcaceae	g__Oscillospira	s__unclassified	0	1	0	0	0	0	0	0	1	0	0	0	0	0	0	0	0	0	1	0	0	0	0	0	0	0	0	0	0	0	1	0	0	0	0	0	1	0	0	0	0
805	191958	k__Bacteria	p__Firmicutes	c__Clostridia	o__Clostridiales	f__unclassified	g__unclassified	s__unclassified	0	0	0	0	0	0	0	0	0	0	0	0	0	0	0	0	0	0	0	0	0	0	0	0	0	0	0	0	0	0	0	0	0	0	0	0	0	0	0	0	0
806	2272351	k__Bacteria	p__Firmicutes	c__Clostridia	o__Clostridiales	f__unclassified	g__unclassified	s__unclassified	0	0	0	0	0	0	0	0	0	0	0	0	0	0	0	0	0	0	0	0	0	0	1	0	0	0	0	0	0	0	0	0	0	0	0	0	0	0	0	0	0
807	180944	k__Bacteria	p__Firmicutes	c__Clostridia	o__Clostridiales	f__91otu3937	g__94otu9254	s__97otu31410	1	1	0	1	0	0	1	0	0	0	0	1	0	0	1	0	1	0	0	1	1	1	1	0	1	0	0	1	1	0	0	1	1	0	0	0	1	1	1	0	1
808	193915	k__Bacteria	p__Firmicutes	c__Clostridia	o__Clostridiales	f__unclassified	g__unclassified	s__unclassified	0	0	0	0	0	0	1	0	0	0	0	0	0	0	1	0	0	0	0	0	0	0	0	0	0	0	0	0	0	0	0	1	0	0	0	0	1	0	0	0	0
809	271766	k__Bacteria	p__Firmicutes	c__Clostridia	o__Clostridiales	f__unclassified	g__unclassified	s__unclassified	0	0	0	0	0	0	0	0	1	0	0	0	0	0	0	0	0	0	0	0	0	0	0	0	0	0	0	0	0	0	0	1	1	0	0	0	1	0	0	0	0
810	157355	k__Bacteria	p__Firmicutes	c__Clostridia	o__Clostridiales	f__unclassified	g__unclassified	s__unclassified	1	1	0	0	1	0	0	0	1	0	0	0	1	0	0	0	0	1	0	0	0	1	1	1	0	1	0	1	0	0	0	1	0	1	0	1	0	0	1	1	0
811	158836	k__Bacteria	p__Firmicutes	c__Clostridia	o__Clostridiales	f__Ruminococcaceae	g__Oscillospira	s__unclassified	0	0	1	1	0	0	1	0	0	0	0	0	0	0	0	0	0	0	0	0	0	0	0	0	0	0	0	0	0	0	0	0	1	0	0	0	0	0	0	0	0
812	263327	k__Bacteria	p__Firmicutes	c__Clostridia	o__Clostridiales	f__unclassified	g__unclassified	s__unclassified	0	0	0	0	0	0	0	0	0	0	0	0	0	0	0	0	0	0	0	0	0	0	0	0	0	0	0	0	0	0	0	0	0	0	1	0	0	0	0	0	0
813	179464	k__Bacteria	p__Bacteroidetes	c__Bacteroidia	o__Bacteroidales	f__S24-7	g__unclassified	s__unclassified	1	1	1	1	1	1	1	1	1	1	1	1	1	1	1	1	1	1	1	1	1	1	1	1	1	1	1	1	1	1	1	1	1	1	1	1	1	1	1	1	1
814	136633	k__Bacteria	p__Firmicutes	c__Clostridia	o__Clostridiales	f__91otu1712	g__94otu3381	s__97otu97446	0	1	0	1	0	0	1	0	1	0	0	1	0	0	1	0	0	1	1	0	1	1	0	1	1	1	1	1	1	0	1	1	1	1	1	0	1	1	1	1	0
815	2897325	k__Bacteria	p__Proteobacteria	c__Deltaproteobacteria	o__Desulfovibrionales	f__Desulfovibrionaceae	g__Bilophila	s__97otu11197	1	1	1	1	1	1	1	1	1	1	1	1	0	1	1	1	1	1	1	1	1	1	1	1	1	1	1	1	1	0	1	1	1	1	1	0	1	1	1	1	1
816	189840	k__Bacteria	p__Firmicutes	c__Clostridia	o__Clostridiales	f__Ruminococcaceae	g__94otu9261	s__97otu8033	1	1	1	1	1	1	1	1	1	1	0	1	1	1	1	0	1	1	1	1	1	1	1	1	1	1	1	1	1	1	1	1	1	1	1	1	1	1	1	1	1
817	182893	k__Bacteria	p__Bacteroidetes	c__Bacteroidia	o__Bacteroidales	f__S24-7	g__unclassified	s__unclassified	0	0	0	0	0	0	0	0	0	0	0	0	0	0	0	0	0	0	0	0	0	0	0	0	0	0	0	0	0	0	0	0	0	0	0	0	0	0	0	0	0
818	258849	k__Bacteria	p__Bacteroidetes	c__Bacteroidia	o__Bacteroidales	f__S24-7	g__unclassified	s__unclassified	1	0	1	1	1	1	1	0	1	1	1	1	1	1	1	1	1	0	1	1	1	1	1	1	1	1	1	1	1	1	1	1	0	0	1	1	1	1	1	1	1
819	4045882	k__Bacteria	p__Firmicutes	c__Clostridia	o__Clostridiales	f__Lachnospiraceae	g__unclassified	s__unclassified	0	0	0	1	0	0	0	0	0	0	0	0	0	0	0	0	0	0	0	0	0	0	0	0	0	0	0	0	0	0	0	0	0	0	0	0	0	1	0	0	0
820	178735	k__Bacteria	p__Actinobacteria	c__Coriobacteriia	o__Coriobacteriales	f__Coriobacteriaceae	g__Adlercreutzia	s__97otu10130	1	0	0	1	1	0	1	1	1	0	0	0	1	0	0	0	1	1	0	1	0	0	1	1	1	0	0	1	1	1	1	1	0	1	1	1	1	1	0	1	1
821	4348107	k__Bacteria	p__Firmicutes	c__Clostridia	o__Clostridiales	f__Lachnospiraceae	g__unclassified	s__unclassified	0	0	0	1	0	0	1	1	1	0	0	0	0	0	0	0	0	0	0	0	0	0	0	0	0	1	0	0	0	0	1	1	1	0	1	0	1	0	1	1	0
822	262326	k__Bacteria	p__Firmicutes	c__Clostridia	o__Clostridiales	f__Lachnospiraceae	g__unclassified	s__unclassified	0	0	0	1	0	1	0	0	1	0	0	0	0	0	0	0	0	1	0	1	1	0	0	1	0	0	0	1	0	0	0	1	1	0	0	0	1	0	1	0	0
823	263252	k__Bacteria	p__Firmicutes	c__Clostridia	o__Clostridiales	f__Ruminococcaceae	g__94otu40192	s__97otu44957	0	0	0	1	0	1	1	1	0	0	0	1	1	1	1	1	1	1	0	1	1	1	0	1	0	1	1	0	1	0	0	0	0	1	0	1	1	1	0	0	1
824	263253	k__Bacteria	p__Bacteroidetes	c__Bacteroidia	o__Bacteroidales	f__S24-7	g__unclassified	s__unclassified	1	1	1	1	0	1	1	0	1	0	1	1	0	1	1	0	1	1	1	1	1	1	1	1	1	1	1	1	1	0	1	1	1	1	0	0	1	1	1	1	1
825	4425571	k__Bacteria	p__Proteobacteria	c__Gammaproteobacteria	o__Enterobacteriales	f__Enterobacteriaceae	g__unclassified	s__unclassified	0	0	0	0	0	1	0	0	0	0	0	0	0	0	0	0	0	0	0	0	0	0	0	0	0	0	0	0	0	0	0	0	0	0	0	0	0	0	0	0	0
826	259511	k__Bacteria	p__Firmicutes	c__Clostridia	o__Clostridiales	f__91otu9084	g__94otu23583	s__97otu5100	0	1	0	1	0	0	1	0	1	0	0	0	0	0	0	0	0	0	0	1	1	1	0	0	0	0	0	0	0	0	0	0	1	0	0	0	1	0	0	0	0
827	335057	k__Bacteria	p__Firmicutes	c__Clostridia	o__Clostridiales	f__91otu9253	g__94otu18387	s__97otu98491	0	0	0	1	0	0	0	0	0	0	0	0	0	0	0	0	0	0	0	0	0	0	0	0	0	0	0	0	0	0	0	0	0	0	0	0	0	0	0	0	0
828	322059	k__Bacteria	p__Bacteroidetes	c__Bacteroidia	o__Bacteroidales	f__S24-7	g__unclassified	s__unclassified	1	1	1	1	1	1	1	1	1	1	1	1	1	1	1	1	1	1	1	1	1	1	1	1	1	1	1	1	1	1	1	1	1	1	1	1	1	1	1	1	1
829	190976	k__Bacteria	p__Bacteroidetes	c__Bacteroidia	o__Bacteroidales	f__S24-7	g__unclassified	s__unclassified	0	0	0	0	0	0	0	0	1	0	1	0	0	0	1	0	0	1	0	0	0	0	0	0	0	0	0	0	0	0	0	0	0	0	0	0	0	0	0	0	0
830	181940	k__Bacteria	p__Firmicutes	c__Clostridia	o__Clostridiales	f__unclassified	g__unclassified	s__unclassified	0	0	0	1	0	0	1	0	1	0	0	0	0	0	0	0	0	0	0	0	0	0	0	0	0	0	0	0	0	0	0	0	1	0	0	0	1	0	1	0	0
831	279431	k__Bacteria	p__Firmicutes	c__Clostridia	o__Clostridiales	f__Ruminococcaceae	g__Ruminococcus	s__unclassified	0	0	0	1	0	0	0	0	0	0	0	0	0	0	0	0	0	0	0	0	0	1	0	0	0	0	0	1	0	0	0	0	0	0	0	0	0	0	0	0	1
832	174360	k__Bacteria	p__Firmicutes	c__Clostridia	o__Clostridiales	f__unclassified	g__unclassified	s__unclassified	0	0	0	0	0	0	0	0	0	0	0	0	0	0	0	0	0	0	0	0	0	0	0	0	0	0	0	0	0	0	0	0	0	0	0	0	0	0	0	0	0
833	270764	k__Bacteria	p__Firmicutes	c__Clostridia	o__Clostridiales	f__Lachnospiraceae	g__unclassified	s__unclassified	0	0	0	0	0	0	0	0	0	0	0	0	0	0	0	0	0	0	0	0	0	0	0	0	0	0	0	0	0	0	0	0	0	0	0	0	0	0	0	0	0
834	802064	k__Bacteria	p__Proteobacteria	c__Betaproteobacteria	o__Burkholderiales	f__Burkholderiaceae	g__Burkholderia	s__97otu11893	0	0	0	0	0	0	0	0	0	0	0	0	0	0	0	0	0	0	0	0	0	0	0	0	0	0	0	0	0	0	0	0	0	0	0	0	0	0	0	0	0
835	107044	k__Bacteria	p__Bacteroidetes	c__Bacteroidia	o__Bacteroidales	f__Rikenellaceae	g__unclassified	s__unclassified	0	1	0	0	0	0	0	0	0	0	0	0	0	0	0	0	0	0	0	0	0	0	0	0	0	0	0	0	1	0	0	0	0	0	0	0	0	0	1	0	0
836	178026	k__Bacteria	p__Firmicutes	c__Clostridia	o__Clostridiales	f__unclassified	g__unclassified	s__unclassified	0	0	0	1	0	0	0	0	0	0	0	0	0	0	0	0	0	0	0	0	0	0	0	0	0	0	0	0	0	0	0	0	0	0	0	0	0	0	0	0	0
837	188576	k__Bacteria	p__Firmicutes	c__Clostridia	o__Clostridiales	f__unclassified	g__unclassified	s__unclassified	0	0	1	1	0	0	0	0	0	0	0	0	0	0	0	0	0	0	0	0	0	0	0	0	0	0	0	0	0	0	0	0	0	0	0	0	1	0	0	0	0
838	267847	k__Bacteria	p__Firmicutes	c__Clostridia	o__Clostridiales	f__unclassified	g__unclassified	s__unclassified	0	0	0	1	0	0	0	0	0	0	0	0	0	0	0	0	0	0	0	0	0	0	0	0	0	0	0	0	0	0	0	0	0	0	0	0	0	0	0	0	0
839	372906	k__Bacteria	p__Firmicutes	c__Clostridia	o__Clostridiales	f__Lachnospiraceae	g__[Ruminococcus]	s__gnavus	0	0	0	0	0	0	0	0	0	0	0	0	0	0	0	0	0	0	0	0	0	0	0	0	0	0	0	1	0	0	0	0	0	0	0	0	0	0	0	0	0
840	267660	k__Bacteria	p__Tenericutes	c__Mollicutes	o__RF39	f__91otu6510	g__unclassified	s__unclassified	0	1	0	0	0	1	1	0	1	0	0	0	0	0	0	0	0	0	0	0	0	0	0	1	0	0	0	0	0	0	1	0	0	0	0	1	0	0	0	0	0
841	302972	k__Bacteria	p__Firmicutes	c__Clostridia	o__Clostridiales	f__unclassified	g__unclassified	s__unclassified	0	0	0	1	0	0	0	0	0	0	0	0	0	0	0	0	0	0	0	0	0	0	0	0	0	0	0	0	0	0	0	0	1	0	0	0	1	0	0	0	0
842	177590	k__Bacteria	p__Firmicutes	c__Clostridia	o__Clostridiales	f__Lachnospiraceae	g__94otu18071	s__97otu53110	0	1	1	1	0	0	1	1	1	0	0	1	0	1	0	0	1	1	1	1	1	1	0	1	1	1	1	1	1	0	0	1	1	0	1	0	1	1	1	1	1
843	4386317	k__Bacteria	p__Cyanobacteria	c__Chloroplast	o__Streptophyta	f__unclassified	g__unclassified	s__unclassified	0	0	0	0	0	0	0	0	0	0	0	0	0	0	0	0	0	0	0	1	0	0	0	0	0	0	1	0	0	0	1	0	1	0	0	0	0	0	0	0	0
844	183619	k__Bacteria	p__Bacteroidetes	c__Bacteroidia	o__Bacteroidales	f__Bacteroidaceae	g__Bacteroides	s__unclassified	0	0	0	0	0	0	0	0	0	0	0	1	0	0	0	0	0	1	1	0	0	0	0	0	0	0	0	0	0	0	0	1	0	0	0	0	1	0	0	0	0
845	4290144	k__Bacteria	p__Firmicutes	c__Bacilli	o__Lactobacillales	f__Enterococcaceae	g__Enterococcus	s__unclassified	0	0	0	0	0	0	0	0	0	0	0	0	0	0	0	0	0	0	0	0	1	0	0	0	0	0	0	0	0	0	0	0	0	0	0	0	0	0	0	0	0
846	162811	k__Bacteria	p__Firmicutes	c__Clostridia	o__Clostridiales	f__Lachnospiraceae	g__unclassified	s__unclassified	0	0	0	1	0	0	0	0	1	0	0	0	0	0	0	0	0	0	0	0	0	0	0	0	0	0	0	0	0	0	0	1	0	0	0	0	0	0	0	0	0
847	229874	k__Bacteria	p__Tenericutes	c__Mollicutes	o__RF39	f__91otu4596	g__94otu43519	s__97otu91718	0	1	1	0	1	0	0	0	0	0	0	1	0	0	0	0	0	1	1	0	0	0	1	1	1	0	0	0	0	0	0	0	0	0	0	0	0	0	0	0	0
848	4345268	k__Bacteria	p__Firmicutes	c__Clostridia	o__Clostridiales	f__Lachnospiraceae	g__94otu20550	s__97otu83482	0	1	1	1	0	0	1	1	1	1	0	1	0	0	1	0	1	1	1	0	1	1	0	1	1	1	1	0	1	0	1	1	1	1	1	0	1	0	1	1	1
849	154850	k__Bacteria	p__Firmicutes	c__Clostridia	o__Clostridiales	f__unclassified	g__unclassified	s__unclassified	1	1	1	0	1	0	0	0	0	0	0	0	0	0	0	0	0	0	0	0	0	1	1	1	0	0	0	1	1	0	0	0	0	0	0	1	1	0	0	0	1
850	232900	k__Bacteria	p__Actinobacteria	c__Coriobacteriia	o__Coriobacteriales	f__Coriobacteriaceae	g__94otu34388	s__97otu38210	1	0	0	0	0	1	0	0	1	0	0	0	0	0	0	0	0	0	0	0	0	0	1	0	1	0	0	1	0	0	0	0	0	0	0	0	0	0	0	0	0
851	184497	k__Bacteria	p__Firmicutes	c__Clostridia	o__Clostridiales	f__Lachnospiraceae	g__Dorea	s__unclassified	0	0	0	0	0	0	0	0	0	0	0	0	0	0	0	0	0	0	0	0	0	0	0	0	0	0	0	0	0	0	0	0	0	0	0	0	0	0	0	0	0
852	2058521	k__Bacteria	p__Bacteroidetes	c__Bacteroidia	o__Bacteroidales	f__Porphyromonadaceae	g__Parabacteroides	s__unclassified	0	1	1	0	1	1	1	1	1	0	1	0	0	1	0	0	0	1	0	0	0	0	0	0	1	1	1	0	1	0	0	0	0	0	0	1	0	0	0	1	1
853	267689	k__Bacteria	p__Firmicutes	c__Clostridia	o__Clostridiales	f__Ruminococcaceae	g__94otu33268	s__97otu5781	1	1	1	1	1	0	1	1	1	1	0	1	1	1	1	0	1	1	1	1	1	1	1	1	1	1	0	1	1	1	1	1	1	1	1	1	1	1	1	1	1
854	265087	k__Bacteria	p__Firmicutes	c__Clostridia	o__Clostridiales	f__91otu6271	g__94otu12787	s__97otu50354	0	0	0	1	0	0	0	0	1	0	0	0	0	0	0	0	0	0	0	1	0	0	0	1	0	0	0	0	0	0	0	0	0	0	0	0	0	0	0	0	0
855	177269	k__Bacteria	p__Bacteroidetes	c__Bacteroidia	o__Bacteroidales	f__S24-7	g__unclassified	s__unclassified	1	0	0	0	0	0	0	0	0	0	0	0	0	0	0	0	0	0	0	0	0	0	0	0	0	0	0	0	0	0	0	0	0	0	0	0	0	0	0	0	0
856	351309	k__Bacteria	p__Firmicutes	c__Clostridia	o__Clostridiales	f__91otu4999	g__94otu14419	s__97otu45739	1	1	1	1	1	1	1	0	1	1	0	1	0	0	1	0	1	1	1	1	1	1	0	1	1	1	0	1	1	0	1	1	1	1	1	0	1	1	1	1	0
857	277443	k__Bacteria	p__Firmicutes	c__Clostridia	o__Clostridiales	f__Lachnospiraceae	g__94otu9308	s__97otu14039	0	0	0	0	0	0	0	0	0	0	0	0	0	0	0	0	0	0	0	0	0	0	0	0	0	0	0	0	0	0	0	1	0	0	0	0	0	0	0	0	0
858	564961	k__Bacteria	p__Firmicutes	c__Clostridia	o__Clostridiales	f__unclassified	g__unclassified	s__unclassified	0	0	0	0	0	0	0	0	0	0	0	0	0	0	0	0	0	0	0	0	0	0	0	0	0	0	0	0	0	0	0	0	0	0	0	0	0	0	0	0	0
859	177917	k__Bacteria	p__Bacteroidetes	c__Bacteroidia	o__Bacteroidales	f__S24-7	g__unclassified	s__unclassified	0	0	1	1	0	0	1	1	0	0	0	1	0	1	0	0	1	1	1	0	1	1	0	1	1	0	0	0	0	0	0	0	0	0	0	0	0	1	0	1	0
860	170248	k__Bacteria	p__Firmicutes	c__Clostridia	o__Clostridiales	f__Lachnospiraceae	g__unclassified	s__unclassified	0	1	0	1	0	0	1	0	1	0	0	1	1	1	0	0	0	1	0	1	1	1	0	0	1	1	1	0	1	0	1	1	1	0	0	0	1	0	1	1	0
861	192210	k__Bacteria	p__Firmicutes	c__Clostridia	o__Clostridiales	f__Lachnospiraceae	g__unclassified	s__unclassified	0	0	0	0	0	0	0	0	0	0	0	0	0	0	0	0	0	1	0	0	0	0	0	0	0	0	0	0	0	0	0	0	0	0	0	0	0	0	0	0	0
862	228479	k__Bacteria	p__Bacteroidetes	c__Bacteroidia	o__Bacteroidales	f__S24-7	g__94otu1890	s__97otu8903	1	1	1	1	1	1	1	1	1	1	1	1	1	1	1	0	1	1	1	1	1	1	1	1	1	1	1	1	1	1	1	1	1	1	1	1	1	1	1	1	1
863	194693	k__Bacteria	p__Firmicutes	c__Clostridia	o__Clostridiales	f__unclassified	g__unclassified	s__unclassified	0	0	0	0	0	0	0	0	0	0	0	1	0	0	0	0	0	0	0	0	0	0	0	0	0	0	0	0	0	0	0	1	1	0	0	0	1	0	1	0	0
864	272192	k__Bacteria	p__Firmicutes	c__Clostridia	o__Clostridiales	f__Ruminococcaceae	g__Oscillospira	s__unclassified	0	0	0	1	0	0	0	0	0	0	0	0	0	0	0	0	0	0	0	0	0	0	0	0	0	0	0	0	0	0	0	0	1	0	0	0	1	0	0	0	0
865	406247	k__Bacteria	p__Firmicutes	c__Clostridia	o__Clostridiales	f__unclassified	g__unclassified	s__unclassified	0	0	1	0	0	0	0	0	0	0	0	0	0	0	0	0	0	0	0	0	0	0	0	0	0	0	0	0	0	0	0	0	0	0	0	0	0	0	0	0	0
866	259866	k__Bacteria	p__Firmicutes	c__Clostridia	o__Clostridiales	f__unclassified	g__unclassified	s__unclassified	0	0	0	0	0	0	0	0	1	0	0	0	0	0	0	0	1	1	0	0	0	0	0	0	0	0	0	0	0	0	0	0	0	0	0	0	0	0	0	0	0
867	180235	k__Bacteria	p__Firmicutes	c__Clostridia	o__Clostridiales	f__Ruminococcaceae	g__Oscillospira	s__97otu71895	0	1	1	1	1	1	1	1	1	1	0	0	0	1	1	0	0	1	1	1	1	0	1	1	0	1	0	1	0	0	0	1	1	0	1	0	1	0	1	0	0
868	835456	k__Bacteria	p__Firmicutes	c__Clostridia	o__Clostridiales	f__91otu8029	g__94otu32625	s__97otu57315	1	1	1	1	1	1	1	1	1	1	1	1	1	1	1	0	1	1	1	1	1	1	1	1	1	1	0	1	1	1	1	1	1	1	1	1	1	0	1	1	1
869	4383166	k__Bacteria	p__Proteobacteria	c__Betaproteobacteria	o__Burkholderiales	f__Comamonadaceae	g__unclassified	s__unclassified	0	0	0	0	0	0	0	0	0	0	0	0	0	0	0	0	0	0	0	0	0	0	0	0	0	0	0	0	0	0	0	0	0	0	0	0	0	0	0	0	0
870	96194	k__Bacteria	p__Firmicutes	c__Clostridia	o__Clostridiales	f__unclassified	g__unclassified	s__unclassified	0	0	0	1	0	0	0	0	0	0	0	0	0	0	0	0	0	0	0	0	0	0	0	0	0	0	0	1	0	0	0	0	0	0	0	0	0	0	0	0	0
871	259884	k__Bacteria	p__Firmicutes	c__Clostridia	o__Clostridiales	f__Ruminococcaceae	g__unclassified	s__unclassified	0	1	1	1	0	0	0	0	0	0	0	0	0	0	1	0	0	0	1	1	0	1	0	1	0	0	0	1	0	0	0	1	0	0	0	1	1	0	1	0	0
872	287507	k__Bacteria	p__Firmicutes	c__Clostridia	o__Clostridiales	f__Lachnospiraceae	g__94otu11775	s__97otu25539	1	0	1	1	0	1	1	1	1	0	0	0	0	0	0	0	1	1	1	1	1	1	0	1	1	1	1	0	1	0	1	1	0	0	1	0	1	1	1	0	1
873	198998	k__Bacteria	p__Firmicutes	c__Clostridia	o__Clostridiales	f__unclassified	g__unclassified	s__unclassified	0	0	0	1	0	0	0	0	0	0	0	0	0	0	0	0	0	0	0	1	1	1	0	0	0	0	1	0	0	0	0	0	0	0	1	0	1	1	0	0	0
874	311286	k__Bacteria	p__Firmicutes	c__Clostridia	o__Clostridiales	f__91otu4691	g__94otu10569	s__unclassified	0	0	0	1	0	0	0	0	1	0	0	0	0	0	0	0	0	0	0	0	0	0	0	0	0	0	0	0	0	0	0	0	0	0	0	0	0	0	0	0	0
875	267536	k__Bacteria	p__Firmicutes	c__Clostridia	o__Clostridiales	f__[Mogibacteriaceae]	g__94otu44055	s__97otu49774	0	0	0	0	1	0	0	0	1	0	0	0	0	0	0	0	0	0	0	0	0	0	0	1	0	1	0	1	0	0	0	0	0	0	0	0	1	0	0	1	0
876	28702	k__Bacteria	p__Firmicutes	c__Clostridia	o__Clostridiales	f__unclassified	g__unclassified	s__unclassified	0	0	0	0	0	0	0	0	0	0	0	0	0	0	0	0	0	0	0	0	0	0	0	0	0	0	0	0	0	0	0	0	0	0	0	0	0	0	0	0	0
877	2286580	k__Bacteria	p__Tenericutes	c__Mollicutes	o__RF39	f__91otu7931	g__94otu23118	s__97otu94759	1	1	1	1	1	1	1	1	1	1	1	1	1	1	1	0	1	1	1	1	1	1	1	1	1	1	1	1	1	1	1	1	1	1	1	1	1	0	1	1	1
878	130335	k__Bacteria	p__Firmicutes	c__Clostridia	o__Clostridiales	f__91otu5977	g__94otu27501	s__97otu57498	0	0	0	1	0	0	0	0	0	0	0	0	0	0	1	0	1	0	0	1	0	1	0	0	0	0	0	0	0	0	0	1	0	0	0	0	1	0	0	0	0
879	3069023	k__Bacteria	p__Firmicutes	c__Clostridia	o__Clostridiales	f__Lachnospiraceae	g__unclassified	s__unclassified	0	0	0	0	0	0	0	0	0	0	0	0	0	0	0	0	0	0	0	0	0	1	0	1	0	0	0	0	0	0	0	0	0	0	0	0	0	0	0	0	0
880	4464113	k__Bacteria	p__Firmicutes	c__Clostridia	o__Clostridiales	f__91otu6340	g__94otu10119	s__97otu87645	1	1	0	1	0	1	1	1	1	0	0	1	0	1	1	0	1	0	0	1	1	1	0	0	1	0	0	1	1	0	1	1	0	1	0	0	1	1	1	1	1
881	266587	k__Bacteria	p__Firmicutes	c__Clostridia	o__Clostridiales	f__unclassified	g__unclassified	s__unclassified	0	0	0	0	0	0	0	0	0	0	0	0	0	0	0	0	0	0	0	0	0	0	0	0	0	0	0	0	0	0	0	0	0	0	0	0	0	0	0	0	0
882	258203	k__Bacteria	p__Firmicutes	c__Clostridia	o__Clostridiales	f__Ruminococcaceae	g__unclassified	s__unclassified	0	0	0	0	0	0	1	0	0	1	0	1	0	0	1	0	0	1	0	0	0	1	0	0	0	1	1	0	0	0	0	0	1	0	0	0	1	0	0	0	0
883	258202	k__Bacteria	p__Firmicutes	c__Clostridia	o__Clostridiales	f__Lachnospiraceae	g__unclassified	s__unclassified	0	0	0	0	0	0	0	0	0	0	0	0	0	0	0	0	0	0	0	0	0	0	0	0	0	0	0	0	0	0	0	1	0	0	1	0	0	0	0	0	0
884	196122	k__Bacteria	p__Firmicutes	c__Clostridia	o__Clostridiales	f__unclassified	g__unclassified	s__unclassified	0	0	0	0	0	0	0	0	0	0	0	0	0	0	0	0	0	0	0	0	0	0	0	0	0	0	0	0	0	0	0	0	0	0	0	0	0	0	0	0	0
885	312440	k__Bacteria	p__Bacteroidetes	c__Bacteroidia	o__Bacteroidales	f__S24-7	g__unclassified	s__unclassified	0	0	0	0	0	0	0	0	0	0	0	1	0	0	0	0	0	0	0	0	0	0	0	0	0	0	0	0	0	0	0	0	0	0	0	0	0	0	0	0	0
886	276663	k__Bacteria	p__Firmicutes	c__Clostridia	o__Clostridiales	f__91otu7644	g__94otu37290	s__97otu88588	0	0	0	1	0	0	0	0	0	0	0	0	0	0	0	0	0	0	0	0	0	0	0	0	0	0	0	0	0	0	0	1	0	0	0	0	0	0	0	0	0
887	839200	k__Bacteria	p__Firmicutes	c__Clostridia	o__Clostridiales	f__Lachnospiraceae	g__Dorea	s__unclassified	1	1	1	0	1	1	1	1	1	1	0	1	1	1	1	1	1	0	1	1	0	1	1	1	1	1	1	1	1	1	0	1	1	0	0	1	1	0	1	1	1
888	838338	k__Bacteria	p__Firmicutes	c__Clostridia	o__Clostridiales	f__Lachnospiraceae	g__unclassified	s__unclassified	0	0	0	0	0	0	0	0	1	0	0	0	0	0	0	0	0	0	0	0	0	0	0	0	0	0	0	0	0	0	0	0	1	0	0	0	0	0	0	0	0
889	260410	k__Bacteria	p__Bacteroidetes	c__Bacteroidia	o__Bacteroidales	f__Bacteroidaceae	g__Bacteroides	s__unclassified	0	0	0	0	0	0	0	1	0	0	0	0	0	0	0	0	0	0	0	0	0	0	0	0	0	0	0	0	0	0	0	0	0	0	0	0	0	0	0	0	0
890	520931	k__Bacteria	p__Firmicutes	c__Clostridia	o__Clostridiales	f__Ruminococcaceae	g__Oscillospira	s__unclassified	0	0	0	0	0	0	0	0	0	0	0	0	0	1	0	0	0	0	0	0	0	1	1	0	0	0	0	0	0	0	1	0	0	0	0	0	0	0	0	0	1
891	214360	k__Bacteria	p__Bacteroidetes	c__Bacteroidia	o__Bacteroidales	f__S24-7	g__94otu25133	s__97otu27593	0	0	0	0	0	1	0	0	0	0	0	0	0	0	0	0	1	1	0	0	0	0	1	0	0	0	0	0	0	0	0	0	0	0	0	0	0	0	0	0	0
892	348398	k__Bacteria	p__Firmicutes	c__Clostridia	o__Clostridiales	f__unclassified	g__unclassified	s__unclassified	0	0	0	0	0	0	0	0	0	0	0	0	0	0	0	0	0	0	0	0	0	0	0	0	0	0	0	0	0	0	0	0	0	0	0	0	1	0	0	0	0
893	2808643	k__Bacteria	p__Firmicutes	c__Clostridia	o__Clostridiales	f__unclassified	g__unclassified	s__unclassified	0	0	0	0	0	0	0	0	1	0	0	0	0	0	0	0	0	0	0	0	0	0	0	0	0	0	0	0	0	0	0	0	0	0	0	0	0	0	0	0	0
894	302426	k__Bacteria	p__Firmicutes	c__Clostridia	o__Clostridiales	f__unclassified	g__unclassified	s__unclassified	0	0	0	0	0	0	1	0	0	0	0	0	0	0	0	0	0	0	0	0	0	0	0	0	0	0	0	0	0	0	0	0	0	0	0	0	0	0	0	0	0
895	2808640	k__Bacteria	p__Firmicutes	c__Clostridia	o__Clostridiales	f__91otu1131	g__94otu29909	s__97otu85854	0	0	0	0	0	0	0	0	0	0	0	0	0	0	0	0	0	0	0	0	0	0	0	0	0	0	0	0	0	0	1	0	1	0	1	0	0	0	0	0	0
896	262673	k__Bacteria	p__Firmicutes	c__Clostridia	o__Clostridiales	f__91otu9255	g__94otu18847	s__97otu7710	0	0	0	0	0	0	0	0	0	0	0	0	0	0	0	0	0	0	0	0	1	0	0	1	0	0	0	0	0	0	0	0	0	0	0	0	0	0	0	0	0
897	1112139	k__Bacteria	p__Firmicutes	c__Clostridia	o__Clostridiales	f__91otu10082	g__94otu27226	s__unclassified	0	0	0	0	0	0	0	0	0	0	0	1	0	0	0	0	0	0	0	0	0	0	0	0	1	0	0	0	0	0	0	0	0	0	1	0	0	0	0	0	0
898	262677	k__Bacteria	p__Firmicutes	c__Clostridia	o__Clostridiales	f__Ruminococcaceae	g__Oscillospira	s__97otu44117	0	1	1	1	1	0	1	1	1	0	1	1	0	0	0	0	0	1	1	0	1	1	0	1	1	1	0	1	1	0	1	1	1	0	0	0	1	1	0	0	1
899	192684	k__Bacteria	p__Bacteroidetes	c__Bacteroidia	o__Bacteroidales	f__Bacteroidaceae	g__Bacteroides	s__unclassified	1	1	1	1	1	1	1	1	1	1	1	1	1	1	1	1	1	1	1	1	1	1	1	1	1	1	1	1	1	1	1	1	1	1	1	1	1	1	1	1	1
900	259087	k__Bacteria	p__Firmicutes	c__Clostridia	o__Clostridiales	f__Lachnospiraceae	g__[Ruminococcus]	s__gnavus	0	0	0	1	0	0	1	0	1	0	0	0	0	0	0	0	0	1	0	1	0	0	0	0	0	0	0	0	0	0	0	1	0	0	1	0	1	0	0	0	0
901	322112	k__Bacteria	p__Firmicutes	c__Clostridia	o__Clostridiales	f__Lachnospiraceae	g__[Ruminococcus]	s__gnavus	0	0	0	1	0	0	0	0	0	0	0	0	0	0	0	0	0	0	0	0	0	0	0	0	0	0	0	1	0	0	0	0	1	0	0	0	0	0	0	0	0
902	261414	k__Bacteria	p__Firmicutes	c__Clostridia	o__Clostridiales	f__unclassified	g__unclassified	s__unclassified	0	0	0	0	0	0	0	0	0	0	0	0	0	0	0	0	0	0	0	0	0	0	0	0	0	0	0	0	0	0	0	0	0	0	1	0	0	0	0	0	0
903	194297	k__Bacteria	p__Firmicutes	c__Clostridia	o__Clostridiales	f__Ruminococcaceae	g__Ruminococcus	s__unclassified	0	0	0	0	0	0	0	0	0	0	0	0	0	0	0	0	0	0	0	0	0	0	0	1	0	0	0	0	0	0	0	0	0	0	0	0	0	0	0	0	0
904	17822	k__Bacteria	p__Firmicutes	c__Clostridia	o__Clostridiales	f__91otu6640	g__94otu13386	s__97otu15038	1	0	1	1	1	1	0	1	1	1	0	1	1	1	1	0	0	1	1	0	1	0	1	1	1	1	0	1	1	0	1	0	0	1	1	0	0	1	1	1	1
905	98048	k__Bacteria	p__Firmicutes	c__Clostridia	o__Clostridiales	f__Ruminococcaceae	g__Oscillospira	s__unclassified	0	1	1	1	0	1	1	1	1	1	0	1	1	1	1	0	1	1	1	1	1	1	0	1	1	1	1	1	1	0	1	1	1	1	1	0	1	1	1	1	1
906	4345285	k__Bacteria	p__Firmicutes	c__Bacilli	o__Bacillales	f__Staphylococcaceae	g__Staphylococcus	s__97otu72881	0	0	0	0	0	0	0	0	0	0	1	0	0	0	0	0	0	0	0	0	0	0	0	0	0	1	0	0	0	0	0	0	0	0	0	0	0	0	0	1	0
907	276484	k__Bacteria	p__Bacteroidetes	c__Bacteroidia	o__Bacteroidales	f__Bacteroidaceae	g__Bacteroides	s__unclassified	1	1	1	1	1	1	1	1	1	1	1	1	1	1	1	1	1	1	1	1	1	1	1	1	1	1	1	1	1	1	1	1	1	1	1	1	1	1	1	1	1
908	261894	k__Bacteria	p__Firmicutes	c__Clostridia	o__Clostridiales	f__Ruminococcaceae	g__Oscillospira	s__unclassified	0	0	0	0	1	0	1	0	1	1	0	1	0	0	0	0	0	1	0	0	0	0	0	1	0	0	0	1	1	0	0	1	0	0	0	0	0	0	1	1	1
909	326732	k__Bacteria	p__Firmicutes	c__Clostridia	o__Clostridiales	f__91otu8083	g__94otu15780	s__unclassified	0	0	0	0	0	0	0	0	0	0	0	0	0	0	0	0	0	0	0	0	0	0	0	0	0	0	0	0	0	0	0	0	0	0	0	0	0	0	0	0	0
910	309892	k__Bacteria	p__Firmicutes	c__Clostridia	o__Clostridiales	f__91otu9813	g__94otu42313	s__97otu49662	0	0	0	1	0	0	0	0	0	0	0	0	0	0	0	0	0	0	0	0	0	0	0	0	0	0	0	0	0	0	0	0	1	0	0	0	0	0	0	0	0
911	261891	k__Bacteria	p__Firmicutes	c__Clostridia	o__Clostridiales	f__Lachnospiraceae	g__unclassified	s__unclassified	0	0	0	1	0	0	0	0	0	0	0	0	0	0	0	0	0	1	0	0	0	1	0	0	0	0	0	0	0	0	0	1	0	0	0	0	0	0	0	0	0
912	409686	k__Bacteria	p__Firmicutes	c__Clostridia	o__Clostridiales	f__unclassified	g__unclassified	s__unclassified	0	0	0	0	0	0	0	0	0	0	0	0	0	0	0	0	0	0	0	0	0	0	0	0	0	0	0	0	0	0	0	0	0	0	0	0	1	0	0	0	0
913	376862	k__Bacteria	p__Firmicutes	c__Clostridia	o__Clostridiales	f__Clostridiaceae	g__CandidatusArthromitus	s__97otu20129	1	1	0	1	1	1	1	1	1	1	1	1	0	1	1	1	1	1	1	1	1	1	1	1	1	1	1	1	1	0	1	1	1	1	1	1	1	1	1	1	1
914	21652	k__Bacteria	p__Tenericutes	c__Mollicutes	o__RF39	f__91otu6510	g__94otu13177	s__unclassified	1	1	1	0	0	0	0	0	0	0	0	1	0	0	1	0	0	0	1	0	0	1	1	0	0	0	0	0	0	0	0	0	0	0	0	0	0	0	0	0	0
915	191558	k__Bacteria	p__Firmicutes	c__Clostridia	o__Clostridiales	f__Ruminococcaceae	g__Oscillospira	s__97otu18136	0	1	1	1	1	0	1	1	0	0	0	1	1	0	1	0	0	1	1	1	1	1	0	1	0	0	1	1	1	0	1	1	1	1	1	1	1	0	1	0	1
916	196905	k__Bacteria	p__Firmicutes	c__Clostridia	o__Clostridiales	f__Ruminococcaceae	g__94otu13708	s__97otu15371	0	0	0	0	0	0	0	0	0	1	0	0	0	0	0	0	0	0	0	0	0	0	0	0	0	1	0	0	0	0	0	0	0	0	0	0	0	0	0	0	0
917	1906635	k__Bacteria	p__Bacteroidetes	c__Bacteroidia	o__Bacteroidales	f__Bacteroidaceae	g__Bacteroides	s__unclassified	0	1	1	0	0	1	1	1	1	1	1	0	0	0	0	0	0	0	1	1	0	0	1	1	1	1	1	0	1	0	1	0	0	1	1	0	0	0	1	0	1
918	261256	k__Bacteria	p__Firmicutes	c__Clostridia	o__Clostridiales	f__unclassified	g__unclassified	s__unclassified	0	0	0	0	0	0	0	0	0	0	0	0	0	0	0	0	0	0	0	0	0	0	0	0	0	0	0	0	0	0	0	0	0	0	1	0	1	1	0	0	0
919	313757	k__Bacteria	p__Bacteroidetes	c__Bacteroidia	o__Bacteroidales	f__S24-7	g__94otu1890	s__97otu8903	0	0	1	0	0	1	0	1	1	1	1	1	0	0	0	0	1	1	0	0	1	0	0	1	1	0	0	1	1	1	0	0	0	0	1	0	0	1	0	1	1
920	4321810	k__Bacteria	p__Firmicutes	c__Clostridia	o__Clostridiales	f__Lachnospiraceae	g__Blautia	s__97otu84279	0	0	0	0	0	0	0	0	0	0	0	0	0	0	0	0	0	0	0	0	0	0	0	0	0	0	0	0	0	0	0	0	0	0	0	0	0	0	0	0	0
921	1107761	k__Bacteria	p__Bacteroidetes	c__Bacteroidia	o__Bacteroidales	f__S24-7	g__unclassified	s__unclassified	0	0	0	0	0	0	0	0	0	0	0	0	1	0	0	0	0	0	0	0	0	0	0	0	0	0	0	0	0	1	0	0	0	0	0	0	0	0	0	0	0
922	534874	k__Bacteria	p__Firmicutes	c__Clostridia	o__Clostridiales	f__91otu8029	g__94otu32625	s__97otu1090	0	0	0	0	0	0	0	0	0	1	0	0	0	0	0	0	0	1	1	0	0	0	1	0	0	0	0	0	0	0	0	0	0	0	1	0	0	0	0	1	0
923	192598	k__Bacteria	p__Firmicutes	c__Clostridia	o__Clostridiales	f__Ruminococcaceae	g__94otu7573	s__97otu56547	1	1	1	1	0	1	1	0	1	0	1	1	0	1	0	1	1	1	1	1	1	1	1	1	1	1	1	1	1	0	1	1	1	0	1	0	1	0	1	0	1
924	191067	k__Bacteria	p__Firmicutes	c__Clostridia	o__Clostridiales	f__91otu10543	g__94otu33884	s__97otu52471	1	1	1	1	1	1	1	1	1	1	0	1	1	1	1	0	1	1	1	1	1	1	1	1	1	1	1	1	1	0	1	1	1	1	1	1	1	1	1	1	0
925	4343528	k__Bacteria	p__Firmicutes	c__Clostridia	o__Clostridiales	f__Ruminococcaceae	g__Oscillospira	s__unclassified	0	0	1	0	0	1	1	0	0	0	0	0	0	1	0	0	0	0	0	0	0	0	0	0	0	0	0	1	0	0	0	0	0	0	0	0	0	0	0	0	0
926	4440624	k__Bacteria	p__Firmicutes	c__Clostridia	o__Clostridiales	f__Lachnospiraceae	g__94otu10206	s__97otu52517	1	1	1	1	1	1	1	1	1	0	0	1	1	0	1	1	1	1	1	1	1	1	0	1	1	1	1	1	1	0	1	1	1	1	1	0	1	1	1	0	0
927	260200	k__Bacteria	p__Firmicutes	c__Clostridia	o__Clostridiales	f__Ruminococcaceae	g__unclassified	s__unclassified	0	0	1	1	1	0	1	0	1	0	0	0	0	0	0	0	0	1	1	1	0	1	0	1	0	0	0	0	0	0	0	1	1	0	0	0	1	0	0	0	0
928	4460604	k__Bacteria	p__Firmicutes	c__Clostridia	o__Clostridiales	f__91otu3937	g__94otu26157	s__97otu61541	0	0	0	0	0	0	1	0	0	0	0	0	0	0	0	0	0	0	1	0	1	0	0	0	0	0	0	0	0	0	1	0	0	0	0	0	1	0	0	0	1
929	4460602	k__Bacteria	p__Firmicutes	c__Clostridia	o__Clostridiales	f__unclassified	g__unclassified	s__unclassified	0	0	0	0	0	0	0	0	0	0	0	0	0	0	0	0	0	0	0	0	0	0	0	0	0	0	0	0	0	0	0	0	0	0	0	0	0	0	0	0	0
930	197410	k__Bacteria	p__Bacteroidetes	c__Bacteroidia	o__Bacteroidales	f__S24-7	g__unclassified	s__unclassified	0	0	0	0	0	0	0	0	0	0	0	0	0	0	0	0	0	0	0	0	0	0	0	0	0	0	0	0	0	0	0	0	0	0	0	0	0	0	0	0	0
931	345860	k__Bacteria	p__Firmicutes	c__Clostridia	o__Clostridiales	f__unclassified	g__unclassified	s__unclassified	0	0	0	1	0	0	0	0	1	0	0	0	0	0	0	0	0	0	0	0	0	0	0	0	0	0	0	0	0	0	0	1	0	0	0	0	0	0	0	0	0
932	265570	k__Bacteria	p__Firmicutes	c__Clostridia	o__Clostridiales	f__91otu457	g__94otu1051	s__97otu78531	0	1	1	1	1	1	0	0	1	0	0	0	0	0	0	0	0	1	0	0	0	1	1	0	1	0	0	0	1	0	0	0	1	1	1	0	0	0	1	0	0
933	4339831	k__Bacteria	p__Firmicutes	c__Clostridia	o__Clostridiales	f__Lachnospiraceae	g__unclassified	s__unclassified	0	0	0	0	0	0	0	0	0	0	0	0	0	0	0	0	0	0	0	0	0	0	0	0	0	0	0	0	0	0	0	0	0	0	0	0	0	0	0	0	0
934	95424	k__Bacteria	p__Firmicutes	c__Clostridia	o__Clostridiales	f__Ruminococcaceae	g__unclassified	s__unclassified	0	0	0	1	0	0	0	0	1	0	0	0	1	0	0	0	0	0	0	0	0	0	0	0	0	0	0	0	0	0	0	0	0	0	0	0	0	0	0	0	0
935	712971	k__Bacteria	p__Firmicutes	c__Bacilli	o__Lactobacillales	f__Lactobacillaceae	g__Lactobacillus	s__unclassified	0	0	0	0	0	0	0	0	0	0	0	0	0	0	0	0	0	1	0	1	0	0	0	1	0	1	0	0	0	0	0	0	0	0	0	0	0	0	0	0	0
936	270081	k__Bacteria	p__Firmicutes	c__Clostridia	o__Clostridiales	f__unclassified	g__unclassified	s__unclassified	0	0	0	0	0	0	0	0	1	0	0	0	0	0	0	0	0	0	0	0	0	0	0	0	0	0	0	0	0	0	0	0	0	0	0	0	0	0	0	0	0
937	4374042	k__Bacteria	p__Deferribacteres	c__Deferribacteres	o__Deferribacterales	f__Deferribacteraceae	g__Mucispirillum	s__schaedleri	0	1	0	1	1	0	1	1	1	0	0	1	1	0	0	0	1	0	1	0	0	1	0	0	1	0	1	0	1	0	1	1	1	1	1	0	1	1	1	0	1
938	4078527	k__Bacteria	p__Firmicutes	c__Clostridia	o__Clostridiales	f__Ruminococcaceae	g__Oscillospira	s__unclassified	0	0	1	0	1	1	1	0	1	0	1	1	1	1	1	0	0	1	1	0	0	0	1	0	1	0	0	1	0	1	0	0	0	0	0	0	0	0	1	0	1
939	167420	k__Bacteria	p__Firmicutes	c__Erysipelotrichi	o__Erysipelotrichales	f__Erysipelotrichaceae	g__94otu15456	s__97otu17132	1	1	1	1	1	1	1	1	1	1	1	1	1	1	1	1	1	1	1	1	1	1	1	1	0	1	1	1	1	1	1	1	1	1	1	1	1	1	1	1	1
940	839282	k__Bacteria	p__Firmicutes	c__Bacilli	o__Lactobacillales	f__Leuconostocaceae	g__94otu15362	s__unclassified	0	0	0	0	0	0	0	0	0	0	0	0	0	0	0	0	0	0	0	0	1	0	0	0	0	0	0	0	0	0	0	0	0	0	0	0	0	0	0	0	0
941	278440	k__Bacteria	p__Firmicutes	c__Clostridia	o__Clostridiales	f__unclassified	g__unclassified	s__unclassified	0	0	0	1	0	0	0	0	1	0	0	0	0	0	0	0	0	0	0	0	1	0	0	1	0	1	0	0	1	0	0	1	1	0	0	0	1	0	1	0	0
942	191487	k__Bacteria	p__Bacteroidetes	c__Bacteroidia	o__Bacteroidales	f__Bacteroidaceae	g__Bacteroides	s__unclassified	0	0	0	0	0	0	0	0	1	0	0	0	0	0	0	0	0	0	0	0	0	0	0	0	0	0	0	0	1	1	0	0	0	0	0	0	0	1	0	0	0
943	260233	k__Bacteria	p__Firmicutes	c__Clostridia	o__Clostridiales	f__unclassified	g__unclassified	s__unclassified	0	0	0	0	0	0	0	0	0	0	0	0	0	0	0	0	0	0	0	0	0	0	0	0	0	0	0	0	0	0	0	0	0	0	1	0	0	0	0	0	0
944	269107	k__Bacteria	p__Firmicutes	c__Clostridia	o__Clostridiales	f__Lachnospiraceae	g__[Ruminococcus]	s__gnavus	1	0	1	1	0	0	1	0	1	1	1	1	0	0	1	0	0	1	1	1	1	1	0	1	1	1	0	1	1	0	0	1	1	1	1	1	1	0	1	1	1
945	191483	k__Bacteria	p__Bacteroidetes	c__Bacteroidia	o__Bacteroidales	f__Bacteroidaceae	g__Bacteroides	s__unclassified	0	0	0	1	0	0	0	0	0	0	0	0	0	0	0	0	0	1	1	1	0	0	0	0	1	0	1	1	0	0	0	0	0	0	1	0	0	1	0	1	0
946	316415	k__Bacteria	p__Firmicutes	c__Clostridia	o__Clostridiales	f__Lachnospiraceae	g__unclassified	s__unclassified	0	0	0	0	0	0	0	0	0	0	0	0	0	0	0	0	0	0	0	0	0	0	0	0	0	0	0	0	0	0	0	0	0	0	0	0	0	0	0	0	0
947	269103	k__Bacteria	p__Firmicutes	c__Clostridia	o__Clostridiales	f__Lachnospiraceae	g__unclassified	s__unclassified	0	0	0	0	0	0	0	0	0	0	0	0	0	0	0	0	0	0	0	0	0	0	0	0	0	0	0	0	0	0	0	0	0	0	0	0	1	0	0	0	0
948	351794	k__Bacteria	p__Firmicutes	c__Clostridia	o__Clostridiales	f__Lachnospiraceae	g__unclassified	s__unclassified	0	0	0	1	0	0	0	0	0	0	0	0	0	0	0	0	0	0	0	0	0	0	0	0	0	0	0	0	0	0	0	0	0	0	0	0	0	0	0	0	0
949	190047	k__Bacteria	p__Firmicutes	c__Clostridia	o__Clostridiales	f__unclassified	g__unclassified	s__unclassified	0	0	0	0	0	0	0	0	0	0	0	0	0	0	0	0	0	0	0	0	0	0	0	0	0	0	0	0	0	0	0	0	0	0	0	0	0	0	0	0	0
950	251289	k__Bacteria	p__Firmicutes	c__Clostridia	o__Clostridiales	f__Ruminococcaceae	g__unclassified	s__unclassified	0	0	0	0	0	0	0	0	0	0	0	0	0	0	0	0	0	0	0	0	0	0	0	0	0	0	0	0	0	0	0	0	0	0	0	0	0	0	0	0	0
951	340474	k__Bacteria	p__Bacteroidetes	c__Bacteroidia	o__Bacteroidales	f__Bacteroidaceae	g__Bacteroides	s__unclassified	0	0	0	0	1	0	0	0	0	0	0	0	0	0	0	0	0	0	0	0	0	0	0	0	0	0	0	0	0	0	0	0	0	0	0	0	0	0	0	0	0
952	204111	k__Bacteria	p__Bacteroidetes	c__Bacteroidia	o__Bacteroidales	f__S24-7	g__unclassified	s__unclassified	1	1	1	1	1	1	1	1	1	1	1	1	1	1	1	1	1	1	1	1	1	1	1	1	1	1	1	1	1	1	1	1	1	1	1	1	1	0	1	1	1
953	4415390	k__Bacteria	p__Firmicutes	c__Clostridia	o__Clostridiales	f__Lachnospiraceae	g__unclassified	s__unclassified	0	0	0	0	0	0	0	0	1	0	0	1	0	0	0	0	0	1	0	0	1	1	0	1	1	0	0	1	1	0	1	1	0	0	0	0	0	0	0	0	0
954	538967	k__Bacteria	p__Firmicutes	c__Bacilli	o__Lactobacillales	f__Lactobacillaceae	g__unclassified	s__unclassified	0	0	0	0	0	0	0	0	0	1	0	0	0	1	0	0	1	0	0	1	1	0	0	0	1	0	0	0	0	0	0	0	0	0	0	0	0	0	0	0	0
955	3409363	k__Bacteria	p__Firmicutes	c__Clostridia	o__Clostridiales	f__Lachnospiraceae	g__unclassified	s__unclassified	0	0	0	0	0	0	0	0	0	0	0	0	0	0	0	0	0	0	0	0	0	0	0	0	0	0	0	0	0	0	0	0	0	0	0	0	0	0	0	0	0
956	271579	k__Bacteria	p__Firmicutes	c__Clostridia	o__Clostridiales	f__Lachnospiraceae	g__94otu39803	s__97otu91338	0	0	0	0	0	0	0	0	0	0	0	0	0	0	0	0	0	0	0	0	0	0	0	0	0	0	0	0	0	0	0	0	0	0	0	0	0	1	0	0	0
957	329399	k__Bacteria	p__Firmicutes	c__Clostridia	o__Clostridiales	f__Ruminococcaceae	g__unclassified	s__unclassified	1	0	1	0	1	0	1	1	1	1	0	1	1	0	1	1	1	0	0	1	1	1	1	1	1	1	1	1	1	0	0	1	0	0	1	0	1	1	0	1	1
958	584020	k__Bacteria	p__Firmicutes	c__Clostridia	o__Clostridiales	f__unclassified	g__unclassified	s__unclassified	1	1	1	0	0	0	0	0	0	0	0	0	1	0	0	0	0	0	0	0	0	1	1	0	0	0	0	0	0	0	0	1	0	0	0	1	0	0	0	0	0
959	622013	k__Bacteria	p__Firmicutes	c__Bacilli	o__Lactobacillales	f__Lactobacillaceae	g__Lactobacillus	s__unclassified	0	0	0	0	0	0	0	0	0	1	0	0	0	0	0	0	0	0	1	0	1	0	0	0	1	0	0	0	0	0	0	0	0	0	0	0	0	0	0	0	0
960	297792	k__Bacteria	p__Firmicutes	c__Clostridia	o__Clostridiales	f__Ruminococcaceae	g__94otu24695	s__97otu74676	0	0	0	0	1	0	0	0	0	0	0	0	0	0	0	0	0	0	0	0	0	0	0	0	0	0	0	0	1	0	0	0	0	0	0	0	1	0	0	0	0
961	295075	k__Bacteria	p__Firmicutes	c__Clostridia	o__Clostridiales	f__Lachnospiraceae	g__[Ruminococcus]	s__gnavus	1	0	1	1	1	0	1	1	1	1	1	1	0	1	0	1	0	1	1	1	1	1	0	1	0	1	0	1	1	0	1	1	1	0	1	0	1	1	1	1	1
962	187447	k__Bacteria	p__Firmicutes	c__Clostridia	o__Clostridiales	f__unclassified	g__unclassified	s__unclassified	0	0	0	1	0	0	0	0	1	0	0	0	0	0	0	0	0	0	0	0	0	0	0	0	0	0	0	0	0	0	0	0	0	0	0	0	0	0	0	0	0
963	158979	k__Bacteria	p__Firmicutes	c__Clostridia	o__Clostridiales	f__unclassified	g__unclassified	s__unclassified	0	0	0	1	0	1	0	0	0	0	0	0	0	0	0	0	0	0	0	1	0	1	0	1	0	0	0	0	0	0	0	1	0	0	0	0	1	0	0	0	1
964	190207	k__Bacteria	p__Bacteroidetes	c__Bacteroidia	o__Bacteroidales	f__S24-7	g__94otu17548	s__unclassified	1	1	1	1	1	1	1	0	1	1	1	1	0	1	1	1	1	1	1	1	1	1	1	1	1	1	1	1	1	1	1	1	1	1	1	1	1	1	1	1	1
965	4476780	k__Bacteria	p__Bacteroidetes	c__Bacteroidia	o__Bacteroidales	f__Rikenellaceae	g__unclassified	s__unclassified	0	0	0	0	0	0	0	0	0	0	0	0	0	0	0	0	0	0	0	0	0	0	0	0	0	0	0	0	0	0	0	0	0	0	0	0	0	0	0	0	0
966	450047	k__Bacteria	p__Firmicutes	c__Clostridia	o__Clostridiales	f__Lachnospiraceae	g__94otu22947	s__97otu25171	0	0	1	1	1	0	0	0	0	1	0	1	0	0	0	0	0	1	1	0	1	0	0	0	1	1	0	1	1	1	0	1	1	1	1	1	0	0	0	1	1
967	4319005	k__Bacteria	p__Firmicutes	c__Clostridia	o__Clostridiales	f__unclassified	g__unclassified	s__unclassified	0	0	0	1	0	0	1	1	1	1	0	1	1	0	1	0	1	1	1	0	0	1	0	1	1	1	0	1	1	0	1	0	0	0	1	1	1	0	1	1	0
968	275895	k__Bacteria	p__Firmicutes	c__Clostridia	o__Clostridiales	f__unclassified	g__unclassified	s__unclassified	0	0	0	0	1	0	0	0	0	0	0	0	0	0	0	0	0	0	0	1	1	0	0	0	0	0	0	0	0	0	0	0	0	0	1	0	0	1	0	0	0
969	400739	k__Bacteria	p__Firmicutes	c__Clostridia	o__Clostridiales	f__Lachnospiraceae	g__unclassified	s__unclassified	0	0	0	0	1	1	1	0	1	0	0	0	0	0	0	0	0	0	1	0	1	1	1	1	1	0	0	1	1	0	0	1	0	0	1	0	1	0	0	0	0
970	167338	k__Bacteria	p__Bacteroidetes	c__Bacteroidia	o__Bacteroidales	f__S24-7	g__94otu24340	s__97otu26686	0	0	0	1	0	1	0	0	0	0	0	0	0	0	0	0	0	0	0	0	1	1	0	0	0	0	0	1	0	0	1	0	1	1	1	1	1	1	1	1	0
971	211667	k__Bacteria	p__Firmicutes	c__Clostridia	o__Clostridiales	f__Ruminococcaceae	g__94otu25284	s__97otu85401	0	1	1	1	1	1	1	0	1	1	0	1	0	0	1	0	1	1	1	1	1	1	1	1	1	1	0	1	1	0	1	1	1	0	1	1	1	1	1	1	1
972	1678333	k__Bacteria	p__Firmicutes	c__Clostridia	o__Clostridiales	f__Lachnospiraceae	g__Coprococcus	s__97otu61817	0	0	1	1	0	1	1	0	1	0	0	0	0	1	0	1	0	1	1	1	1	0	0	1	1	1	0	1	1	0	1	0	0	1	0	0	0	0	1	0	0
973	290607	k__Bacteria	p__Firmicutes	c__Clostridia	o__Clostridiales	f__Lachnospiraceae	g__unclassified	s__unclassified	0	0	0	1	0	0	0	0	0	0	0	0	0	0	0	0	0	0	0	0	0	0	0	0	0	0	0	0	0	0	0	0	0	0	1	0	0	0	0	0	0
974	321706	k__Bacteria	p__Firmicutes	c__Clostridia	o__Clostridiales	f__unclassified	g__unclassified	s__unclassified	0	0	0	1	0	0	1	0	0	0	0	0	0	0	0	0	0	0	0	0	0	0	0	0	0	0	0	0	0	0	0	0	0	0	0	0	1	0	0	0	0
975	291950	k__Bacteria	p__Firmicutes	c__Clostridia	o__Clostridiales	f__unclassified	g__unclassified	s__unclassified	0	0	0	1	0	0	0	0	1	0	0	0	0	0	0	0	0	0	0	1	1	0	0	1	0	0	0	0	0	0	0	0	0	0	0	0	1	1	1	0	0
976	176957	k__Bacteria	p__Firmicutes	c__Clostridia	o__Clostridiales	f__unclassified	g__unclassified	s__unclassified	0	1	1	1	1	0	1	0	1	1	0	1	0	0	1	0	0	1	1	1	1	1	1	1	1	1	0	1	1	0	0	1	1	1	0	0	1	0	1	0	1
977	176952	k__Bacteria	p__Firmicutes	c__Clostridia	o__Clostridiales	f__unclassified	g__unclassified	s__unclassified	0	0	0	0	0	0	0	0	1	0	0	0	0	0	0	0	0	0	0	0	0	0	0	0	0	1	0	0	0	0	0	0	1	0	0	0	0	0	0	0	0
978	182837	k__Bacteria	p__Firmicutes	c__Clostridia	o__Clostridiales	f__Ruminococcaceae	g__Ruminococcus	s__97otu48847	0	0	0	1	0	0	0	0	0	0	0	0	0	0	0	0	0	0	0	0	0	0	0	1	0	0	0	0	0	0	0	0	0	0	0	0	0	0	0	0	0
979	275470	k__Bacteria	p__Firmicutes	c__Clostridia	o__Clostridiales	f__unclassified	g__unclassified	s__unclassified	0	0	0	0	0	0	0	0	0	0	0	0	0	0	0	0	0	0	0	1	0	1	0	0	0	0	0	0	0	0	0	0	0	0	0	0	1	0	0	0	1
980	265958	k__Bacteria	p__Firmicutes	c__Clostridia	o__Clostridiales	f__Ruminococcaceae	g__94otu7573	s__unclassified	0	0	0	0	0	0	0	0	0	0	0	0	0	0	0	0	0	0	0	0	0	0	0	0	0	0	0	0	0	0	0	0	0	0	0	0	0	0	0	0	0
981	163433	k__Bacteria	p__Bacteroidetes	c__Bacteroidia	o__Bacteroidales	f__S24-7	g__unclassified	s__unclassified	0	0	0	0	0	0	0	0	0	0	0	0	0	0	0	0	0	0	0	0	0	0	0	0	0	0	0	0	0	0	0	0	0	0	0	0	0	0	0	0	1
982	179703	k__Bacteria	p__Firmicutes	c__Clostridia	o__Clostridiales	f__91otu15800	g__94otu806	s__97otu29760	0	1	1	1	1	0	1	0	1	0	0	1	0	0	1	0	1	1	1	1	1	1	0	1	0	1	0	1	1	0	1	1	1	1	1	0	1	1	1	1	0
983	264134	k__Bacteria	p__Firmicutes	c__Clostridia	o__Clostridiales	f__91otu6389	g__94otu12971	s__unclassified	0	0	0	1	0	0	0	0	0	0	0	0	0	0	0	0	0	0	1	0	0	0	0	1	0	0	0	1	0	0	0	1	0	0	1	0	1	0	0	0	1
984	230268	k__Bacteria	p__Firmicutes	c__Clostridia	o__Clostridiales	f__Ruminococcaceae	g__Ruminococcus	s__97otu82418	0	0	0	1	0	0	1	0	1	0	0	1	0	0	0	1	0	1	0	1	1	0	0	1	1	0	0	1	1	0	1	1	1	0	0	0	1	0	1	0	0
985	743396	k__Bacteria	p__Firmicutes	c__Clostridia	o__Clostridiales	f__91otu8755	g__unclassified	s__unclassified	0	0	0	0	0	0	1	0	1	0	0	0	0	0	0	0	0	0	0	0	0	0	0	0	1	0	0	0	0	0	1	0	0	0	0	0	1	0	0	0	0
986	186650	k__Bacteria	p__Firmicutes	c__Clostridia	o__Clostridiales	f__Ruminococcaceae	g__unclassified	s__unclassified	0	0	0	1	0	0	0	0	0	0	0	0	0	0	0	0	0	0	0	0	0	0	0	0	0	0	0	0	0	0	0	1	0	0	0	0	1	0	0	0	0
987	265793	k__Bacteria	p__Firmicutes	c__Clostridia	o__Clostridiales	f__unclassified	g__unclassified	s__unclassified	0	0	0	0	1	0	1	0	0	0	0	0	0	0	0	0	0	1	1	0	0	0	1	1	0	0	0	1	1	0	0	0	1	0	0	0	0	0	0	0	0
988	187703	k__Bacteria	p__Firmicutes	c__Clostridia	o__Clostridiales	f__unclassified	g__unclassified	s__unclassified	0	0	0	0	0	0	0	0	1	0	0	0	0	0	0	0	0	0	0	0	0	0	0	0	0	0	0	0	0	0	0	0	1	0	0	0	0	0	0	0	0
989	191816	k__Bacteria	p__Firmicutes	c__Clostridia	o__Clostridiales	f__Ruminococcaceae	g__Oscillospira	s__unclassified	0	0	1	1	1	1	1	0	1	1	1	1	1	1	0	1	1	1	1	1	1	1	0	1	1	1	1	1	1	0	1	1	1	1	0	1	1	1	1	1	1
990	346648	k__Bacteria	p__Firmicutes	c__Clostridia	o__Clostridiales	f__Lachnospiraceae	g__unclassified	s__unclassified	0	0	0	1	0	0	0	0	1	0	0	0	0	0	0	0	0	0	0	0	0	0	0	0	0	1	0	0	0	0	0	0	0	0	0	0	0	0	1	0	0
991	191811	k__Bacteria	p__Firmicutes	c__Clostridia	o__Clostridiales	f__unclassified	g__unclassified	s__unclassified	0	0	0	1	0	0	1	0	1	0	0	0	0	0	0	0	0	1	0	1	0	0	0	1	0	0	0	0	0	0	0	1	1	0	0	0	1	0	0	0	0
992	178173	k__Bacteria	p__Firmicutes	c__Clostridia	o__Clostridiales	f__unclassified	g__unclassified	s__unclassified	0	0	0	0	0	0	0	0	0	0	0	0	0	0	0	0	0	0	0	0	0	0	0	0	0	0	0	0	0	0	0	0	0	0	0	0	0	0	0	0	0
993	164788	k__Bacteria	p__Firmicutes	c__Clostridia	o__Clostridiales	f__unclassified	g__unclassified	s__unclassified	1	1	1	1	1	1	1	1	1	1	0	1	1	1	1	0	1	1	1	1	1	1	1	0	1	1	1	1	1	1	1	1	1	1	1	1	1	0	1	1	0
994	194504	k__Bacteria	p__Firmicutes	c__Clostridia	o__Clostridiales	f__91otu8083	g__94otu15780	s__97otu18581	0	0	1	1	1	0	1	1	1	0	0	1	0	1	1	0	1	1	1	1	1	1	0	1	0	1	1	0	1	0	1	1	1	1	0	0	1	1	0	1	0
995	1110253	k__Bacteria	p__Firmicutes	c__Clostridia	o__Clostridiales	f__Ruminococcaceae	g__94otu9261	s__97otu29867	1	1	0	1	1	0	1	1	1	1	0	1	1	1	0	0	1	1	1	1	0	1	0	1	0	1	0	1	1	0	1	1	1	0	1	0	1	0	0	0	1
996	269070	k__Bacteria	p__Firmicutes	c__Clostridia	o__Clostridiales	f__Ruminococcaceae	g__94otu18905	s__97otu20811	0	1	1	1	1	0	1	1	1	0	1	1	1	0	1	1	1	1	0	1	1	1	1	1	1	1	0	1	1	1	1	1	1	1	1	1	1	1	0	1	0
997	1113289	k__Bacteria	p__Firmicutes	c__Clostridia	o__Clostridiales	f__unclassified	g__unclassified	s__unclassified	0	0	0	0	0	0	0	0	0	0	0	0	0	0	0	0	0	0	0	0	0	0	0	1	0	0	0	0	0	0	0	0	0	0	0	0	0	0	0	0	0
998	174770	k__Bacteria	p__Firmicutes	c__Clostridia	o__Clostridiales	f__91otu9907	g__94otu7125	s__97otu40036	1	1	1	1	1	1	1	1	1	0	0	1	1	0	1	0	0	0	1	1	1	1	0	1	0	1	0	1	1	0	0	1	1	0	1	0	1	1	1	0	1
999	1113282	k__Bacteria	p__Tenericutes	c__Mollicutes	o__RF39	f__91otu8078	g__94otu15772	s__97otu17459	1	1	1	1	1	1	1	1	1	1	0	1	1	1	1	0	1	1	1	1	1	1	1	1	1	1	1	1	1	1	1	1	1	1	1	1	1	0	1	1	0
1000	175193	k__Bacteria	p__Firmicutes	c__Clostridia	o__Clostridiales	f__unclassified	g__unclassified	s__unclassified	0	0	0	1	0	0	0	0	0	0	0	0	0	0	0	0	0	1	0	0	0	0	0	1	0	0	0	0	0	0	0	0	0	0	0	0	0	0	0	0	0
1001	3943182	k__Bacteria	p__Bacteroidetes	c__Bacteroidia	o__Bacteroidales	f__Bacteroidaceae	g__Bacteroides	s__unclassified	0	1	1	1	1	1	0	1	1	1	0	0	0	1	1	0	0	1	1	1	0	1	0	1	0	0	0	1	1	0	0	0	0	1	0	0	1	1	0	1	0
1002	272953	k__Bacteria	p__Firmicutes	c__Clostridia	o__Clostridiales	f__Ruminococcaceae	g__Oscillospira	s__97otu63987	0	1	0	1	1	0	1	0	1	0	0	1	1	1	1	0	0	1	1	0	1	1	0	1	1	1	0	1	1	0	1	0	0	0	1	0	1	1	1	0	1
1003	138338	k__Bacteria	p__Firmicutes	c__Clostridia	o__Clostridiales	f__91otu135	g__94otu10629	s__97otu92750	0	0	0	0	0	0	0	0	0	0	0	0	0	0	0	0	0	0	0	0	0	0	0	0	0	0	0	0	0	0	0	0	0	0	0	0	0	0	0	0	0
1004	264225	k__Bacteria	p__Firmicutes	c__Clostridia	o__Clostridiales	f__unclassified	g__unclassified	s__unclassified	0	0	0	1	1	0	1	0	1	0	0	0	0	0	0	0	0	0	0	1	0	1	0	0	1	0	0	1	0	0	0	1	0	0	0	0	1	1	0	0	1
1005	215018	k__Bacteria	p__Firmicutes	c__Clostridia	o__Clostridiales	f__Lachnospiraceae	g__94otu11370	s__97otu3060	0	0	0	0	0	0	1	0	0	0	0	0	0	0	0	0	0	0	0	0	0	0	0	0	0	0	0	0	0	0	0	0	0	0	0	0	0	0	1	0	0
1006	278712	k__Bacteria	p__Bacteroidetes	c__Bacteroidia	o__Bacteroidales	f__S24-7	g__unclassified	s__unclassified	1	1	1	1	1	1	1	1	1	1	1	1	1	1	1	1	1	1	1	1	1	1	1	1	1	1	1	1	1	1	1	1	1	1	1	1	1	1	1	1	1
1007	164237	k__Bacteria	p__Firmicutes	c__Clostridia	o__Clostridiales	f__Lachnospiraceae	g__unclassified	s__unclassified	0	0	0	0	0	0	0	0	0	0	0	0	0	0	0	0	0	1	0	0	0	0	0	0	0	0	0	0	0	0	0	0	0	0	0	0	0	0	0	0	0
1008	4469233	k__Bacteria	p__Firmicutes	c__Clostridia	o__Clostridiales	f__unclassified	g__unclassified	s__unclassified	0	0	1	0	0	0	0	0	0	0	0	0	0	0	0	0	0	0	0	0	0	0	0	0	0	0	0	0	0	0	0	0	0	0	0	0	0	0	0	0	0
1009	3588390	k__Bacteria	p__Bacteroidetes	c__Bacteroidia	o__Bacteroidales	f__Bacteroidaceae	g__Bacteroides	s__unclassified	1	1	1	1	1	1	1	1	1	1	1	1	1	0	1	1	1	1	1	1	1	1	1	1	1	1	1	1	1	1	1	1	1	1	1	1	1	1	1	1	1
1010	3293888	k__Bacteria	p__Bacteroidetes	c__Bacteroidia	o__Bacteroidales	f__S24-7	g__94otu18376	s__unclassified	0	0	0	0	0	0	0	0	0	0	0	0	0	0	0	0	0	0	0	0	0	0	0	0	0	0	0	0	0	0	0	0	0	0	0	0	0	0	0	0	0
1011	178817	k__Bacteria	p__Firmicutes	c__Clostridia	o__Clostridiales	f__91otu5738	g__94otu11972	s__97otu13605	0	0	0	0	0	0	0	0	0	0	0	0	0	0	0	0	0	0	0	0	0	1	0	0	0	0	0	0	0	0	0	0	1	0	0	0	0	0	0	0	0
1012	549756	k__Bacteria	p__Firmicutes	c__Bacilli	o__Lactobacillales	f__Lactobacillaceae	g__Lactobacillus	s__97otu71944	0	0	0	0	0	0	0	0	0	1	1	0	0	1	0	0	0	0	1	1	1	0	1	1	1	0	0	0	1	0	0	0	0	0	0	1	0	0	0	0	0
1013	268099	k__Bacteria	p__Bacteroidetes	c__Bacteroidia	o__Bacteroidales	f__S24-7	g__94otu1086	s__unclassified	1	1	1	1	0	1	1	1	1	1	1	1	0	1	1	0	1	1	1	1	1	1	1	1	1	1	1	1	1	0	0	1	1	1	0	0	1	1	1	1	1
1014	2366688	k__Bacteria	p__Firmicutes	c__Clostridia	o__Clostridiales	f__91otu4820	g__unclassified	s__unclassified	0	0	0	0	0	0	0	0	0	0	0	0	0	0	0	0	0	0	0	0	0	0	0	0	0	0	0	0	0	0	0	0	0	0	0	0	0	0	0	0	0
1015	4407190	k__Bacteria	p__Firmicutes	c__Clostridia	o__Clostridiales	f__91otu8755	g__unclassified	s__unclassified	0	0	0	1	0	1	0	0	1	0	0	0	0	0	0	0	1	1	0	1	0	0	0	1	0	0	0	0	0	0	0	0	0	0	0	0	0	1	0	1	0
1016	344400	k__Bacteria	p__Firmicutes	c__Clostridia	o__Clostridiales	f__91otu9253	g__94otu18387	s__97otu98491	0	1	0	1	0	0	0	0	0	0	0	0	0	0	0	0	0	0	0	0	0	0	0	0	0	0	0	0	0	0	0	0	0	0	0	0	1	0	0	0	0
1017	260058	k__Bacteria	p__Firmicutes	c__Clostridia	o__Clostridiales	f__unclassified	g__unclassified	s__unclassified	0	0	0	0	0	0	0	0	1	0	0	0	0	0	0	0	0	0	0	0	0	0	0	0	0	0	0	0	0	0	0	0	0	0	0	0	0	0	0	0	0
1018	179810	k__Bacteria	p__Bacteroidetes	c__Bacteroidia	o__Bacteroidales	f__S24-7	g__unclassified	s__unclassified	1	1	1	1	1	1	1	1	1	1	1	1	1	1	1	1	1	1	1	1	1	1	1	1	1	1	1	1	1	1	1	1	1	1	1	1	1	1	1	1	1
1019	305880	k__Bacteria	p__Firmicutes	c__Clostridia	o__Clostridiales	f__unclassified	g__unclassified	s__unclassified	0	0	0	1	0	0	0	0	0	0	0	0	0	0	0	0	0	0	0	0	0	0	0	0	0	0	0	0	0	0	0	0	0	0	0	0	0	0	0	0	0
1020	275078	k__Bacteria	p__Firmicutes	c__Clostridia	o__Clostridiales	f__91otu4999	g__94otu3323	s__97otu55952	0	0	0	0	0	0	0	0	0	0	0	0	0	0	0	0	0	0	0	0	0	0	0	0	0	0	0	0	0	0	0	0	0	0	0	0	0	0	0	0	0
1021	462764	k__Bacteria	p__Firmicutes	c__Clostridia	o__Clostridiales	f__Ruminococcaceae	g__Ruminococcus	s__unclassified	0	0	0	1	0	0	0	0	0	0	0	0	0	0	0	0	0	0	0	0	0	1	0	0	1	0	0	0	0	0	0	0	1	0	0	0	1	0	0	0	0
1022	182886	k__Bacteria	p__Bacteroidetes	c__Bacteroidia	o__Bacteroidales	f__Bacteroidaceae	g__Bacteroides	s__unclassified	0	0	0	0	0	0	0	0	0	1	0	0	0	0	0	0	0	0	0	0	0	0	0	0	0	0	0	0	0	0	0	0	0	0	0	0	0	0	0	0	0
1023	183579	k__Bacteria	p__Bacteroidetes	c__Bacteroidia	o__Bacteroidales	f__Bacteroidaceae	g__Bacteroides	s__unclassified	0	1	1	1	1	1	1	1	1	1	1	1	0	0	1	1	0	1	1	1	1	1	0	1	0	1	1	1	1	0	0	1	1	1	1	1	1	1	1	1	1
1024	160140	k__Bacteria	p__Firmicutes	c__Clostridia	o__Clostridiales	f__unclassified	g__unclassified	s__unclassified	0	0	0	1	0	0	1	0	0	0	0	0	0	0	0	0	0	0	0	0	0	1	0	1	0	0	0	0	0	0	0	0	0	0	0	0	0	0	0	0	0
1025	319798	k__Bacteria	p__Firmicutes	c__Clostridia	o__Clostridiales	f__Ruminococcaceae	g__Oscillospira	s__unclassified	0	0	0	0	0	0	0	0	0	0	0	0	0	0	0	0	0	0	0	0	0	0	0	0	0	0	0	0	0	0	0	0	0	0	0	0	0	0	0	0	0
1026	1136710	k__Bacteria	p__Firmicutes	c__Bacilli	o__Lactobacillales	f__Lactobacillaceae	g__unclassified	s__unclassified	0	0	0	0	0	0	0	0	0	0	0	0	0	0	0	0	0	0	0	0	0	0	0	1	0	0	0	0	0	0	0	0	0	0	0	0	0	0	0	0	0
1027	196139	k__Bacteria	p__Firmicutes	c__Clostridia	o__Clostridiales	f__Ruminococcaceae	g__unclassified	s__unclassified	0	1	0	0	0	0	0	0	0	0	0	0	0	0	0	0	0	0	0	0	0	0	0	0	0	0	0	0	0	0	0	0	0	0	0	0	0	0	0	0	0
1028	4381553	k__Bacteria	p__Bacteroidetes	c__Bacteroidia	o__Bacteroidales	f__Bacteroidaceae	g__Bacteroides	s__unclassified	1	1	1	1	1	1	1	1	1	1	1	1	0	1	1	1	1	1	1	1	1	1	1	1	1	1	1	1	1	1	1	1	1	1	1	1	1	1	1	1	1
1029	2548203	k__Bacteria	p__Firmicutes	c__Clostridia	o__Clostridiales	f__Lachnospiraceae	g__unclassified	s__unclassified	0	0	0	0	0	0	0	0	0	0	0	0	0	0	0	0	0	0	0	0	0	0	0	0	0	0	0	0	0	0	0	0	0	0	0	0	0	0	0	0	0
1030	263337	k__Bacteria	p__Firmicutes	c__Clostridia	o__Clostridiales	f__Ruminococcaceae	g__Oscillospira	s__97otu98656	0	1	1	1	0	1	1	1	1	1	0	1	1	1	0	0	0	1	1	1	0	1	0	1	1	1	1	1	1	0	1	1	1	1	1	0	1	1	1	0	0
1031	763985	k__Bacteria	p__Firmicutes	c__Clostridia	o__Clostridiales	f__91otu982	g__94otu12671	s__97otu58417	0	1	0	0	1	1	0	0	0	0	0	0	1	0	1	0	1	1	1	1	0	0	1	0	0	0	0	0	1	0	0	1	1	1	1	1	0	1	1	0	0
1032	164308	k__Bacteria	p__Firmicutes	c__Clostridia	o__Clostridiales	f__91otu5473	g__94otu24292	s__97otu81944	0	0	0	1	0	0	0	0	1	0	0	0	0	0	0	0	0	0	0	0	0	0	0	1	0	0	0	0	1	0	0	1	1	1	1	0	1	0	0	0	0
1033	315831	k__Bacteria	p__Firmicutes	c__Clostridia	o__Clostridiales	f__[Mogibacteriaceae]	g__94otu13888	s__unclassified	0	0	0	0	0	0	0	0	0	0	0	0	0	0	0	0	0	0	0	0	0	0	0	0	1	0	0	0	0	0	0	0	0	0	0	0	0	0	0	0	0
1034	268416	k__Bacteria	p__Firmicutes	c__Clostridia	o__Clostridiales	f__Lachnospiraceae	g__[Ruminococcus]	s__gnavus	0	0	0	0	0	0	0	0	0	0	0	0	0	0	0	0	0	0	0	0	0	1	0	0	0	0	0	0	0	0	0	0	0	0	0	0	1	0	0	0	0
1035	195805	k__Bacteria	p__Firmicutes	c__Clostridia	o__Clostridiales	f__unclassified	g__unclassified	s__unclassified	0	0	0	0	0	0	0	0	0	0	0	0	0	0	0	0	0	0	0	0	0	0	0	0	0	0	0	0	0	0	0	1	0	0	0	0	0	0	0	0	0
1036	4446739	k__Bacteria	p__Firmicutes	c__Clostridia	o__Clostridiales	f__Ruminococcaceae	g__unclassified	s__unclassified	0	0	0	0	0	0	0	0	0	0	0	0	0	0	0	0	0	0	0	0	0	0	0	0	0	0	0	0	0	0	0	1	0	0	0	0	0	0	0	0	0
1037	375106	k__Bacteria	p__Firmicutes	c__Clostridia	o__Clostridiales	f__Ruminococcaceae	g__94otu18214	s__97otu20080	1	1	1	1	1	1	1	1	1	1	0	1	1	1	1	0	1	1	1	1	1	1	1	1	1	1	0	1	1	1	1	1	1	1	1	1	1	1	1	1	1
1038	259506	k__Bacteria	p__Firmicutes	c__Clostridia	o__Clostridiales	f__Ruminococcaceae	g__Oscillospira	s__unclassified	0	0	0	1	0	0	0	0	0	0	0	0	0	0	0	0	0	1	0	0	1	0	0	1	0	0	0	1	0	0	1	1	1	0	0	0	1	0	0	0	0
1039	228785	k__Bacteria	p__Firmicutes	c__Clostridia	o__Clostridiales	f__Dehalobacteriaceae	g__Dehalobacterium	s__97otu73719	1	1	1	1	1	1	1	1	1	1	1	1	1	1	1	1	1	1	1	1	1	1	1	1	1	1	0	1	1	0	1	1	1	1	1	1	1	0	1	1	1
1040	259504	k__Bacteria	p__Firmicutes	c__Clostridia	o__Clostridiales	f__Ruminococcaceae	g__Oscillospira	s__unclassified	1	1	1	1	1	0	1	1	1	1	0	1	0	1	1	0	1	1	1	0	1	1	1	1	0	1	1	1	1	0	1	1	1	0	0	1	1	0	1	1	1
1041	340876	k__Bacteria	p__Firmicutes	c__Clostridia	o__Clostridiales	f__unclassified	g__unclassified	s__unclassified	0	0	0	0	0	0	0	0	0	0	0	0	0	0	0	0	0	0	0	0	0	0	0	0	0	0	0	0	0	0	0	0	0	0	0	0	0	0	0	0	0
1042	192865	k__Bacteria	p__Bacteroidetes	c__Bacteroidia	o__Bacteroidales	f__Bacteroidaceae	g__Bacteroides	s__unclassified	0	0	0	0	1	0	0	0	0	0	0	0	0	0	0	0	0	0	0	0	0	0	0	0	0	0	0	1	1	0	0	0	0	0	0	0	0	0	0	0	0
1043	175972	k__Bacteria	p__Firmicutes	c__Clostridia	o__Clostridiales	f__91otu4820	g__94otu10734	s__97otu40798	0	1	0	0	1	1	1	0	0	0	0	0	0	0	0	0	0	1	0	0	0	1	1	1	1	1	1	1	1	0	0	1	0	1	1	1	1	0	0	1	0
1044	2532173	k__Bacteria	p__Firmicutes	c__Clostridia	o__Clostridiales	f__Lachnospiraceae	g__unclassified	s__unclassified	0	0	0	0	0	0	0	0	0	0	0	0	0	0	0	0	0	0	0	0	1	1	0	0	0	1	0	1	0	0	1	0	0	0	1	0	0	1	0	0	0
1045	294066	k__Bacteria	p__Firmicutes	c__Clostridia	o__Clostridiales	f__unclassified	g__unclassified	s__unclassified	0	0	0	0	0	0	0	0	0	0	0	0	0	0	0	0	0	0	0	0	0	0	0	0	0	0	0	0	0	0	0	0	0	0	0	0	0	0	0	0	0
1046	196349	k__Bacteria	p__Firmicutes	c__Clostridia	o__Clostridiales	f__Ruminococcaceae	g__94otu9261	s__97otu5824	1	1	1	1	1	1	1	0	1	0	0	1	1	0	0	0	1	1	1	1	1	1	1	1	1	1	0	1	1	1	0	0	1	0	0	1	1	0	1	1	0
1047	16002	k__Bacteria	p__Firmicutes	c__Clostridia	o__Clostridiales	f__unclassified	g__unclassified	s__unclassified	0	0	0	0	1	0	0	0	0	0	0	1	0	0	0	0	0	0	1	0	0	0	0	0	0	0	0	0	0	0	0	0	0	0	0	0	0	0	0	0	0
1048	550807	k__Bacteria	p__Firmicutes	c__Clostridia	o__Clostridiales	f__unclassified	g__unclassified	s__unclassified	0	0	0	0	0	0	0	0	0	0	0	0	0	0	0	0	0	0	0	0	0	0	1	0	0	0	0	0	0	0	0	0	0	0	0	0	0	0	0	0	0
1049	832848	k__Bacteria	p__Firmicutes	c__Clostridia	o__Clostridiales	f__91otu457	g__94otu1051	s__97otu78531	0	1	1	1	1	1	0	0	1	0	0	0	0	0	0	0	0	1	0	1	0	1	1	0	1	1	0	0	1	0	1	0	1	1	1	1	0	0	1	1	1
1050	4154872	k__Bacteria	p__Bacteroidetes	c__Flavobacteriia	o__Flavobacteriales	f__[Weeksellaceae]	g__Cloacibacterium	s__97otu98504	0	0	0	0	0	0	1	1	0	0	0	0	0	0	0	0	0	0	0	0	0	0	0	0	0	0	0	0	0	0	1	1	0	0	0	0	0	0	0	0	0
1051	553352	k__Bacteria	p__Firmicutes	c__Bacilli	o__Lactobacillales	f__Lactobacillaceae	g__Lactobacillus	s__unclassified	0	0	0	0	0	1	0	0	0	1	1	0	0	0	0	0	0	0	1	1	1	0	1	1	1	0	0	0	1	0	0	0	0	0	0	1	0	0	0	0	0
1052	313037	k__Bacteria	p__Firmicutes	c__Clostridia	o__Clostridiales	f__unclassified	g__unclassified	s__unclassified	0	0	0	0	0	0	0	0	0	0	0	0	0	0	0	0	0	1	0	0	0	0	1	0	0	0	0	0	0	0	0	0	0	0	0	1	0	0	0	0	0
1053	178031	k__Bacteria	p__Firmicutes	c__Clostridia	o__Clostridiales	f__Lachnospiraceae	g__[Ruminococcus]	s__gnavus	0	0	0	0	0	0	0	0	0	0	1	0	0	0	0	0	0	0	0	0	1	0	0	0	0	0	0	0	1	0	0	0	0	0	0	0	0	0	0	0	0
1054	188548	k__Bacteria	p__Firmicutes	c__Clostridia	o__Clostridiales	f__91otu7765	g__unclassified	s__unclassified	0	0	0	1	0	0	0	0	0	0	0	0	0	0	0	0	0	0	0	1	0	0	0	0	0	0	0	0	0	0	0	1	1	0	0	0	1	0	0	0	0
1055	196390	k__Bacteria	p__Firmicutes	c__Clostridia	o__Clostridiales	f__unclassified	g__unclassified	s__unclassified	0	0	0	1	0	0	0	0	0	0	0	0	0	0	0	0	0	0	0	0	0	0	0	0	0	0	0	0	0	0	0	0	0	0	0	0	0	0	0	0	0
1056	347063	k__Bacteria	p__Firmicutes	c__Bacilli	o__Lactobacillales	f__Lactobacillaceae	g__Lactobacillus	s__unclassified	0	0	1	0	0	0	0	0	0	1	0	1	0	0	0	0	0	1	0	0	1	0	0	0	0	0	0	0	0	0	0	0	0	0	0	0	0	0	0	0	0
1057	318503	k__Bacteria	p__Firmicutes	c__Clostridia	o__Clostridiales	f__91otu13916	g__94otu36715	s__97otu45965	0	0	0	1	0	0	0	0	1	0	0	0	0	1	0	0	0	0	0	0	1	0	0	1	1	0	0	0	0	0	0	1	0	0	1	0	0	0	1	0	1
1058	171079	k__Bacteria	p__Firmicutes	c__Clostridia	o__Clostridiales	f__Ruminococcaceae	g__Ruminococcus	s__97otu39507	0	0	0	0	0	0	1	0	0	0	0	0	0	0	0	0	0	0	1	0	1	0	0	0	0	0	0	0	1	0	0	1	0	0	0	0	1	0	0	0	0
1059	174004	k__Bacteria	p__Bacteroidetes	c__Bacteroidia	o__Bacteroidales	f__S24-7	g__94otu2557	s__97otu2899	1	1	1	1	1	1	1	1	1	1	1	1	1	1	1	1	1	1	1	1	1	1	1	1	1	1	1	1	1	1	1	1	1	1	1	1	1	1	1	1	1
1060	196391	k__Bacteria	p__Firmicutes	c__Clostridia	o__Clostridiales	f__Clostridiaceae	g__unclassified	s__unclassified	0	0	0	0	0	0	0	0	0	0	0	0	0	0	0	0	0	0	0	0	0	0	0	0	1	0	0	0	0	0	0	0	0	0	0	0	0	0	0	0	0
1061	267837	k__Bacteria	p__Firmicutes	c__Clostridia	o__Clostridiales	f__91otu8083	g__94otu15780	s__97otu18581	0	0	1	1	0	0	1	0	1	0	0	0	0	0	0	0	0	1	0	0	1	1	0	0	0	0	0	0	0	0	0	1	0	1	0	0	1	0	0	0	1
1062	259477	k__Bacteria	p__Firmicutes	c__Clostridia	o__Clostridiales	f__unclassified	g__unclassified	s__unclassified	0	0	0	0	0	0	0	0	0	0	0	0	0	0	0	0	0	0	0	0	0	0	0	0	0	0	0	0	0	0	0	0	0	0	0	0	0	0	0	0	0
1063	1931575	k__Bacteria	p__Firmicutes	c__Clostridia	o__Clostridiales	f__Lachnospiraceae	g__94otu11370	s__unclassified	0	0	0	1	0	0	0	0	1	0	0	1	0	1	0	0	0	0	1	0	1	0	1	1	1	1	0	1	0	0	0	1	1	0	0	0	1	1	1	0	0
1064	4387250	k__Bacteria	p__Bacteroidetes	c__Bacteroidia	o__Bacteroidales	f__Bacteroidaceae	g__Bacteroides	s__unclassified	0	0	0	0	0	0	0	0	0	0	0	0	0	0	0	0	0	0	0	0	0	0	0	0	0	0	0	0	0	0	0	0	0	0	0	0	0	0	0	0	0
1065	337784	k__Bacteria	p__Firmicutes	c__Clostridia	o__Clostridiales	f__[Mogibacteriaceae]	g__94otu1330	s__97otu1577	0	1	1	1	0	0	1	1	1	1	0	1	0	0	1	1	1	1	1	1	1	1	1	1	1	1	1	1	1	0	1	1	1	0	1	0	1	1	1	0	1
1066	182621	k__Bacteria	p__Firmicutes	c__Clostridia	o__Clostridiales	f__Lachnospiraceae	g__Coprococcus	s__97otu5218	0	0	0	0	0	0	0	0	0	0	0	0	0	0	0	1	0	0	0	0	0	0	0	0	0	0	0	0	0	0	1	0	0	0	0	0	0	0	0	0	1
1067	355089	k__Bacteria	p__Firmicutes	c__Bacilli	o__Lactobacillales	f__Lactobacillaceae	g__Lactobacillus	s__unclassified	0	0	0	0	0	0	0	0	0	1	0	0	0	1	0	0	1	0	1	1	1	1	0	0	1	0	0	0	0	0	0	0	0	0	0	0	0	0	0	0	0
1068	174959	k__Bacteria	p__Firmicutes	c__Clostridia	o__Clostridiales	f__91otu9842	g__94otu18945	s__97otu20849	0	0	0	1	0	0	1	0	0	0	0	0	0	0	0	0	1	0	0	1	0	1	0	1	0	0	0	0	0	0	0	1	0	0	0	0	1	0	0	0	1
1069	921020	k__Bacteria	p__Tenericutes	c__Mollicutes	o__RF39	f__91otu17769	g__94otu23089	s__97otu25308	1	1	0	0	0	1	0	1	0	0	0	1	1	0	1	0	1	0	1	0	0	0	1	0	1	1	0	0	1	0	1	1	0	0	0	1	0	0	1	0	1
1070	264378	k__Bacteria	p__Firmicutes	c__Clostridia	o__Clostridiales	f__unclassified	g__unclassified	s__unclassified	0	0	0	1	0	0	0	0	0	0	0	0	0	0	0	0	0	0	0	0	0	0	0	0	0	0	0	0	0	0	0	0	0	0	0	0	0	0	0	0	0
1071	184484	k__Bacteria	p__Firmicutes	c__Clostridia	o__Clostridiales	f__Lachnospiraceae	g__unclassified	s__unclassified	0	0	0	0	0	0	0	0	0	0	0	0	0	0	0	0	0	0	0	0	0	1	0	0	0	0	0	0	0	0	0	0	0	0	0	0	0	0	0	0	0
1072	350224	k__Bacteria	p__Firmicutes	c__Clostridia	o__Clostridiales	f__Ruminococcaceae	g__Ruminococcus	s__flavefaciens	0	0	0	0	0	0	0	0	0	0	0	0	0	0	0	0	0	0	0	0	0	1	0	1	0	0	0	0	1	0	0	0	0	0	0	0	0	0	0	0	0
1073	181849	k__Bacteria	p__Firmicutes	c__Clostridia	o__Clostridiales	f__Clostridiaceae	g__Clostridium	s__97otu98876	0	0	0	0	0	0	0	0	0	0	0	0	0	0	0	0	0	0	0	1	0	0	1	0	0	1	0	0	0	0	0	0	0	0	0	0	0	0	0	0	0
1074	461524	k__Bacteria	p__Actinobacteria	c__Coriobacteriia	o__Coriobacteriales	f__Coriobacteriaceae	g__94otu19385	s__97otu70240	0	0	0	0	0	1	0	1	1	0	1	0	0	0	0	0	0	0	0	0	0	0	1	0	1	0	0	0	0	0	0	0	0	0	0	0	0	0	0	0	1
1075	308734	k__Bacteria	p__Firmicutes	c__Clostridia	o__Clostridiales	f__unclassified	g__unclassified	s__unclassified	1	1	1	1	1	1	1	1	1	1	1	1	1	1	1	1	1	1	1	1	1	1	1	1	1	1	1	1	1	1	1	1	1	1	1	1	1	1	1	1	1
1076	311042	k__Bacteria	p__Firmicutes	c__Clostridia	o__Clostridiales	f__unclassified	g__unclassified	s__unclassified	0	0	0	1	0	0	0	0	0	0	0	0	0	0	0	0	0	0	0	0	0	0	0	0	0	0	0	0	0	0	0	0	0	0	0	0	0	0	0	0	0
1077	339566	k__Bacteria	p__Firmicutes	c__Clostridia	o__Clostridiales	f__Ruminococcaceae	g__unclassified	s__unclassified	0	1	1	1	1	1	1	0	1	1	0	1	0	1	1	0	0	0	1	1	1	1	0	1	1	1	0	1	1	0	1	1	1	0	1	0	0	1	1	1	0
1078	258877	k__Bacteria	p__Bacteroidetes	c__Bacteroidia	o__Bacteroidales	f__S24-7	g__94otu30568	s__97otu95041	0	1	1	1	1	1	1	0	1	1	0	1	0	0	1	0	0	1	1	1	1	1	0	1	0	1	1	1	1	0	0	1	1	1	1	0	1	1	1	1	0
1079	318470	k__Bacteria	p__Firmicutes	c__Clostridia	o__Clostridiales	f__unclassified	g__unclassified	s__unclassified	0	0	0	0	0	0	0	0	1	0	0	0	0	0	0	0	0	0	0	1	0	0	0	0	0	0	0	0	0	0	0	0	0	0	0	0	0	0	0	0	0
1080	259870	k__Bacteria	p__Firmicutes	c__Clostridia	o__Clostridiales	f__91otu16941	g__94otu2808	s__97otu55052	0	0	0	0	0	0	1	0	0	0	0	0	0	1	0	0	0	1	1	1	0	1	0	1	1	0	1	0	1	0	1	1	1	0	1	1	1	1	1	1	0
1081	825939	k__Bacteria	p__Firmicutes	c__Clostridia	o__Clostridiales	f__91otu14317	g__94otu43360	s__97otu48896	1	1	1	1	1	1	1	1	1	1	0	1	1	1	1	0	1	1	1	1	1	1	1	1	1	1	1	1	1	1	1	1	1	1	1	0	1	0	1	1	1
1082	835872	k__Bacteria	p__Tenericutes	c__Mollicutes	o__Anaeroplasmatales	f__Anaeroplasmataceae	g__Anaeroplasma	s__97otu19818	0	0	0	0	0	0	0	0	0	0	0	0	0	0	0	0	0	0	0	0	0	0	0	0	0	0	0	0	1	0	0	0	0	1	0	0	1	0	0	0	0
1083	228730	k__Bacteria	p__Bacteroidetes	c__Bacteroidia	o__Bacteroidales	f__S24-7	g__94otu9715	s__97otu55023	1	1	1	1	1	1	1	1	1	1	1	1	1	1	1	1	1	1	1	1	1	1	1	1	1	1	1	1	1	1	1	1	1	1	1	1	1	1	1	1	1
1084	182712	k__Bacteria	p__Firmicutes	c__Clostridia	o__Clostridiales	f__91otu5577	g__94otu16623	s__97otu36005	0	0	0	1	0	0	0	0	0	0	0	0	0	0	1	0	0	0	0	0	0	1	0	1	0	0	0	0	0	0	0	1	1	0	0	0	1	1	1	0	0
1085	405780	k__Bacteria	p__Firmicutes	c__Clostridia	o__Clostridiales	f__Ruminococcaceae	g__Ruminococcus	s__97otu47070	1	1	1	1	1	0	1	1	1	1	1	1	0	1	1	0	1	1	1	1	0	1	1	0	1	1	1	1	1	1	1	1	0	1	1	0	1	1	1	1	1
1086	261064	k__Bacteria	p__Firmicutes	c__Clostridia	o__Clostridiales	f__91otu15800	g__94otu806	s__97otu29760	0	0	0	1	0	0	1	0	1	0	0	1	0	0	0	0	1	0	0	1	1	0	0	1	0	0	0	1	0	0	0	1	1	1	1	0	1	0	1	1	0
1087	779847	k__Bacteria	p__Firmicutes	c__Clostridia	o__Clostridiales	f__unclassified	g__unclassified	s__unclassified	0	0	0	1	0	0	1	0	0	0	0	0	0	0	0	0	0	0	1	1	1	1	0	1	0	1	0	0	0	0	1	1	1	0	1	0	1	0	1	1	0
1088	2318202	k__Bacteria	p__Firmicutes	c__Clostridia	o__Clostridiales	f__Ruminococcaceae	g__Oscillospira	s__unclassified	0	0	0	0	0	0	0	0	0	0	0	0	0	0	0	0	0	0	0	0	0	0	0	0	0	0	0	0	0	0	0	0	0	1	0	0	0	0	0	0	0
1089	174824	k__Bacteria	p__Firmicutes	c__Clostridia	o__Clostridiales	f__91otu4691	g__94otu10569	s__97otu3565	0	1	1	1	0	0	1	1	1	1	0	1	0	1	1	0	1	1	1	1	1	0	0	1	1	1	1	1	1	0	1	1	1	0	0	0	1	1	1	0	0
1090	446135	k__Bacteria	p__Firmicutes	c__Clostridia	o__Clostridiales	f__Ruminococcaceae	g__Oscillospira	s__unclassified	1	0	1	0	1	1	1	0	1	1	1	1	1	0	0	0	0	1	1	0	1	1	1	1	1	0	0	1	1	0	1	0	1	0	1	1	0	0	1	1	1
1091	314963	k__Bacteria	p__Firmicutes	c__Clostridia	o__Clostridiales	f__unclassified	g__unclassified	s__unclassified	0	0	0	0	0	0	0	0	0	0	0	0	0	0	0	0	0	0	0	0	0	0	0	0	0	0	0	0	0	0	0	0	0	0	0	0	0	0	0	0	0
1092	4483337	k__Bacteria	p__Firmicutes	c__Clostridia	o__Clostridiales	f__Lachnospiraceae	g__94otu28774	s__97otu83506	0	0	0	0	0	0	0	0	1	0	0	1	0	0	0	0	0	0	0	0	0	1	0	0	0	0	0	0	0	0	0	0	0	0	0	0	1	0	0	0	0
1093	4417539	k__Bacteria	p__Firmicutes	c__Clostridia	o__Clostridiales	f__Ruminococcaceae	g__Ruminococcus	s__97otu60782	0	0	1	0	1	1	1	0	1	0	0	0	0	0	1	0	0	1	1	1	1	0	1	0	1	0	1	0	1	0	0	0	0	0	1	0	0	0	1	0	0
1094	183812	k__Bacteria	p__Firmicutes	c__Clostridia	o__Clostridiales	f__unclassified	g__unclassified	s__unclassified	0	0	0	0	0	0	0	0	0	0	0	0	0	0	0	0	0	0	0	0	0	0	0	0	0	0	0	0	0	0	0	0	0	0	0	0	0	0	0	0	0
1095	336789	k__Bacteria	p__Firmicutes	c__Clostridia	o__Clostridiales	f__unclassified	g__unclassified	s__unclassified	0	0	0	1	0	0	1	0	1	0	0	0	0	0	0	0	0	0	0	0	0	0	0	0	0	1	0	0	0	0	0	1	1	0	1	0	1	0	1	0	0
1096	185281	k__Bacteria	p__Firmicutes	c__Clostridia	o__Clostridiales	f__unclassified	g__unclassified	s__unclassified	0	0	0	0	0	0	0	0	0	0	0	0	0	0	0	0	0	0	1	0	0	0	0	0	0	0	0	1	0	0	0	0	0	0	0	0	0	0	0	0	0
1097	310409	k__Bacteria	p__Firmicutes	c__Clostridia	o__Clostridiales	f__Lachnospiraceae	g__unclassified	s__unclassified	0	0	0	0	0	0	0	0	0	0	0	0	0	0	0	0	0	0	0	0	0	0	0	0	0	0	0	0	0	0	0	0	0	0	0	0	0	0	0	0	0
1098	563572	k__Bacteria	p__Firmicutes	c__Clostridia	o__Clostridiales	f__Lachnospiraceae	g__94otu17743	s__97otu61502	0	0	0	0	0	0	0	0	0	0	0	0	0	0	0	0	0	0	0	0	0	0	0	0	0	0	0	0	0	0	0	0	0	0	0	0	0	0	1	0	0
1099	1107303	k__Bacteria	p__Firmicutes	c__Clostridia	o__Clostridiales	f__91otu7180	g__94otu15349	s__97otu28277	0	1	0	1	1	1	1	0	1	0	0	1	0	1	1	0	1	1	1	1	1	1	1	1	1	1	1	1	1	0	1	1	1	1	1	0	1	1	1	0	0
1100	310407	k__Bacteria	p__Firmicutes	c__Clostridia	o__Clostridiales	f__91otu5977	g__94otu27501	s__97otu57498	0	0	0	1	0	0	0	0	0	0	1	1	0	0	1	1	1	0	0	1	0	1	0	1	0	0	0	0	0	0	0	1	1	0	0	0	1	1	0	0	0
1101	266948	k__Bacteria	p__Firmicutes	c__Clostridia	o__Clostridiales	f__Ruminococcaceae	g__unclassified	s__unclassified	0	0	0	0	0	0	0	0	0	0	0	0	0	0	0	0	0	0	0	0	0	0	0	1	0	0	0	0	0	0	0	0	0	0	0	0	0	0	0	0	0
1102	1857626	k__Bacteria	p__Firmicutes	c__Clostridia	o__Clostridiales	f__unclassified	g__unclassified	s__unclassified	0	0	0	1	0	0	0	0	0	0	0	0	1	0	1	0	1	0	0	0	0	1	1	0	0	1	1	0	0	0	0	1	0	1	0	0	0	0	0	0	0
1103	4450025	k__Bacteria	p__Firmicutes	c__Clostridia	o__Clostridiales	f__Lachnospiraceae	g__unclassified	s__unclassified	0	0	0	0	0	0	0	0	0	0	0	0	0	0	0	0	0	0	0	0	0	0	0	0	0	0	0	0	0	0	0	0	0	0	0	0	0	0	0	0	0
1104	4307347	k__Bacteria	p__Proteobacteria	c__Alphaproteobacteria	o__Rhizobiales	f__Methylobacteriaceae	g__94otu8486	s__97otu97610	0	0	0	0	0	0	0	0	0	0	0	0	0	0	0	0	0	0	0	0	0	0	0	0	0	0	0	0	0	0	0	0	0	0	0	0	0	0	0	0	0
1105	276125	k__Bacteria	p__Firmicutes	c__Clostridia	o__Clostridiales	f__91otu15478	g__94otu34855	s__97otu53739	0	0	0	1	0	0	0	0	0	0	0	0	0	0	0	0	0	0	0	0	0	0	0	0	0	0	0	0	0	0	0	0	0	0	0	0	0	0	0	0	0
1106	51323	k__Bacteria	p__Firmicutes	c__Clostridia	o__Clostridiales	f__Ruminococcaceae	g__Oscillospira	s__unclassified	1	1	1	1	1	1	1	1	0	0	0	1	1	0	1	0	1	1	0	1	1	1	0	1	1	0	0	0	1	0	1	1	1	1	1	1	1	0	1	0	0
1107	3029968	k__Bacteria	p__Firmicutes	c__Clostridia	o__Clostridiales	f__Lachnospiraceae	g__unclassified	s__unclassified	0	0	0	0	0	0	0	0	0	0	0	0	0	0	0	0	0	0	0	0	0	0	0	0	1	0	0	0	0	0	0	0	1	0	0	0	0	0	0	0	0
1108	315974	k__Bacteria	p__Firmicutes	c__Clostridia	o__Clostridiales	f__Lachnospiraceae	g__94otu19525	s__97otu995	0	0	0	0	0	0	0	0	0	0	0	0	0	0	0	0	0	0	0	0	0	0	0	0	0	0	0	0	0	0	0	0	0	0	0	0	0	0	0	0	0
1109	429917	k__Bacteria	p__Bacteroidetes	c__Bacteroidia	o__Bacteroidales	f__S24-7	g__unclassified	s__unclassified	1	1	1	1	1	1	1	1	1	1	1	1	0	1	1	1	1	1	1	1	1	1	1	1	1	1	1	1	1	1	1	1	1	1	0	1	1	0	1	1	1
1110	276837	k__Bacteria	p__Firmicutes	c__Clostridia	o__Clostridiales	f__91otu22026	g__94otu46108	s__97otu52301	0	1	1	1	1	0	1	0	1	0	0	1	1	0	0	0	0	1	1	1	1	1	0	1	0	1	0	0	1	0	0	1	0	0	1	0	1	1	1	0	0
1111	319704	k__Bacteria	p__Tenericutes	c__Mollicutes	o__RF39	f__91otu7931	g__unclassified	s__unclassified	1	0	0	0	1	1	0	0	1	1	0	1	0	0	0	0	0	0	1	0	0	0	1	0	1	0	0	1	1	1	0	0	0	0	0	1	0	0	1	1	0
1112	397444	k__Bacteria	p__Firmicutes	c__Clostridia	o__Clostridiales	f__Ruminococcaceae	g__94otu34753	s__97otu17200	1	0	1	1	1	1	0	1	1	0	0	1	0	0	0	0	1	1	1	0	0	1	1	0	1	1	0	0	1	0	0	0	0	0	1	1	1	0	1	0	0
1113	4429981	k__Bacteria	p__Firmicutes	c__Clostridia	o__Clostridiales	f__unclassified	g__unclassified	s__unclassified	0	0	0	0	0	0	0	0	0	0	0	0	0	0	0	0	0	0	0	0	0	0	1	0	0	0	0	0	1	0	0	0	0	0	0	0	0	0	0	0	0
1114	4345850	k__Bacteria	p__Bacteroidetes	c__Bacteroidia	o__Bacteroidales	f__Bacteroidaceae	g__Bacteroides	s__unclassified	0	1	0	0	1	0	0	0	0	0	0	0	0	0	0	0	0	0	0	0	1	1	0	0	0	1	1	0	1	0	0	0	0	0	0	0	0	0	0	0	1
1115	544996	k__Bacteria	p__Firmicutes	c__Clostridia	o__Clostridiales	f__Ruminococcaceae	g__Oscillospira	s__unclassified	0	0	1	1	0	0	0	0	1	0	0	0	0	0	0	1	0	0	1	0	1	1	0	0	0	0	0	0	0	0	0	1	0	0	0	0	0	0	1	0	0
1116	4103317	k__Bacteria	p__Bacteroidetes	c__Bacteroidia	o__Bacteroidales	f__Bacteroidaceae	g__Bacteroides	s__unclassified	1	1	1	1	1	1	1	1	1	1	1	1	1	1	1	1	1	1	1	1	1	1	1	1	1	1	1	1	1	0	1	1	1	1	1	1	1	1	1	1	1
1117	560906	k__Bacteria	p__Firmicutes	c__Clostridia	o__Clostridiales	f__91otu21741	g__94otu45372	s__97otu51425	0	0	0	0	1	1	0	0	1	1	0	1	0	1	0	0	0	0	0	0	0	1	0	0	0	0	0	1	1	0	1	0	1	0	1	1	0	0	0	0	0
1118	172329	k__Bacteria	p__Firmicutes	c__Clostridia	o__Clostridiales	f__Ruminococcaceae	g__unclassified	s__unclassified	0	0	0	0	0	0	0	0	1	0	0	1	0	0	0	0	0	0	0	0	0	0	0	0	0	0	0	0	0	0	0	0	0	0	0	0	0	0	0	0	0
1119	1106787	k__Bacteria	p__Bacteroidetes	c__Bacteroidia	o__Bacteroidales	f__S24-7	g__unclassified	s__unclassified	0	0	0	0	0	0	0	0	0	0	0	0	0	1	0	1	0	0	1	0	0	0	0	0	1	0	0	0	1	0	0	0	0	0	0	1	0	0	0	0	0
1120	328383	k__Bacteria	p__Firmicutes	c__Clostridia	o__Clostridiales	f__unclassified	g__unclassified	s__unclassified	0	0	0	1	0	0	0	0	0	0	0	0	0	0	0	0	0	0	0	0	0	0	0	1	0	0	0	0	0	0	0	0	0	0	0	0	1	0	0	0	0
1121	261799	k__Bacteria	p__Firmicutes	c__Clostridia	o__Clostridiales	f__Ruminococcaceae	g__Oscillospira	s__unclassified	0	0	0	1	0	0	0	0	0	0	0	1	0	0	0	0	0	0	0	0	0	0	0	0	1	0	0	0	0	0	0	1	0	0	0	0	0	0	0	0	0
1122	661055	k__Bacteria	p__Firmicutes	c__Clostridia	o__Clostridiales	f__91otu7271	g__94otu14413	s__97otu16078	0	0	1	1	1	0	0	1	1	0	0	1	1	1	0	1	1	0	1	1	1	1	1	1	1	1	0	1	0	0	1	0	1	0	1	0	1	1	1	1	1
1123	3946926	k__Bacteria	p__Firmicutes	c__Bacilli	o__Lactobacillales	f__Lactobacillaceae	g__Lactobacillus	s__unclassified	0	0	0	1	0	0	0	0	1	1	1	1	0	1	0	1	1	1	1	1	1	1	0	1	1	0	0	0	0	0	0	0	0	0	1	0	0	0	0	1	0
1124	326701	k__Bacteria	p__Firmicutes	c__Clostridia	o__Clostridiales	f__91otu8755	g__94otu21088	s__97otu71918	0	0	0	1	0	0	0	0	1	0	0	0	0	0	0	0	0	0	0	0	0	0	0	1	0	0	0	1	0	0	0	0	0	0	0	0	0	0	0	0	0
1125	327656	k__Bacteria	p__Firmicutes	c__Clostridia	o__Clostridiales	f__unclassified	g__unclassified	s__unclassified	0	0	0	0	0	0	0	0	0	0	0	0	0	0	0	0	0	0	0	0	0	0	0	0	0	0	0	0	0	0	0	0	0	0	0	0	0	0	0	0	0
1126	193509	k__Bacteria	p__Firmicutes	c__Clostridia	o__Clostridiales	f__Lachnospiraceae	g__Dorea	s__97otu36034	1	0	1	1	0	1	0	0	1	1	0	1	0	1	1	0	0	1	1	1	1	1	0	1	1	1	1	1	1	0	1	1	0	0	1	0	0	0	1	0	1
1127	259251	k__Bacteria	p__Firmicutes	c__Clostridia	o__Clostridiales	f__unclassified	g__unclassified	s__unclassified	0	1	1	1	0	0	1	1	1	0	0	0	0	0	0	0	0	0	0	0	1	0	0	0	1	0	0	1	0	0	0	1	0	1	0	0	0	0	0	0	0
1128	320972	k__Bacteria	p__Firmicutes	c__Clostridia	o__Clostridiales	f__Ruminococcaceae	g__94otu9261	s__97otu55250	0	0	0	0	1	0	1	0	1	0	0	0	0	0	0	0	0	1	0	1	1	1	0	0	0	0	0	0	0	0	0	1	0	0	0	0	1	0	1	0	0
1129	4316569	k__Bacteria	p__Firmicutes	c__Clostridia	o__Clostridiales	f__unclassified	g__unclassified	s__unclassified	0	0	0	0	0	0	0	0	0	0	0	0	0	0	0	0	0	0	1	0	0	0	0	0	0	0	0	0	0	0	0	0	0	0	0	0	0	0	0	0	0
1130	3172949	k__Bacteria	p__Bacteroidetes	c__Bacteroidia	o__Bacteroidales	f__S24-7	g__94otu1890	s__97otu8903	1	1	1	1	1	1	1	1	1	1	1	1	1	1	1	1	1	1	1	1	1	1	1	1	1	1	1	1	1	1	1	1	1	1	1	1	1	1	1	1	1
1131	177708	k__Bacteria	p__Firmicutes	c__Clostridia	o__Clostridiales	f__91otu5738	g__94otu11972	s__unclassified	0	0	0	0	0	0	0	0	0	0	0	0	0	0	0	0	0	0	0	0	0	1	0	0	0	0	0	0	0	0	0	0	0	0	0	0	0	0	0	0	0
1132	3172945	k__Bacteria	p__Bacteroidetes	c__Bacteroidia	o__Bacteroidales	f__S24-7	g__unclassified	s__unclassified	0	0	1	0	0	0	0	0	0	0	0	0	0	0	0	0	0	0	0	0	0	0	0	0	0	0	0	0	0	0	0	0	0	0	1	0	0	0	0	0	0
1133	3172943	k__Bacteria	p__Bacteroidetes	c__Bacteroidia	o__Bacteroidales	f__S24-7	g__unclassified	s__unclassified	1	1	1	1	1	1	1	1	1	1	1	1	1	1	1	1	1	1	1	1	1	1	1	1	1	1	1	1	1	1	1	1	1	1	1	1	1	1	1	1	1
1134	194048	k__Bacteria	p__Bacteroidetes	c__Bacteroidia	o__Bacteroidales	f__S24-7	g__94otu1890	s__97otu8903	0	0	0	0	1	1	0	0	1	0	1	0	0	0	0	0	1	1	1	0	0	0	0	1	1	0	0	0	1	0	0	1	0	0	1	0	0	0	0	0	0
1135	305247	k__Bacteria	p__Firmicutes	c__Clostridia	o__Clostridiales	f__Lachnospiraceae	g__unclassified	s__unclassified	0	0	0	0	0	0	0	0	0	0	0	0	0	0	0	0	0	0	0	0	0	0	0	0	0	0	0	0	0	0	0	0	0	0	0	0	0	0	0	0	0
1136	194043	k__Bacteria	p__Bacteroidetes	c__Bacteroidia	o__Bacteroidales	f__S24-7	g__unclassified	s__unclassified	1	0	1	0	1	1	0	1	1	1	1	1	1	0	0	1	1	1	1	0	1	0	1	1	1	1	0	1	1	1	0	0	0	0	0	0	0	0	1	0	1
1137	192585	k__Bacteria	p__Firmicutes	c__Clostridia	o__Clostridiales	f__91otu15800	g__94otu806	s__unclassified	0	0	0	1	0	0	0	0	0	0	0	0	0	0	0	0	0	0	0	0	0	0	0	0	0	0	0	0	0	0	0	0	0	0	0	0	1	0	0	0	0
1138	348897	k__Bacteria	p__Firmicutes	c__Clostridia	o__Clostridiales	f__unclassified	g__unclassified	s__unclassified	0	1	1	0	1	0	0	0	1	1	0	1	1	1	0	0	0	1	1	1	1	1	1	1	1	1	0	1	0	0	0	1	0	1	1	1	1	0	0	1	1
1139	186872	k__Bacteria	p__Bacteroidetes	c__Bacteroidia	o__Bacteroidales	f__S24-7	g__94otu9976	s__97otu11563	0	1	1	1	0	0	0	1	0	1	0	1	0	1	1	1	1	1	1	1	1	0	0	1	0	1	1	0	1	0	1	1	1	1	1	1	1	1	0	1	1
1140	189749	k__Bacteria	p__Firmicutes	c__Clostridia	o__Clostridiales	f__Lachnospiraceae	g__unclassified	s__unclassified	0	0	0	0	0	0	0	0	0	0	0	0	0	0	0	0	0	0	0	0	0	0	0	0	0	0	0	0	0	0	0	0	0	0	1	0	0	0	0	0	0
1141	358712	k__Bacteria	p__Firmicutes	c__Clostridia	o__Clostridiales	f__unclassified	g__unclassified	s__unclassified	0	0	0	1	0	0	0	0	0	0	0	0	0	0	0	0	0	0	0	0	0	0	0	0	0	0	0	0	0	0	0	0	0	0	0	0	0	0	0	0	0
1142	298973	k__Bacteria	p__Firmicutes	c__Clostridia	o__Clostridiales	f__unclassified	g__unclassified	s__unclassified	0	0	0	0	0	0	0	0	0	0	0	0	0	0	0	0	0	0	0	0	1	0	0	0	0	0	0	0	0	0	0	0	0	0	0	0	0	0	0	0	0
1143	191762	k__Bacteria	p__Firmicutes	c__Clostridia	o__Clostridiales	f__91otu21549	g__94otu8362	s__97otu61606	0	0	0	0	0	0	0	0	0	0	0	0	0	0	0	0	0	0	0	1	0	0	0	1	0	0	0	0	0	0	0	0	0	0	0	0	0	0	1	0	0
1144	330417	k__Bacteria	p__Firmicutes	c__Clostridia	o__Clostridiales	f__unclassified	g__unclassified	s__unclassified	0	0	0	0	0	0	0	0	0	0	0	0	0	0	0	0	0	0	0	0	0	0	0	0	0	0	0	0	0	0	0	1	0	0	0	0	0	0	0	0	0
1145	183716	k__Bacteria	p__Firmicutes	c__Clostridia	o__Clostridiales	f__unclassified	g__unclassified	s__unclassified	0	0	0	0	0	0	0	0	0	0	0	0	0	0	0	0	0	0	0	0	0	0	0	0	0	0	0	0	0	0	0	0	1	0	0	0	0	0	0	0	0
1146	166099	k__Bacteria	p__Firmicutes	c__Clostridia	o__Clostridiales	f__unclassified	g__unclassified	s__unclassified	1	1	1	1	1	0	0	0	0	1	0	1	1	1	0	0	0	1	0	1	1	1	1	1	1	1	0	0	1	0	1	1	0	1	0	1	1	0	0	1	1
1147	311859	k__Bacteria	p__Firmicutes	c__Clostridia	o__Clostridiales	f__Ruminococcaceae	g__unclassified	s__unclassified	0	0	0	1	0	0	1	0	1	0	0	0	0	0	0	0	0	0	0	0	0	0	0	0	0	0	0	0	0	0	0	0	0	0	0	0	0	0	0	0	0
1148	4362300	k__Bacteria	p__Firmicutes	c__Clostridia	o__Clostridiales	f__Lachnospiraceae	g__94otu10129	s__unclassified	0	0	0	1	0	0	0	0	0	0	0	0	0	0	0	0	0	1	0	0	0	0	0	0	0	0	0	0	1	0	0	0	0	0	0	0	0	0	0	0	0
1149	4369131	k__Bacteria	p__Firmicutes	c__Clostridia	o__Clostridiales	f__Dehalobacteriaceae	g__Dehalobacterium	s__97otu50812	0	1	1	0	1	0	0	0	1	0	0	0	0	0	1	1	0	0	0	1	1	1	1	0	0	1	1	1	1	0	1	1	1	0	1	1	0	0	0	0	1
1150	191361	k__Bacteria	p__Firmicutes	c__Clostridia	o__Clostridiales	f__Lachnospiraceae	g__94otu9002	s__97otu10647	0	0	0	0	0	0	0	0	0	0	0	0	0	0	0	0	0	0	0	0	0	0	0	0	0	0	0	0	0	0	0	0	0	0	0	0	0	0	0	0	0
1151	179949	k__Bacteria	p__Firmicutes	c__Clostridia	o__Clostridiales	f__91otu10543	g__94otu33884	s__97otu52471	0	0	0	0	0	0	0	0	0	0	0	1	0	0	0	0	0	0	0	0	0	0	0	0	0	0	0	0	0	0	0	0	0	0	1	0	0	0	0	0	0
1152	345582	k__Bacteria	p__Firmicutes	c__Clostridia	o__Clostridiales	f__Ruminococcaceae	g__Oscillospira	s__unclassified	1	1	1	1	1	1	1	1	1	0	0	1	1	1	1	1	1	1	1	1	1	1	1	1	1	1	1	1	1	0	1	1	1	1	1	0	1	1	1	1	1
1153	322609	k__Bacteria	p__Firmicutes	c__Clostridia	o__Clostridiales	f__unclassified	g__unclassified	s__unclassified	0	0	0	1	0	0	0	0	0	0	0	0	0	0	0	0	0	0	0	0	0	0	0	0	0	0	0	0	0	0	0	0	0	0	0	0	1	0	0	0	0
1154	708190	k__Bacteria	p__Firmicutes	c__Clostridia	o__Clostridiales	f__Ruminococcaceae	g__Oscillospira	s__unclassified	0	0	0	0	0	0	0	0	1	0	0	1	0	0	0	0	0	1	0	0	0	0	0	0	0	0	0	0	0	0	0	0	0	0	0	0	0	0	0	0	0
1155	84709	k__Bacteria	p__Firmicutes	c__Bacilli	o__Lactobacillales	f__Lactobacillaceae	g__Lactobacillus	s__unclassified	0	0	0	0	0	0	0	0	0	0	0	0	0	0	0	0	0	0	0	0	0	0	1	0	0	0	0	0	0	0	0	0	0	0	0	0	0	0	0	0	0
1156	260756	k__Bacteria	p__Firmicutes	c__Clostridia	o__Clostridiales	f__91otu6340	g__94otu10127	s__unclassified	1	1	1	0	0	0	1	0	0	0	0	1	0	1	0	0	0	1	1	0	1	0	1	1	1	1	1	0	0	0	1	0	1	0	1	0	1	0	1	0	0
1157	191108	k__Bacteria	p__Firmicutes	c__Clostridia	o__Clostridiales	f__unclassified	g__unclassified	s__unclassified	0	0	0	0	0	0	0	0	0	0	0	0	0	0	0	0	0	0	0	0	0	0	0	0	1	0	0	0	0	0	0	0	0	0	0	0	0	0	0	0	0
1158	191109	k__Bacteria	p__Firmicutes	c__Clostridia	o__Clostridiales	f__unclassified	g__unclassified	s__unclassified	0	1	0	1	0	0	0	0	1	0	0	0	0	0	0	0	0	0	0	0	1	0	0	0	0	0	0	0	1	0	0	1	1	0	0	0	0	0	0	0	0
1159	260752	k__Bacteria	p__Firmicutes	c__Clostridia	o__Clostridiales	f__Lachnospiraceae	g__unclassified	s__unclassified	0	0	0	1	0	0	0	0	1	0	0	0	0	0	0	0	0	0	0	1	0	0	0	1	0	0	1	1	0	0	0	1	1	0	1	0	1	0	1	1	0
1160	260201	k__Bacteria	p__Firmicutes	c__Clostridia	o__Clostridiales	f__91otu7810	g__unclassified	s__unclassified	0	0	0	1	1	0	0	0	1	0	0	0	0	0	0	0	0	1	1	0	1	0	0	0	0	0	0	0	0	0	0	1	0	0	1	0	0	0	1	0	0
1161	297266	k__Bacteria	p__Bacteroidetes	c__Bacteroidia	o__Bacteroidales	f__Rikenellaceae	g__unclassified	s__unclassified	0	0	0	0	0	0	0	0	0	0	0	0	0	0	0	0	0	0	0	0	0	0	0	0	0	0	0	0	0	0	0	0	0	0	0	0	0	0	0	0	1
1162	835900	k__Bacteria	p__Bacteroidetes	c__Bacteroidia	o__Bacteroidales	f__[Odoribacteraceae]	g__Odoribacter	s__97otu19896	1	1	1	1	1	1	1	1	1	1	1	1	1	1	1	1	1	1	1	1	1	1	1	1	1	1	1	1	1	1	1	1	1	1	1	1	1	1	1	1	1
1163	1105958	k__Bacteria	p__Firmicutes	c__Clostridia	o__Clostridiales	f__91otu5512	g__94otu26596	s__97otu72008	0	0	0	0	0	0	1	0	0	0	0	0	0	0	0	0	0	1	0	0	1	0	0	0	0	1	0	1	1	0	0	0	1	0	0	0	0	0	0	0	0
1164	186272	k__Bacteria	p__Firmicutes	c__Clostridia	o__Clostridiales	f__Christensenellaceae	g__94otu32868	s__97otu83827	0	0	0	0	1	0	0	0	0	0	0	0	0	0	0	0	0	1	0	0	0	1	1	0	0	0	0	1	0	0	0	0	0	0	0	0	0	0	0	0	1
1165	173916	k__Bacteria	p__Firmicutes	c__Clostridia	o__Clostridiales	f__unclassified	g__unclassified	s__unclassified	0	0	0	1	0	0	1	0	1	0	0	1	0	0	0	0	0	1	1	1	0	1	0	0	0	0	0	0	1	0	1	1	1	1	1	0	1	1	0	1	0
1166	4403689	k__Bacteria	p__Firmicutes	c__Clostridia	o__Clostridiales	f__Lachnospiraceae	g__94otu8556	s__97otu97657	1	0	1	0	0	0	0	0	1	1	0	1	0	0	0	0	0	0	1	0	1	0	1	0	1	0	1	1	1	0	1	0	1	0	1	0	1	0	1	0	0
1167	261334	k__Bacteria	p__Firmicutes	c__Clostridia	o__Clostridiales	f__Lachnospiraceae	g__unclassified	s__unclassified	0	0	0	1	0	0	1	0	0	0	0	0	0	0	0	0	0	1	0	0	0	0	0	0	0	0	0	1	1	0	0	0	0	0	1	0	1	0	0	0	1
1168	295642	k__Bacteria	p__Firmicutes	c__Clostridia	o__Clostridiales	f__Lachnospiraceae	g__unclassified	s__unclassified	0	0	0	0	0	0	0	0	0	0	0	0	0	0	0	0	0	0	0	0	1	0	0	0	0	0	0	0	0	0	0	0	0	0	0	0	0	0	0	0	0
1169	192673	k__Bacteria	p__Firmicutes	c__Clostridia	o__Clostridiales	f__unclassified	g__unclassified	s__unclassified	0	0	0	0	0	0	0	0	0	0	0	0	0	0	0	0	0	0	0	0	0	0	0	1	0	0	0	0	0	0	0	0	1	0	0	0	0	0	0	0	0
1170	270165	k__Bacteria	p__Firmicutes	c__Clostridia	o__Clostridiales	f__unclassified	g__unclassified	s__unclassified	0	0	0	0	0	0	0	0	0	0	0	0	0	0	0	0	0	0	0	0	0	0	0	0	0	0	0	0	0	0	0	0	0	0	0	0	1	0	0	0	0
1171	198753	k__Bacteria	p__Firmicutes	c__Clostridia	o__Clostridiales	f__Ruminococcaceae	g__94otu9261	s__unclassified	0	0	0	0	0	0	0	0	0	0	0	0	0	0	0	0	0	0	0	1	1	0	0	0	0	0	0	0	0	0	0	0	0	0	0	0	0	0	0	0	1
1172	203737	k__Bacteria	p__Firmicutes	c__Clostridia	o__Clostridiales	f__unclassified	g__unclassified	s__unclassified	0	1	1	0	0	0	0	0	0	0	0	0	0	0	0	0	0	1	0	0	0	0	0	0	0	0	0	0	0	0	0	0	0	0	0	0	0	0	1	0	0
1173	745465	k__Bacteria	p__Firmicutes	c__Bacilli	o__Lactobacillales	f__unclassified	g__unclassified	s__unclassified	0	0	0	0	0	0	0	0	0	1	0	0	0	0	0	0	0	0	0	0	0	0	0	0	1	0	0	0	0	0	0	0	0	0	0	0	0	0	0	0	0
1174	18619	k__Bacteria	p__Firmicutes	c__Clostridia	o__Clostridiales	f__unclassified	g__unclassified	s__unclassified	0	0	0	0	0	0	0	0	0	0	0	0	0	0	0	0	0	0	0	0	0	0	0	0	0	0	0	0	0	0	0	1	0	0	0	0	0	0	0	0	0
1175	134065	k__Bacteria	p__Firmicutes	c__Clostridia	o__Clostridiales	f__Lachnospiraceae	g__94otu11370	s__97otu3060	0	1	0	1	0	0	1	0	1	0	0	1	0	0	1	0	1	1	1	1	1	1	0	1	1	1	1	1	1	0	1	1	1	1	1	0	1	1	1	0	1
1176	1737536	k__Bacteria	p__Firmicutes	c__Clostridia	o__Clostridiales	f__Ruminococcaceae	g__Oscillospira	s__97otu3033	1	0	1	1	1	1	1	1	1	1	1	1	1	1	1	0	1	1	1	1	1	1	1	1	1	1	1	1	1	1	1	0	0	1	1	1	1	1	1	1	0
1177	271563	k__Bacteria	p__Firmicutes	c__Clostridia	o__Clostridiales	f__Ruminococcaceae	g__Oscillospira	s__unclassified	0	0	0	1	0	0	0	0	0	0	0	0	0	0	0	0	0	0	0	0	0	0	0	0	0	0	0	0	0	0	0	0	0	0	0	0	0	0	0	0	0
1178	168145	k__Bacteria	p__Firmicutes	c__Clostridia	o__Clostridiales	f__Ruminococcaceae	g__94otu35433	s__97otu39385	1	1	0	1	1	1	0	0	1	1	0	1	1	1	1	0	1	1	0	1	0	1	0	1	0	1	1	1	1	1	1	1	1	0	1	1	1	1	1	0	1
1179	827376	k__Bacteria	p__Firmicutes	c__Clostridia	o__Clostridiales	f__91otu10714	g__94otu20626	s__97otu88001	1	1	1	1	1	1	1	1	1	1	0	1	1	1	0	0	1	1	0	1	0	1	1	0	0	1	1	1	1	0	1	1	1	1	1	1	1	0	1	1	1
1180	270219	k__Bacteria	p__Firmicutes	c__Clostridia	o__Clostridiales	f__91otu8083	g__94otu15780	s__97otu18581	0	0	0	1	0	0	1	0	0	0	0	0	0	0	0	0	0	0	1	1	1	1	0	1	0	0	0	0	0	0	0	0	1	0	0	0	1	0	0	0	0
1181	191616	k__Bacteria	p__Firmicutes	c__Clostridia	o__Clostridiales	f__Ruminococcaceae	g__94otu1590	s__unclassified	0	0	1	1	1	1	1	1	1	1	0	1	1	0	0	1	1	0	1	1	1	1	1	1	1	0	1	0	1	1	1	1	1	1	1	0	1	0	1	0	0
1182	460953	k__Bacteria	p__Bacteroidetes	c__Bacteroidia	o__Bacteroidales	f__S24-7	g__unclassified	s__unclassified	0	0	0	0	0	0	0	0	0	0	1	0	1	0	0	0	0	0	0	0	0	0	0	0	0	0	0	0	0	0	0	0	0	0	0	0	0	0	0	0	0
1183	296872	k__Bacteria	p__Firmicutes	c__Clostridia	o__Clostridiales	f__unclassified	g__unclassified	s__unclassified	0	0	0	0	0	0	0	0	0	0	0	0	0	0	0	0	0	0	0	0	0	0	0	0	0	0	0	0	0	0	0	0	0	0	0	0	0	0	0	0	0
1184	190219	k__Bacteria	p__Firmicutes	c__Clostridia	o__Clostridiales	f__unclassified	g__unclassified	s__unclassified	0	0	0	1	0	0	1	0	0	0	0	0	0	0	0	0	0	0	0	0	1	0	0	0	0	0	0	0	0	0	0	0	1	0	0	0	1	0	0	0	0
1185	45296	k__Bacteria	p__Firmicutes	c__Clostridia	o__Clostridiales	f__Lachnospiraceae	g__unclassified	s__unclassified	0	0	0	0	0	0	0	0	0	0	0	0	0	0	0	0	0	0	0	0	0	0	0	0	0	0	0	0	0	0	0	0	0	0	0	0	0	0	0	0	0
1186	255671	k__Bacteria	p__Firmicutes	c__Bacilli	o__Lactobacillales	f__Aerococcaceae	g__Aerococcus	s__97otu10113	0	0	0	0	0	0	0	0	0	0	0	0	0	0	0	0	0	0	0	0	0	0	0	0	0	0	0	0	0	0	0	0	0	0	0	0	0	0	0	0	0
1187	197537	k__Bacteria	p__Bacteroidetes	c__Bacteroidia	o__Bacteroidales	f__Bacteroidaceae	g__Bacteroides	s__unclassified	0	0	0	0	1	1	0	0	0	0	0	0	0	0	1	1	0	0	0	0	0	0	0	0	1	0	0	0	0	0	0	0	0	0	1	1	0	0	0	1	1
1188	179067	k__Bacteria	p__Firmicutes	c__Clostridia	o__Clostridiales	f__unclassified	g__unclassified	s__unclassified	0	0	0	0	0	0	0	0	0	0	0	0	0	0	0	0	0	0	0	0	0	0	1	0	0	0	0	0	0	0	0	0	0	0	0	0	0	0	0	0	0
1189	321735	k__Bacteria	p__Bacteroidetes	c__Bacteroidia	o__Bacteroidales	f__S24-7	g__unclassified	s__unclassified	0	0	1	0	0	1	0	0	1	1	1	0	1	1	0	1	0	0	0	1	1	1	1	1	0	0	1	1	1	1	0	0	0	0	0	1	0	0	1	1	1
1190	203594	k__Bacteria	p__Firmicutes	c__Clostridia	o__Clostridiales	f__unclassified	g__unclassified	s__unclassified	0	0	0	0	0	0	0	0	0	0	0	0	0	0	0	0	0	0	0	0	0	1	0	0	0	0	0	0	0	0	0	0	0	0	0	0	0	0	0	0	0
1191	191583	k__Bacteria	p__Firmicutes	c__Clostridia	o__Clostridiales	f__Lachnospiraceae	g__[Ruminococcus]	s__gnavus	0	0	0	1	0	1	1	0	0	0	0	1	0	1	0	0	1	1	1	1	1	0	0	1	0	1	1	1	0	0	1	1	0	0	0	0	1	0	1	1	1
1192	347529	k__Bacteria	p__Firmicutes	c__Bacilli	o__Turicibacterales	f__Turicibacteraceae	g__Turicibacter	s__97otu6443	0	0	0	0	0	0	0	0	0	0	0	0	0	0	0	0	0	0	0	0	0	0	0	0	0	0	0	0	0	0	0	0	0	0	0	0	0	0	0	0	0
1193	2840201	k__Bacteria	p__Firmicutes	c__Clostridia	o__Clostridiales	f__Clostridiaceae	g__Clostridium	s__unclassified	0	0	0	0	1	0	0	0	0	0	0	0	0	1	0	0	0	0	0	0	0	0	0	0	0	0	0	0	0	0	0	0	0	0	0	0	0	0	0	0	0
1194	4383953	k__Bacteria	p__Firmicutes	c__Clostridia	o__Clostridiales	f__Clostridiaceae	g__94otu972	s__unclassified	0	0	0	0	0	0	0	0	1	0	0	0	0	0	0	0	0	1	1	0	0	0	0	1	1	0	0	0	0	0	0	0	0	0	0	0	0	0	0	0	0
1195	169815	k__Bacteria	p__Firmicutes	c__Clostridia	o__Clostridiales	f__Lachnospiraceae	g__94otu8753	s__97otu2949	0	0	0	0	0	0	1	0	1	0	0	1	0	0	0	0	0	0	1	0	1	0	0	0	0	1	0	0	1	0	0	0	1	0	1	0	1	0	1	1	0
1196	182361	k__Bacteria	p__Bacteroidetes	c__Bacteroidia	o__Bacteroidales	f__S24-7	g__94otu17548	s__97otu20731	1	1	1	1	1	1	1	0	1	1	1	1	0	0	1	1	1	1	1	1	1	1	1	1	1	1	0	1	1	1	1	0	1	1	1	1	1	1	1	1	1
1197	184903	k__Bacteria	p__Firmicutes	c__Clostridia	o__Clostridiales	f__Lachnospiraceae	g__[Ruminococcus]	s__gnavus	0	1	1	1	0	1	1	0	1	1	1	0	0	0	1	0	0	1	1	1	1	1	0	1	1	1	1	1	1	0	0	1	0	1	1	0	1	0	0	1	1
1198	199599	k__Bacteria	p__Firmicutes	c__Clostridia	o__Clostridiales	f__91otu740	g__94otu1467	s__97otu51165	0	0	0	0	0	0	0	0	1	0	0	0	0	0	0	0	0	0	0	0	0	0	0	0	0	0	0	0	0	0	0	0	0	0	0	0	0	0	0	0	0
1199	275869	k__Bacteria	p__Firmicutes	c__Clostridia	o__Clostridiales	f__91otu457	g__94otu1051	s__97otu78531	0	0	0	1	0	0	0	0	0	0	0	1	0	0	0	0	0	0	0	1	0	0	0	0	0	0	0	0	0	0	0	0	1	0	0	1	0	0	0	0	0
1200	1107799	k__Bacteria	p__Firmicutes	c__Clostridia	o__Clostridiales	f__unclassified	g__unclassified	s__unclassified	0	0	0	0	0	0	0	0	0	0	0	0	0	0	0	0	0	0	0	0	0	0	0	0	0	0	0	0	0	0	0	0	1	0	0	0	0	0	0	0	0
1201	829401	k__Bacteria	p__Firmicutes	c__Clostridia	o__Clostridiales	f__91otu1131	g__94otu29909	s__97otu85854	0	0	0	0	0	0	1	0	0	1	0	0	0	0	0	0	0	1	1	1	1	0	0	0	0	0	0	0	0	0	1	0	1	0	1	0	0	1	0	1	0
1202	44560	k__Bacteria	p__Firmicutes	c__Clostridia	o__Clostridiales	f__unclassified	g__unclassified	s__unclassified	0	0	0	1	0	0	0	0	0	0	0	0	0	0	0	0	0	0	0	0	0	0	0	0	0	0	0	0	0	0	0	0	0	0	0	0	0	0	0	0	0
1203	179715	k__Bacteria	p__Firmicutes	c__Clostridia	o__Clostridiales	f__Lachnospiraceae	g__Blautia	s__unclassified	0	0	0	0	0	0	0	0	0	0	0	0	0	0	0	0	0	0	0	0	0	0	0	0	0	0	0	0	0	0	0	0	0	0	0	0	0	0	0	0	0
1204	3392847	k__Bacteria	p__Firmicutes	c__Clostridia	o__Clostridiales	f__Lachnospiraceae	g__94otu12084	s__97otu9896	1	1	1	1	0	0	1	1	0	1	0	1	1	1	1	0	1	1	1	1	0	1	0	1	1	0	1	1	1	0	1	1	1	1	1	0	1	1	1	0	1
1205	826624	k__Bacteria	p__Firmicutes	c__Clostridia	o__Clostridiales	f__91otu5188	g__94otu34761	s__97otu60159	0	1	1	0	1	1	1	0	1	0	0	1	0	0	1	0	1	1	1	1	1	0	1	1	1	1	0	0	1	0	1	1	1	0	1	0	0	1	1	1	0
1206	3392842	k__Bacteria	p__Firmicutes	c__Clostridia	o__Clostridiales	f__Lachnospiraceae	g__unclassified	s__unclassified	0	1	0	1	0	0	1	0	0	0	0	0	0	0	0	0	0	0	1	1	1	1	0	0	1	0	1	0	0	0	1	0	0	0	0	0	1	0	0	0	0
1207	345882	k__Bacteria	p__Firmicutes	c__Clostridia	o__Clostridiales	f__Lachnospiraceae	g__unclassified	s__unclassified	0	0	0	0	0	0	0	0	0	0	0	0	0	0	0	0	0	0	0	0	0	0	0	0	0	0	0	0	0	0	0	0	0	0	0	0	0	1	0	0	0
1208	3392840	k__Bacteria	p__Firmicutes	c__Clostridia	o__Clostridiales	f__Lachnospiraceae	g__Dorea	s__unclassified	0	0	0	0	0	0	0	0	0	0	0	0	0	0	0	0	0	1	0	0	0	0	0	0	0	0	0	0	0	0	0	1	1	0	0	0	1	0	0	0	0
1209	1108747	k__Bacteria	p__Tenericutes	c__Mollicutes	o__RF39	f__91otu8708	g__94otu33807	s__unclassified	1	1	1	1	1	0	1	1	1	1	0	1	1	1	1	0	1	1	1	1	1	1	1	1	1	1	0	1	1	1	1	1	1	1	1	1	1	0	1	1	1
1210	3807411	k__Bacteria	p__Firmicutes	c__Clostridia	o__Clostridiales	f__Ruminococcaceae	g__94otu21124	s__97otu23181	0	0	0	0	0	0	1	0	0	0	0	0	0	0	0	0	0	0	0	1	0	0	1	1	1	0	0	0	0	1	0	0	0	0	0	0	0	0	0	0	0
1211	465480	k__Bacteria	p__Bacteroidetes	c__Bacteroidia	o__Bacteroidales	f__S24-7	g__94otu9976	s__unclassified	1	1	1	1	1	1	1	1	1	1	1	1	1	1	1	1	1	1	1	1	1	1	1	1	1	1	1	1	1	1	1	1	1	1	1	1	1	1	1	1	1
1212	331150	k__Bacteria	p__Firmicutes	c__Clostridia	o__Clostridiales	f__Lachnospiraceae	g__unclassified	s__unclassified	0	0	0	0	0	0	0	0	0	0	0	0	0	0	0	0	0	0	0	0	0	0	0	0	0	0	1	0	0	0	0	0	0	0	0	0	0	0	0	0	0
1213	203209	k__Bacteria	p__Bacteroidetes	c__Bacteroidia	o__Bacteroidales	f__Rikenellaceae	g__94otu16002	s__97otu17697	0	1	1	1	1	1	1	1	1	1	0	1	1	1	1	0	1	1	1	1	1	1	1	1	1	1	1	1	1	0	0	1	1	1	1	1	1	1	1	1	1
1214	270984	k__Bacteria	p__Bacteroidetes	c__Bacteroidia	o__Bacteroidales	f__S24-7	g__unclassified	s__unclassified	1	1	1	1	1	1	1	1	1	1	1	1	1	1	1	1	1	1	1	1	1	1	1	1	1	1	1	1	1	1	1	1	1	1	1	1	1	1	1	1	1
1215	1565317	k__Bacteria	p__Firmicutes	c__Bacilli	o__Bacillales	f__Bacillaceae	g__Geobacillus	s__vulcani	0	0	0	0	0	0	0	1	0	0	0	0	0	0	0	0	0	0	0	0	0	0	0	0	0	0	0	0	0	0	0	0	0	0	0	1	0	0	0	0	0
1216	797021	k__Bacteria	p__Firmicutes	c__Clostridia	o__Clostridiales	f__91otu7553	g__94otu17072	s__97otu18846	0	0	0	1	0	0	1	0	1	0	0	0	0	0	0	0	0	1	0	1	1	0	0	0	0	1	0	1	0	0	0	1	1	1	1	0	1	1	1	0	0
1217	174768	k__Bacteria	p__Firmicutes	c__Clostridia	o__Clostridiales	f__unclassified	g__unclassified	s__unclassified	0	0	0	1	0	0	0	0	0	0	0	0	0	0	0	0	0	0	0	0	0	0	0	0	0	0	0	0	0	0	0	0	0	0	1	0	0	0	0	0	0
1218	4340745	k__Bacteria	p__Firmicutes	c__Clostridia	o__Clostridiales	f__unclassified	g__unclassified	s__unclassified	0	0	0	1	0	0	0	0	0	0	0	0	0	0	0	0	0	0	0	0	0	1	0	0	0	1	0	1	0	0	0	0	0	0	1	0	1	0	0	0	0
1219	4435309	k__Bacteria	p__Tenericutes	c__Mollicutes	o__RF39	f__unclassified	g__unclassified	s__unclassified	0	0	0	0	0	0	0	0	0	0	0	1	0	0	0	0	0	0	0	0	0	0	0	0	0	0	0	0	0	0	0	0	0	0	0	0	0	0	1	1	0
1220	197623	k__Bacteria	p__Bacteroidetes	c__Bacteroidia	o__Bacteroidales	f__S24-7	g__94otu14279	s__97otu18102	1	1	1	1	1	1	1	1	1	1	1	1	1	1	1	1	1	1	1	1	1	1	1	1	1	1	1	1	1	1	1	1	1	1	1	1	1	1	1	1	1
1221	269068	k__Bacteria	p__Firmicutes	c__Clostridia	o__Clostridiales	f__unclassified	g__unclassified	s__unclassified	0	0	0	1	0	0	0	0	1	0	0	0	0	0	0	0	0	0	0	1	0	0	0	0	0	0	0	0	0	0	0	1	0	0	1	0	1	0	0	0	0
1222	197624	k__Bacteria	p__Firmicutes	c__Clostridia	o__Clostridiales	f__Ruminococcaceae	g__Oscillospira	s__unclassified	0	0	0	1	0	0	0	0	0	0	0	1	0	0	1	1	0	1	0	0	0	0	0	1	0	0	1	0	0	0	1	1	1	0	0	0	1	0	0	0	1
1223	278098	k__Bacteria	p__Firmicutes	c__Clostridia	o__Clostridiales	f__Ruminococcaceae	g__Ruminococcus	s__unclassified	0	0	1	0	0	0	1	1	0	0	0	0	0	0	0	0	0	1	0	0	1	1	0	1	0	0	0	1	0	0	0	0	0	0	0	0	1	0	1	0	1
1224	381979	k__Bacteria	p__Bacteroidetes	c__Bacteroidia	o__Bacteroidales	f__S24-7	g__unclassified	s__unclassified	0	0	1	1	0	1	0	1	1	1	1	0	0	1	1	0	1	1	1	1	1	1	0	1	1	1	0	0	0	0	0	1	1	1	0	0	1	1	0	0	1
1225	195123	k__Bacteria	p__Bacteroidetes	c__Bacteroidia	o__Bacteroidales	f__Porphyromonadaceae	g__Parabacteroides	s__unclassified	1	1	1	1	1	1	1	1	1	1	1	1	0	1	0	1	1	1	1	1	1	1	1	1	1	1	1	1	1	0	1	0	1	0	0	1	1	1	1	1	1
1226	4425256	k__Bacteria	p__Firmicutes	c__Clostridia	o__Clostridiales	f__Ruminococcaceae	g__Oscillospira	s__97otu17024	0	0	1	1	1	1	1	0	0	0	0	0	0	0	0	0	0	1	1	1	1	1	0	0	1	1	1	1	1	0	1	1	1	1	1	1	1	1	1	1	1
1227	189476	k__Bacteria	p__Firmicutes	c__Clostridia	o__Clostridiales	f__unclassified	g__unclassified	s__unclassified	0	1	1	1	1	1	1	0	1	1	0	1	0	0	1	1	0	1	1	1	1	1	1	1	1	1	1	0	1	0	1	1	1	1	1	1	1	1	1	1	1
1228	175167	k__Bacteria	p__Firmicutes	c__Clostridia	o__Clostridiales	f__unclassified	g__unclassified	s__unclassified	0	0	0	1	0	0	0	0	1	0	0	0	0	0	0	0	0	1	0	1	1	0	0	1	0	0	0	0	0	0	0	0	0	0	1	0	0	0	0	0	0
1229	136783	k__Bacteria	p__Firmicutes	c__Clostridia	o__Clostridiales	f__91otu5977	g__94otu20147	s__97otu22114	0	0	0	0	0	0	0	0	1	0	0	0	0	0	0	0	0	0	0	0	0	0	0	0	0	0	0	0	0	0	0	0	0	0	0	0	0	0	0	0	0
1230	275288	k__Bacteria	p__Firmicutes	c__Clostridia	o__Clostridiales	f__Ruminococcaceae	g__Oscillospira	s__unclassified	0	0	0	0	0	0	0	0	0	0	0	0	0	0	0	0	0	0	0	0	0	0	0	1	0	0	0	0	0	0	0	1	0	0	0	0	0	0	0	0	0
1231	331013	k__Bacteria	p__Firmicutes	c__Clostridia	o__Clostridiales	f__Ruminococcaceae	g__Ruminococcus	s__unclassified	1	1	1	1	1	1	1	0	1	1	0	1	1	1	1	0	1	1	1	1	1	1	1	1	1	1	1	1	1	0	1	1	1	0	1	1	1	1	1	1	0
1232	4464445	k__Bacteria	p__Firmicutes	c__Clostridia	o__Clostridiales	f__Lachnospiraceae	g__Dorea	s__unclassified	0	0	0	0	0	0	0	0	0	0	0	0	0	0	0	0	0	0	0	0	0	0	0	0	0	0	0	0	0	0	0	0	0	0	0	0	0	0	0	0	0
1233	516576	k__Bacteria	p__Firmicutes	c__Clostridia	o__Clostridiales	f__Lachnospiraceae	g__unclassified	s__unclassified	0	0	0	0	0	0	0	0	0	0	0	0	0	0	0	0	0	0	0	0	0	0	0	0	0	0	0	0	0	0	0	0	0	0	0	0	0	0	0	0	0
1234	15129	k__Bacteria	p__Firmicutes	c__Bacilli	o__Lactobacillales	f__Lactobacillaceae	g__Lactobacillus	s__unclassified	0	0	0	0	1	0	0	0	1	1	1	1	1	1	0	0	1	0	1	1	1	0	1	1	1	1	0	0	1	0	0	0	0	0	1	1	0	0	0	0	0
1235	272038	k__Bacteria	p__Firmicutes	c__Clostridia	o__Clostridiales	f__unclassified	g__unclassified	s__unclassified	0	0	0	0	0	0	0	0	0	0	0	0	0	0	0	0	0	0	0	0	0	0	0	0	0	0	0	0	0	0	0	0	0	0	0	0	0	0	0	0	0
1236	332454	k__Bacteria	p__Firmicutes	c__Clostridia	o__Clostridiales	f__Lachnospiraceae	g__unclassified	s__unclassified	0	0	0	0	0	0	0	0	0	0	0	0	0	0	0	0	0	0	0	0	0	0	0	0	0	0	0	0	0	0	0	0	0	0	0	0	0	0	0	0	0
1237	174499	k__Bacteria	p__Firmicutes	c__Clostridia	o__Clostridiales	f__unclassified	g__unclassified	s__unclassified	0	0	0	1	0	0	0	0	0	0	0	0	0	0	0	0	0	0	0	0	1	0	0	0	0	0	0	0	0	0	0	0	0	0	0	0	1	0	0	0	0
1238	4412801	k__Bacteria	p__Firmicutes	c__Bacilli	o__Bacillales	f__Bacillaceae	g__Bacillus	s__unclassified	0	0	0	0	0	0	0	0	0	0	0	0	0	0	0	0	0	0	0	0	0	0	0	0	0	0	0	0	0	0	0	0	0	0	0	0	0	0	0	0	0
1239	268425	k__Bacteria	p__Firmicutes	c__Clostridia	o__Clostridiales	f__Ruminococcaceae	g__Oscillospira	s__unclassified	0	0	0	1	0	0	1	0	0	0	0	0	0	1	0	0	0	0	0	1	0	1	0	0	0	0	0	0	0	0	0	1	0	0	0	0	0	0	1	0	1
1240	339799	k__Bacteria	p__Firmicutes	c__Clostridia	o__Clostridiales	f__Lachnospiraceae	g__unclassified	s__unclassified	0	0	0	0	0	0	0	0	0	0	0	0	0	0	0	0	0	0	0	0	0	0	0	1	0	0	0	0	0	0	0	0	0	0	0	0	0	0	0	0	0
1241	288521	k__Bacteria	p__Firmicutes	c__Bacilli	o__Lactobacillales	f__Lactobacillaceae	g__Lactobacillus	s__unclassified	0	0	1	0	0	0	0	1	1	1	1	1	0	1	0	0	1	1	1	1	1	0	1	1	1	1	0	0	1	0	0	0	0	0	1	0	0	0	0	1	1
1242	291090	k__Bacteria	p__Bacteroidetes	c__Bacteroidia	o__Bacteroidales	f__Porphyromonadaceae	g__Parabacteroides	s__distasonis	1	1	1	1	1	1	1	1	1	1	1	1	1	1	1	1	1	1	1	1	1	1	1	1	1	1	1	1	1	1	1	1	0	0	1	1	1	1	1	1	1
1243	312322	k__Bacteria	p__Bacteroidetes	c__Bacteroidia	o__Bacteroidales	f__S24-7	g__94otu39526	s__97otu72098	1	1	1	1	1	1	1	1	1	1	1	1	1	1	1	1	1	1	1	1	1	1	1	1	1	1	1	1	1	1	1	1	1	1	1	1	1	1	1	1	1
1244	724472	k__Bacteria	p__Firmicutes	c__Clostridia	o__Clostridiales	f__Lachnospiraceae	g__Dorea	s__97otu58889	1	1	1	1	0	1	1	0	1	1	0	1	0	1	1	0	1	1	1	1	1	1	1	1	1	1	0	1	1	0	1	1	1	0	1	0	1	1	1	1	1
1245	211706	k__Bacteria	p__Bacteroidetes	c__Bacteroidia	o__Bacteroidales	f__Bacteroidaceae	g__Bacteroides	s__unclassified	0	0	0	1	0	1	0	0	0	0	0	0	0	1	1	0	1	0	1	0	0	0	0	0	0	0	0	1	1	0	0	0	0	0	0	0	0	1	0	0	0
1246	275913	k__Bacteria	p__Firmicutes	c__Clostridia	o__Clostridiales	f__Lachnospiraceae	g__[Ruminococcus]	s__gnavus	0	0	0	1	0	0	0	0	1	0	0	0	0	0	0	0	0	0	0	0	0	0	0	0	0	0	0	0	0	0	0	0	0	0	0	0	0	0	0	0	0
1247	274400	k__Bacteria	p__Firmicutes	c__Clostridia	o__Clostridiales	f__Lachnospiraceae	g__Coprococcus	s__unclassified	0	0	0	0	0	0	0	0	0	0	0	0	0	0	0	0	0	0	0	0	0	0	0	0	0	0	0	0	0	0	0	0	0	0	0	0	1	0	0	0	0
1248	175706	k__Bacteria	p__Bacteroidetes	c__Bacteroidia	o__Bacteroidales	f__S24-7	g__unclassified	s__unclassified	0	0	0	0	0	0	0	0	0	0	0	0	0	0	0	0	1	0	0	0	0	0	0	0	0	0	0	0	0	0	0	0	0	0	0	0	0	0	0	0	0
1249	3377773	k__Bacteria	p__Firmicutes	c__Erysipelotrichi	o__Erysipelotrichales	f__Erysipelotrichaceae	g__94otu21719	s__97otu32739	0	0	1	0	0	0	0	1	0	1	0	1	1	0	0	1	0	1	0	0	0	1	0	1	0	1	0	0	0	0	0	0	1	0	0	0	1	1	0	0	1
1250	739826	k__Bacteria	p__Firmicutes	c__Clostridia	o__Clostridiales	f__unclassified	g__unclassified	s__unclassified	0	0	0	0	0	0	0	0	0	0	0	0	0	0	0	0	0	0	0	0	0	0	0	0	0	0	0	0	0	0	0	0	0	0	0	0	0	0	0	0	0
1251	4372382	k__Bacteria	p__Firmicutes	c__Clostridia	o__Clostridiales	f__Lachnospiraceae	g__unclassified	s__unclassified	0	0	0	0	0	0	0	0	0	0	0	0	0	0	0	0	0	0	0	0	0	0	0	0	0	0	0	0	0	0	0	0	0	0	0	0	0	0	0	0	0
1252	1107175	k__Bacteria	p__Bacteroidetes	c__Bacteroidia	o__Bacteroidales	f__S24-7	g__unclassified	s__unclassified	0	0	0	0	0	1	0	0	0	1	1	0	0	0	0	0	0	0	0	1	0	0	0	1	0	0	0	0	0	0	0	0	0	0	0	0	0	0	0	1	1
1253	233435	k__Bacteria	p__Bacteroidetes	c__Bacteroidia	o__Bacteroidales	f__S24-7	g__94otu10153	s__97otu12508	0	0	0	0	0	0	0	0	0	0	0	0	0	0	0	0	0	0	0	0	1	0	0	0	0	1	0	0	0	0	0	1	0	0	0	0	1	0	0	0	0
1254	337468	k__Bacteria	p__Firmicutes	c__Clostridia	o__Clostridiales	f__Ruminococcaceae	g__Oscillospira	s__unclassified	0	0	1	0	0	0	0	0	0	1	0	0	0	0	0	0	0	0	0	1	0	0	0	1	0	0	0	0	0	0	0	0	0	0	0	0	1	0	0	0	1
1255	4333206	k__Bacteria	p__Proteobacteria	c__Alphaproteobacteria	o__Rhizobiales	f__Rhizobiaceae	g__Agrobacterium	s__unclassified	0	0	0	0	0	0	0	0	0	0	0	0	0	0	0	0	0	0	0	0	0	0	0	0	0	0	0	0	0	0	0	0	0	0	0	0	0	0	0	0	0
1256	254938	k__Bacteria	p__Proteobacteria	c__Betaproteobacteria	o__Burkholderiales	f__Oxalobacteraceae	g__Herbaspirillum	s__97otu11274	0	0	0	0	0	0	0	0	0	0	0	1	1	0	0	1	1	0	0	0	0	1	0	0	0	0	0	1	0	0	1	0	0	0	0	0	0	0	0	0	0
1257	192878	k__Bacteria	p__Firmicutes	c__Clostridia	o__Clostridiales	f__Lachnospiraceae	g__Coprococcus	s__97otu5218	0	1	1	1	0	0	1	0	1	1	0	1	0	0	0	0	0	1	0	1	0	1	0	1	0	0	0	0	1	0	0	1	1	0	1	0	1	0	1	0	1
1258	169364	k__Bacteria	p__Firmicutes	c__Clostridia	o__Clostridiales	f__Lachnospiraceae	g__unclassified	s__unclassified	0	0	0	0	0	0	0	0	1	0	0	0	0	0	0	0	0	0	0	0	0	1	0	1	0	0	0	0	0	0	0	0	0	0	1	0	1	0	0	0	0
1259	3203801	k__Bacteria	p__Firmicutes	c__Clostridia	o__Clostridiales	f__unclassified	g__unclassified	s__unclassified	0	0	0	0	0	0	0	0	0	0	0	0	0	0	0	0	0	0	0	0	0	0	0	0	0	0	0	0	0	0	0	0	0	0	0	0	0	0	0	0	0
1260	196577	k__Bacteria	p__Firmicutes	c__Clostridia	o__Clostridiales	f__Lachnospiraceae	g__unclassified	s__unclassified	0	0	0	0	0	0	0	0	0	0	0	0	0	1	0	0	0	0	0	0	0	0	0	0	0	1	0	0	0	0	0	1	0	0	0	0	1	0	0	0	0
1261	229386	k__Bacteria	p__Firmicutes	c__Clostridia	o__Clostridiales	f__unclassified	g__unclassified	s__unclassified	0	0	0	0	0	0	0	0	0	0	0	0	0	0	0	0	0	0	0	0	0	0	0	0	0	0	0	0	0	0	0	0	0	0	0	0	0	0	0	0	0
1262	356055	k__Bacteria	p__Firmicutes	c__Clostridia	o__Clostridiales	f__Ruminococcaceae	g__unclassified	s__unclassified	0	0	0	0	1	0	0	0	1	0	0	0	0	0	0	0	0	0	0	0	0	0	0	0	0	0	0	0	0	0	0	0	0	0	0	0	1	0	0	0	0
1263	196571	k__Bacteria	p__Firmicutes	c__Clostridia	o__Clostridiales	f__unclassified	g__unclassified	s__unclassified	0	0	0	1	0	0	0	0	1	0	0	0	0	0	0	0	0	0	0	1	0	0	0	0	0	0	0	0	0	0	0	0	0	0	0	0	1	0	0	0	0
1264	463794	k__Bacteria	p__Firmicutes	c__Bacilli	o__Lactobacillales	f__Lactobacillaceae	g__Lactobacillus	s__97otu12718	1	1	1	1	1	1	1	1	1	1	0	1	1	1	1	1	1	1	1	1	1	1	1	1	1	1	1	1	1	0	1	1	1	1	1	1	0	1	1	1	1
1265	180726	k__Bacteria	p__Firmicutes	c__Clostridia	o__Clostridiales	f__Lachnospiraceae	g__unclassified	s__unclassified	0	0	0	0	0	0	0	0	0	0	0	0	0	0	0	0	0	0	0	0	1	0	0	0	0	0	0	0	0	0	0	0	1	0	0	0	1	0	0	0	0
1266	230031	k__Bacteria	p__Firmicutes	c__Clostridia	o__Clostridiales	f__unclassified	g__unclassified	s__unclassified	0	0	0	1	0	0	0	0	0	0	0	0	0	0	0	0	0	1	0	1	0	0	0	0	0	0	0	1	0	0	0	0	0	0	0	0	0	0	0	0	0
1267	196578	k__Bacteria	p__Bacteroidetes	c__Bacteroidia	o__Bacteroidales	f__S24-7	g__94otu2557	s__97otu2899	1	1	1	1	1	1	1	1	1	1	1	1	1	1	1	1	1	1	1	1	1	1	1	1	1	1	1	1	1	1	1	1	1	1	1	1	1	1	1	1	1
1268	178779	k__Bacteria	p__Firmicutes	c__Clostridia	o__Clostridiales	f__unclassified	g__unclassified	s__unclassified	0	0	0	0	0	0	0	0	0	0	0	0	0	0	0	0	0	0	0	0	0	0	0	0	0	0	0	0	0	0	0	0	1	0	0	0	0	0	0	0	0
1269	267042	k__Bacteria	p__Firmicutes	c__Clostridia	o__Clostridiales	f__Ruminococcaceae	g__Ruminococcus	s__97otu10429	0	1	0	1	0	0	0	0	0	0	0	0	0	0	1	0	0	0	0	0	1	1	0	0	0	0	0	0	0	0	0	1	1	1	1	0	0	0	0	0	0
1270	268336	k__Bacteria	p__Firmicutes	c__Erysipelotrichi	o__Erysipelotrichales	f__Erysipelotrichaceae	g__Allobaculum	s__unclassified	0	0	0	0	0	0	0	1	0	0	0	0	0	1	0	0	1	0	0	0	0	0	0	0	0	0	0	0	1	0	0	0	0	0	0	0	0	0	0	0	0
1271	306066	k__Bacteria	p__Firmicutes	c__Clostridia	o__Clostridiales	f__unclassified	g__unclassified	s__unclassified	0	0	0	1	0	0	0	0	0	0	0	0	0	0	0	0	0	1	0	1	0	0	0	0	0	0	0	1	0	0	0	0	0	0	0	0	0	0	0	0	0
1272	4321630	k__Bacteria	p__Firmicutes	c__Clostridia	o__Clostridiales	f__unclassified	g__unclassified	s__unclassified	0	0	0	0	0	0	0	0	0	0	0	0	0	0	0	0	0	0	0	0	0	0	0	0	0	0	0	0	0	0	0	0	0	0	0	0	0	0	0	0	0
1273	1995182	k__Bacteria	p__Firmicutes	c__Bacilli	o__Lactobacillales	f__Lactobacillaceae	g__Lactobacillus	s__unclassified	1	1	1	0	1	1	0	1	1	1	1	1	1	1	1	1	1	0	1	1	1	1	1	1	1	1	1	0	1	0	0	0	0	0	1	1	0	0	1	1	1
1274	4484382	k__Bacteria	p__Firmicutes	c__Clostridia	o__Clostridiales	f__Ruminococcaceae	g__Oscillospira	s__unclassified	0	1	0	1	0	0	0	0	0	0	0	1	0	0	0	0	0	0	0	0	0	0	0	0	0	0	0	0	0	0	0	0	1	0	0	0	1	0	0	0	0
1275	175367	k__Bacteria	p__Firmicutes	c__Clostridia	o__Clostridiales	f__Lachnospiraceae	g__unclassified	s__unclassified	0	0	0	0	0	0	0	0	0	0	0	0	0	0	0	0	0	0	0	0	0	0	0	0	0	0	0	1	0	0	0	0	0	0	0	0	0	0	0	0	0
1276	188735	k__Bacteria	p__Bacteroidetes	c__Bacteroidia	o__Bacteroidales	f__Bacteroidaceae	g__Bacteroides	s__unclassified	1	1	1	1	1	1	1	1	1	0	1	0	0	0	1	1	1	1	1	1	1	1	1	0	1	1	1	1	1	0	0	1	1	1	0	0	1	1	1	1	1
1277	590168	k__Bacteria	p__Firmicutes	c__Bacilli	o__Lactobacillales	f__Lactobacillaceae	g__unclassified	s__unclassified	0	0	0	0	0	0	0	0	0	1	1	0	0	0	0	0	0	0	1	0	1	0	0	0	1	0	0	0	0	0	0	0	0	0	0	0	0	0	0	0	0
1278	171718	k__Bacteria	p__Firmicutes	c__Clostridia	o__Clostridiales	f__Lachnospiraceae	g__Dorea	s__97otu24044	1	0	0	1	1	1	1	0	1	1	0	1	0	1	1	0	0	1	1	1	1	1	1	1	1	1	0	1	1	1	1	1	1	1	1	1	1	0	1	0	1
1279	22352	k__Bacteria	p__Firmicutes	c__Clostridia	o__Clostridiales	f__Ruminococcaceae	g__unclassified	s__unclassified	1	0	0	1	0	0	0	0	1	0	0	1	0	0	1	1	0	0	0	1	1	0	0	1	1	0	1	0	0	0	1	0	0	1	1	0	0	1	0	0	0
1280	307012	k__Bacteria	p__Firmicutes	c__Clostridia	o__Clostridiales	f__Lachnospiraceae	g__94otu11038	s__97otu39039	0	0	0	0	0	0	0	0	0	0	0	0	0	0	0	0	0	0	0	0	0	0	0	0	0	0	0	1	0	0	0	0	0	0	0	0	0	0	0	0	0
1281	260703	k__Bacteria	p__Firmicutes	c__Clostridia	o__Clostridiales	f__unclassified	g__unclassified	s__unclassified	0	0	0	0	0	0	1	0	0	0	0	0	0	0	0	0	0	0	1	0	0	0	0	0	0	0	0	1	0	0	0	0	0	0	1	0	0	0	0	0	0
1282	158399	k__Bacteria	p__Firmicutes	c__Clostridia	o__Clostridiales	f__unclassified	g__unclassified	s__unclassified	1	0	0	0	1	0	0	0	0	0	0	0	1	0	1	0	0	0	0	0	1	1	0	0	0	0	0	0	0	0	0	0	0	0	0	1	0	0	0	0	1
1283	276000	k__Bacteria	p__Firmicutes	c__Clostridia	o__Clostridiales	f__unclassified	g__unclassified	s__unclassified	0	0	0	0	0	0	0	0	0	0	0	0	0	0	0	0	0	0	0	0	0	0	0	0	0	0	0	0	0	0	0	0	0	0	0	0	0	0	0	0	0
1284	311482	k__Bacteria	p__Bacteroidetes	c__Bacteroidia	o__Bacteroidales	f__Bacteroidaceae	g__Bacteroides	s__unclassified	0	0	0	0	0	1	0	0	0	0	0	0	0	0	0	0	0	0	0	0	0	0	0	0	0	0	0	0	0	0	0	1	0	0	0	0	0	0	0	0	0
1285	298954	k__Bacteria	p__Firmicutes	c__Bacilli	o__Lactobacillales	f__Lactobacillaceae	g__Lactobacillus	s__unclassified	0	0	0	0	0	0	0	0	0	1	0	0	0	0	0	0	1	0	0	1	0	0	1	1	1	0	0	0	0	0	0	0	0	0	0	0	0	0	0	0	0
1286	260705	k__Bacteria	p__Firmicutes	c__Clostridia	o__Clostridiales	f__Lachnospiraceae	g__94otu18071	s__unclassified	0	0	0	0	0	0	1	0	0	0	0	0	0	0	0	0	0	0	0	0	0	0	0	0	0	0	0	0	0	0	0	1	0	0	0	0	0	0	0	0	0
1287	180584	k__Bacteria	p__Firmicutes	c__Clostridia	o__Clostridiales	f__unclassified	g__unclassified	s__unclassified	0	0	0	0	0	0	0	0	1	0	0	0	0	0	0	0	0	0	1	0	0	0	0	0	0	1	0	0	0	0	0	0	0	0	0	0	0	0	0	0	0
1288	187028	k__Bacteria	p__Bacteroidetes	c__Bacteroidia	o__Bacteroidales	f__S24-7	g__94otu16251	s__97otu24066	1	1	1	1	1	1	1	1	1	1	1	1	1	1	1	1	1	1	1	1	1	1	1	1	1	1	1	1	1	1	1	1	1	1	1	1	0	1	1	1	1
1289	267220	k__Bacteria	p__Bacteroidetes	c__Bacteroidia	o__Bacteroidales	f__S24-7	g__unclassified	s__unclassified	0	0	0	0	0	0	0	0	0	0	0	0	0	0	0	0	0	0	0	0	0	0	0	0	0	0	0	0	0	0	0	0	0	0	0	0	0	0	0	0	0
1290	352192	k__Bacteria	p__Firmicutes	c__Clostridia	o__Clostridiales	f__unclassified	g__unclassified	s__unclassified	1	1	0	0	0	1	0	0	0	0	0	1	1	0	0	0	0	0	1	0	0	1	1	0	0	0	0	1	1	0	0	0	0	0	0	0	0	0	1	0	1
1291	263272	k__Bacteria	p__Firmicutes	c__Clostridia	o__Clostridiales	f__Ruminococcaceae	g__unclassified	s__unclassified	0	0	0	1	0	0	0	0	0	0	0	0	0	0	0	0	0	0	0	1	0	0	0	0	0	0	0	0	0	0	0	1	0	0	0	0	1	0	0	0	0
1292	675863	k__Bacteria	p__Firmicutes	c__Clostridia	o__Clostridiales	f__91otu5977	g__94otu39147	s__97otu3117	1	1	1	1	0	0	1	0	1	1	0	1	0	1	1	0	0	1	1	1	1	1	1	1	1	0	1	1	1	0	1	1	0	1	1	1	1	0	1	1	0
1293	130048	k__Bacteria	p__Firmicutes	c__Clostridia	o__Clostridiales	f__Ruminococcaceae	g__94otu9417	s__unclassified	1	0	0	1	0	0	0	0	1	0	0	0	0	0	1	0	0	1	1	0	1	1	1	1	1	1	0	1	1	0	1	1	0	0	0	0	1	0	0	1	0
1294	189730	k__Bacteria	p__Bacteroidetes	c__Bacteroidia	o__Bacteroidales	f__S24-7	g__94otu25133	s__unclassified	1	0	0	0	0	1	1	0	1	1	0	1	0	0	0	1	0	0	0	1	1	1	0	0	1	0	0	0	1	0	0	0	0	0	0	0	0	0	1	0	0
1295	267958	k__Bacteria	p__Firmicutes	c__Clostridia	o__Clostridiales	f__91otu10284	g__94otu43195	s__97otu77701	0	0	0	1	0	0	1	0	0	0	0	0	0	0	0	0	0	0	1	0	1	0	0	1	0	0	0	0	1	0	0	1	1	0	0	0	1	0	0	0	0
1296	4359984	k__Bacteria	p__Firmicutes	c__Clostridia	o__Clostridiales	f__Lachnospiraceae	g__unclassified	s__unclassified	0	1	0	1	0	0	1	0	0	0	0	0	0	0	0	0	0	0	0	0	1	0	0	1	0	0	0	0	1	0	0	0	0	0	0	0	1	0	0	0	0
1297	182764	k__Bacteria	p__Firmicutes	c__Bacilli	o__Lactobacillales	f__Lactobacillaceae	g__Lactobacillus	s__unclassified	0	0	0	0	1	0	0	0	0	1	1	0	0	1	0	0	0	0	1	1	1	1	1	0	1	0	0	0	1	0	0	0	0	0	0	1	0	0	0	0	0
1298	3609545	k__Bacteria	p__Firmicutes	c__Clostridia	o__Clostridiales	f__unclassified	g__unclassified	s__unclassified	0	0	0	0	0	0	0	0	0	0	0	0	0	0	0	0	0	0	1	0	0	0	0	0	0	0	0	0	0	0	0	0	0	0	0	0	0	0	0	0	0
1299	3663794	k__Bacteria	p__Firmicutes	c__Bacilli	o__Lactobacillales	f__Lactobacillaceae	g__Lactobacillus	s__unclassified	0	0	0	0	0	0	0	0	0	0	0	0	0	0	0	0	1	0	0	1	1	0	1	1	1	0	0	0	0	0	0	0	0	0	0	0	0	0	0	0	0
1300	173132	k__Bacteria	p__Firmicutes	c__Clostridia	o__Clostridiales	f__91otu4820	g__94otu10734	s__97otu40798	1	1	1	1	1	1	1	0	1	1	0	0	0	1	0	1	1	1	1	0	1	1	1	1	1	0	0	1	1	1	1	1	1	1	1	1	1	0	1	1	0
1301	383992	k__Bacteria	p__Firmicutes	c__Clostridia	o__Clostridiales	f__91otu7765	g__unclassified	s__unclassified	0	0	0	0	0	0	0	0	0	0	0	0	0	0	0	0	0	1	0	0	0	0	0	1	0	1	0	0	1	0	0	0	0	0	0	0	0	0	0	0	0
1302	172403	k__Bacteria	p__Firmicutes	c__Clostridia	o__Clostridiales	f__Ruminococcaceae	g__Oscillospira	s__unclassified	0	0	0	0	0	0	0	0	0	0	0	1	0	0	0	0	0	0	0	1	0	0	0	0	0	0	0	0	0	0	0	0	0	0	0	0	0	0	0	0	0
1303	189288	k__Bacteria	p__Firmicutes	c__Clostridia	o__Clostridiales	f__Lachnospiraceae	g__94otu18071	s__97otu53110	1	1	1	1	1	1	1	1	1	1	0	1	0	1	1	0	1	1	1	1	1	1	1	1	1	1	1	1	1	0	1	1	1	1	1	1	1	1	1	1	1
1304	197989	k__Bacteria	p__Firmicutes	c__Clostridia	o__Clostridiales	f__91otu5738	g__94otu11972	s__97otu13605	0	0	0	1	0	0	1	0	0	0	0	0	0	0	0	0	0	0	0	0	0	1	0	0	0	0	0	1	0	0	0	0	1	0	0	0	0	0	0	0	0
1305	529873	k__Bacteria	p__Firmicutes	c__Clostridia	o__Clostridiales	f__unclassified	g__unclassified	s__unclassified	0	0	0	1	0	0	0	0	0	0	0	0	0	0	0	0	0	0	0	0	0	0	0	0	0	0	0	0	0	0	0	1	0	0	0	0	0	0	0	0	0
1306	2875735	k__Bacteria	p__Bacteroidetes	c__Bacteroidia	o__Bacteroidales	f__Bacteroidaceae	g__Bacteroides	s__unclassified	0	0	0	0	0	0	0	0	0	0	0	0	0	0	0	0	0	1	1	0	0	0	0	0	0	0	0	0	0	0	0	0	0	0	0	0	0	0	0	0	0
1307	1111522	k__Bacteria	p__Tenericutes	c__Mollicutes	o__RF39	f__91otu7931	g__94otu23118	s__unclassified	1	1	0	1	1	0	0	0	0	1	0	1	1	1	1	0	1	0	1	0	1	1	1	0	0	1	0	1	1	1	1	0	1	1	0	0	0	0	1	1	0
1308	4256470	k__Bacteria	p__Bacteroidetes	c__Bacteroidia	o__Bacteroidales	f__Bacteroidaceae	g__Bacteroides	s__unclassified	1	1	1	1	1	1	1	1	1	1	1	1	1	1	1	1	1	1	1	1	1	1	1	1	1	1	1	1	1	1	1	1	1	1	1	1	1	1	1	1	1
1309	261336	k__Bacteria	p__Firmicutes	c__Clostridia	o__Clostridiales	f__unclassified	g__unclassified	s__unclassified	0	0	0	0	0	0	0	0	0	0	0	0	0	0	0	0	0	0	0	0	0	0	0	1	0	0	0	0	0	0	0	0	0	0	0	0	0	0	0	0	0
1310	266153	k__Bacteria	p__Firmicutes	c__Clostridia	o__Clostridiales	f__Ruminococcaceae	g__Oscillospira	s__unclassified	0	1	0	1	0	0	1	0	1	0	1	0	0	0	0	0	0	0	1	1	0	0	0	1	0	1	0	1	0	0	0	1	0	0	0	0	1	0	0	0	1
1311	308386	k__Bacteria	p__Firmicutes	c__Clostridia	o__Clostridiales	f__91otu8029	g__94otu15016	s__97otu26208	1	0	1	0	1	1	1	0	1	0	0	0	1	0	1	0	0	1	1	0	1	1	1	1	1	0	0	1	1	1	1	0	1	1	1	1	1	0	0	1	0
1312	276643	k__Bacteria	p__Firmicutes	c__Clostridia	o__Clostridiales	f__Lachnospiraceae	g__Roseburia	s__97otu18384	0	1	1	1	1	0	1	0	0	0	0	0	0	1	0	0	0	1	0	1	1	1	0	0	1	0	0	0	1	0	1	1	1	1	1	0	1	0	0	0	1
1313	307723	k__Bacteria	p__Firmicutes	c__Clostridia	o__Clostridiales	f__unclassified	g__unclassified	s__unclassified	0	1	0	1	0	0	0	0	1	0	0	0	0	1	0	0	0	0	0	0	1	0	0	0	0	0	0	0	0	0	0	1	0	0	0	0	1	0	0	0	0
1314	193444	k__Bacteria	p__Firmicutes	c__Clostridia	o__Clostridiales	f__Lachnospiraceae	g__Dorea	s__97otu58889	0	0	1	1	0	0	0	0	1	0	0	0	0	0	0	0	0	0	0	0	0	0	0	0	0	0	0	1	1	0	0	1	1	0	0	0	1	0	0	0	0
1315	277208	k__Bacteria	p__Firmicutes	c__Clostridia	o__Clostridiales	f__91otu4999	g__94otu14419	s__unclassified	0	0	0	0	0	0	0	0	0	0	0	0	0	0	0	0	0	0	0	0	0	0	0	0	0	0	0	0	0	0	0	1	0	0	0	0	0	0	0	0	0
1316	839558	k__Bacteria	p__Bacteroidetes	c__Bacteroidia	o__Bacteroidales	f__S24-7	g__unclassified	s__unclassified	0	0	1	1	0	0	1	0	0	0	0	1	0	0	0	0	0	0	1	1	1	0	0	0	0	1	0	0	0	0	0	0	0	1	0	0	1	0	1	1	0
1317	260927	k__Bacteria	p__Bacteroidetes	c__Bacteroidia	o__Bacteroidales	f__S24-7	g__94otu24340	s__97otu26686	0	1	1	1	1	1	1	1	1	1	1	1	1	1	1	1	1	1	1	1	1	1	1	1	1	1	1	1	1	1	1	1	1	1	1	1	1	1	1	1	1
1318	4008606	k__Bacteria	p__Firmicutes	c__Clostridia	o__Clostridiales	f__unclassified	g__unclassified	s__unclassified	0	0	0	0	0	0	0	0	0	0	0	1	0	0	0	0	0	0	0	0	0	0	0	0	0	0	0	0	0	0	0	0	0	0	0	0	0	0	1	0	0
1319	3750373	k__Bacteria	p__Firmicutes	c__Clostridia	o__Clostridiales	f__Lachnospiraceae	g__[Ruminococcus]	s__gnavus	0	0	0	1	1	0	0	0	1	0	0	0	0	0	1	1	0	0	1	1	1	1	0	1	0	1	0	0	1	0	1	1	1	1	1	0	1	0	1	0	1
1320	431368	k__Bacteria	p__Bacteroidetes	c__Bacteroidia	o__Bacteroidales	f__S24-7	g__unclassified	s__unclassified	1	1	1	0	0	0	0	0	0	1	0	0	1	1	0	0	0	0	0	0	1	1	0	0	1	0	0	0	0	1	0	0	0	1	0	1	0	1	1	0	0
1321	624891	k__Bacteria	p__Firmicutes	c__Bacilli	o__Lactobacillales	f__Enterococcaceae	g__unclassified	s__unclassified	0	0	0	0	0	0	0	0	0	0	0	0	0	0	0	0	0	0	0	0	0	0	0	0	0	0	0	0	0	0	0	0	0	0	0	0	0	0	0	0	0
1322	334670	k__Bacteria	p__Firmicutes	c__Clostridia	o__Clostridiales	f__Lachnospiraceae	g__unclassified	s__unclassified	0	0	0	0	0	0	0	0	0	0	0	0	0	0	0	0	0	0	0	1	0	0	0	0	0	0	0	0	0	0	0	0	0	0	0	0	0	0	0	0	0
1323	215495	k__Bacteria	p__Bacteroidetes	c__Bacteroidia	o__Bacteroidales	f__S24-7	g__94otu25133	s__97otu27593	1	1	1	1	1	1	1	1	1	1	1	1	1	1	1	1	1	1	1	1	1	1	1	1	1	1	1	1	1	1	1	1	1	1	1	1	1	1	1	1	1
1324	174853	k__Bacteria	p__Firmicutes	c__Clostridia	o__Clostridiales	f__unclassified	g__unclassified	s__unclassified	0	0	0	0	0	0	0	0	0	0	0	0	0	0	0	0	0	0	0	0	0	0	0	1	0	0	0	0	0	0	0	0	0	0	0	0	0	0	0	0	0
1325	2645488	k__Bacteria	p__Firmicutes	c__Erysipelotrichi	o__Erysipelotrichales	f__Erysipelotrichaceae	g__94otu23969	s__97otu26296	1	1	0	1	1	1	0	1	1	1	0	1	0	0	1	1	1	0	0	1	0	1	1	1	1	1	0	0	1	1	0	1	1	1	1	1	1	0	1	1	0
1326	263907	k__Bacteria	p__Firmicutes	c__Clostridia	o__Clostridiales	f__Lachnospiraceae	g__unclassified	s__unclassified	0	1	1	1	1	0	1	0	1	0	0	1	0	1	0	0	0	1	1	1	0	1	1	1	1	1	1	0	1	0	0	1	1	1	1	1	1	1	1	1	1
1327	321972	k__Bacteria	p__Bacteroidetes	c__Bacteroidia	o__Bacteroidales	f__Bacteroidaceae	g__Bacteroides	s__unclassified	0	0	0	0	0	0	1	0	0	0	0	0	0	0	0	0	0	0	0	0	0	0	0	0	0	0	0	0	0	0	0	0	0	0	0	0	0	0	0	0	0
1328	348088	k__Bacteria	p__Bacteroidetes	c__Bacteroidia	o__Bacteroidales	f__S24-7	g__94otu9584	s__unclassified	1	1	1	1	1	1	1	1	0	1	1	1	1	1	1	1	1	0	1	1	1	0	1	0	1	1	1	1	1	1	1	0	1	1	1	1	1	1	1	1	1
1329	382220	k__Bacteria	p__Firmicutes	c__Clostridia	o__Clostridiales	f__unclassified	g__unclassified	s__unclassified	0	0	0	1	0	0	0	0	0	0	0	0	0	0	0	0	0	0	0	0	0	0	0	0	0	0	0	0	0	0	0	0	0	0	0	0	0	1	0	0	0
1330	185743	k__Bacteria	p__Firmicutes	c__Clostridia	o__Clostridiales	f__unclassified	g__unclassified	s__unclassified	1	1	1	1	0	0	1	1	1	0	0	0	0	0	0	0	0	1	0	1	1	1	0	1	1	1	1	0	1	0	0	1	1	1	1	1	1	1	1	0	1
1331	2645483	k__Bacteria	p__Firmicutes	c__Clostridia	o__Clostridiales	f__91otu4783	g__94otu36063	s__97otu40114	0	0	0	0	0	0	1	0	0	1	0	0	0	0	1	0	0	0	0	0	1	1	0	1	1	0	1	1	0	0	1	0	0	0	0	0	1	0	0	1	0
1332	4460021	k__Bacteria	p__Firmicutes	c__Clostridia	o__Clostridiales	f__Ruminococcaceae	g__Ruminococcus	s__97otu20408	0	0	0	0	0	0	0	0	1	0	0	0	0	0	0	0	0	0	0	0	0	0	0	0	0	0	0	0	0	0	0	0	0	0	0	0	0	0	0	0	0
1333	4424239	k__Bacteria	p__Firmicutes	c__Bacilli	o__Lactobacillales	f__Streptococcaceae	g__Streptococcus	s__unclassified	0	0	1	0	1	0	0	0	0	0	0	0	0	0	0	1	0	0	0	0	0	0	0	0	0	0	1	1	0	0	0	0	0	0	0	0	0	0	0	0	0
1334	186886	k__Bacteria	p__Firmicutes	c__Clostridia	o__Clostridiales	f__Ruminococcaceae	g__Oscillospira	s__97otu11962	1	1	1	1	0	0	1	0	1	0	0	1	0	0	0	0	1	1	1	1	1	1	0	1	1	1	1	1	0	0	1	1	1	1	0	0	1	1	1	1	0
1335	191579	k__Bacteria	p__Firmicutes	c__Clostridia	o__Clostridiales	f__unclassified	g__unclassified	s__unclassified	0	0	0	1	0	0	0	0	0	0	0	0	0	0	0	0	0	0	0	0	1	0	0	0	0	0	0	0	0	0	1	0	0	0	0	0	1	1	0	0	1
1336	1109539	k__Bacteria	p__Firmicutes	c__Clostridia	o__Clostridiales	f__Lachnospiraceae	g__94otu18071	s__97otu23778	0	0	0	0	0	0	0	0	1	0	0	1	1	0	1	0	1	1	1	0	1	1	0	0	1	1	0	1	0	0	0	0	0	0	0	0	1	0	1	1	0
1337	4473509	k__Bacteria	p__Firmicutes	c__Clostridia	o__Clostridiales	f__Lachnospiraceae	g__unclassified	s__unclassified	0	0	0	0	0	0	0	0	0	0	0	0	0	0	0	0	0	0	0	0	0	0	0	0	0	0	0	0	0	0	0	1	0	0	0	0	0	0	0	0	0
1338	4343184	k__Bacteria	p__Firmicutes	c__Clostridia	o__Clostridiales	f__Lachnospiraceae	g__unclassified	s__unclassified	0	0	0	0	0	0	0	0	1	0	0	0	0	0	0	0	0	0	0	0	0	1	0	0	0	0	0	0	0	0	0	0	0	0	0	0	0	0	1	0	0
1339	372368	k__Bacteria	p__Bacteroidetes	c__Bacteroidia	o__Bacteroidales	f__S24-7	g__unclassified	s__unclassified	0	0	0	0	0	0	0	0	0	1	0	0	0	0	0	0	0	0	0	0	0	0	0	0	0	0	0	0	0	0	0	0	0	0	0	0	0	0	0	0	0
1340	1104817	k__Bacteria	p__Firmicutes	c__Clostridia	o__Clostridiales	f__unclassified	g__unclassified	s__unclassified	0	1	1	0	0	0	0	0	0	1	0	1	0	0	0	0	0	0	1	0	0	0	0	0	1	1	1	1	1	1	0	1	0	0	0	0	1	0	0	1	0
1341	332854	k__Bacteria	p__Firmicutes	c__Clostridia	o__Clostridiales	f__91otu4691	g__94otu10569	s__unclassified	0	0	0	1	0	0	0	0	1	0	0	0	0	0	0	0	0	0	0	1	0	0	0	0	1	0	0	0	0	0	0	1	0	0	0	0	0	0	0	0	0
1342	828708	k__Bacteria	p__Firmicutes	c__Clostridia	o__Clostridiales	f__91otu5137	g__unclassified	s__unclassified	0	1	0	0	1	0	0	1	0	0	1	0	0	1	0	1	0	0	1	1	0	0	0	0	0	0	0	0	0	0	0	0	0	0	0	0	0	0	1	0	0
1343	266203	k__Bacteria	p__Firmicutes	c__Clostridia	o__Clostridiales	f__unclassified	g__unclassified	s__unclassified	0	0	0	0	0	0	0	0	0	0	0	0	0	0	0	0	0	0	0	0	0	0	0	0	0	0	0	0	0	0	0	0	0	0	0	0	0	0	0	0	0
1344	3568684	k__Bacteria	p__Firmicutes	c__Clostridia	o__Clostridiales	f__Ruminococcaceae	g__Oscillospira	s__unclassified	0	0	0	0	0	0	0	0	0	0	0	0	0	0	0	0	0	0	0	0	0	0	0	0	0	0	0	0	0	0	0	0	0	0	0	0	1	0	0	0	0
1345	274894	k__Bacteria	p__Firmicutes	c__Clostridia	o__Clostridiales	f__Lachnospiraceae	g__unclassified	s__unclassified	0	0	0	1	0	0	0	0	0	0	0	0	0	0	0	0	0	0	0	1	0	1	0	1	0	0	0	1	0	0	0	0	0	0	0	0	0	0	0	0	0
1346	2920309	k__Bacteria	p__Bacteroidetes	c__Bacteroidia	o__Bacteroidales	f__Bacteroidaceae	g__Bacteroides	s__unclassified	1	1	1	1	1	1	1	1	1	1	1	1	1	1	1	1	1	1	1	1	1	1	1	1	1	1	1	1	1	1	0	1	1	1	1	1	1	1	1	1	1
1347	191772	k__Bacteria	p__Firmicutes	c__Clostridia	o__Clostridiales	f__Lachnospiraceae	g__94otu18071	s__97otu53110	0	0	0	0	0	0	0	0	0	0	0	0	0	0	0	0	1	0	0	0	0	0	0	0	0	0	0	0	0	0	0	1	1	0	1	0	0	0	0	0	0
1348	259132	k__Bacteria	p__Firmicutes	c__Clostridia	o__Clostridiales	f__Lachnospiraceae	g__[Ruminococcus]	s__gnavus	0	0	0	0	0	0	0	0	1	0	0	0	0	0	0	0	0	0	0	1	0	0	0	0	0	0	0	0	0	0	0	0	0	0	0	0	0	0	0	0	0
1349	195465	k__Bacteria	p__Firmicutes	c__Clostridia	o__Clostridiales	f__Lachnospiraceae	g__unclassified	s__unclassified	0	0	0	0	0	0	0	0	0	0	0	0	0	0	0	0	0	0	0	0	0	1	0	0	0	0	0	0	0	0	0	0	0	0	0	0	0	0	0	0	0
1350	414089	k__Bacteria	p__Firmicutes	c__Clostridia	o__Clostridiales	f__Ruminococcaceae	g__unclassified	s__unclassified	0	1	0	0	0	0	0	0	0	0	0	0	0	0	0	0	0	0	0	0	0	0	0	0	0	0	0	0	0	0	0	0	0	0	1	0	0	0	0	0	0
1351	166869	k__Bacteria	p__Firmicutes	c__Clostridia	o__Clostridiales	f__unclassified	g__unclassified	s__unclassified	0	0	0	0	0	0	0	0	1	0	0	0	0	0	0	0	0	0	1	0	1	1	0	0	0	0	0	0	0	0	1	0	0	0	0	0	0	0	0	0	1
1352	348404	k__Bacteria	p__Firmicutes	c__Clostridia	o__Clostridiales	f__91otu982	g__94otu13225	s__unclassified	1	0	0	0	1	1	0	0	0	0	0	0	1	1	0	0	0	0	0	0	0	1	1	0	0	0	0	0	1	1	0	0	0	0	0	0	0	0	0	1	0
1353	4342104	k__Bacteria	p__Firmicutes	c__Clostridia	o__Clostridiales	f__Ruminococcaceae	g__Anaerotruncus	s__97otu17936	0	0	0	0	1	0	0	1	0	0	0	0	0	0	0	1	0	0	0	0	0	1	0	0	1	0	0	0	1	0	0	1	0	0	0	0	0	0	0	0	0
1354	345350	k__Bacteria	p__Firmicutes	c__Clostridia	o__Clostridiales	f__unclassified	g__unclassified	s__unclassified	0	0	0	0	0	0	0	0	0	0	0	0	0	0	0	0	0	0	0	1	0	0	0	0	0	0	0	0	0	0	0	0	0	0	0	0	0	0	0	0	0
1355	732765	k__Bacteria	p__Bacteroidetes	c__Bacteroidia	o__Bacteroidales	f__Rikenellaceae	g__unclassified	s__unclassified	0	0	0	0	0	0	0	0	0	0	0	0	0	0	0	0	0	0	0	0	0	0	0	0	0	0	0	0	0	0	0	0	0	0	0	0	0	0	0	0	0
1356	274095	k__Bacteria	p__Firmicutes	c__Clostridia	o__Clostridiales	f__Lachnospiraceae	g__unclassified	s__unclassified	0	0	0	1	0	0	1	0	1	0	0	1	0	0	0	0	0	1	1	0	0	0	0	1	0	0	0	1	1	0	0	1	0	0	1	0	1	0	0	0	1
1357	270513	k__Bacteria	p__Firmicutes	c__Clostridia	o__Clostridiales	f__Lachnospiraceae	g__unclassified	s__unclassified	0	0	0	0	0	0	0	0	0	0	0	0	0	0	0	0	0	0	0	0	0	0	0	0	0	0	0	0	0	0	0	0	0	0	0	0	1	0	0	0	0
1358	190425	k__Bacteria	p__Firmicutes	c__Clostridia	o__Clostridiales	f__unclassified	g__unclassified	s__unclassified	0	1	1	1	0	0	1	0	1	0	0	1	0	0	0	0	0	1	1	1	1	1	1	1	1	1	0	1	1	0	0	1	1	0	1	0	1	1	1	0	0
1359	261419	k__Bacteria	p__Firmicutes	c__Clostridia	o__Clostridiales	f__unclassified	g__unclassified	s__unclassified	0	0	0	0	0	0	0	0	0	0	0	0	0	0	0	0	0	0	1	0	0	0	0	0	0	0	0	0	0	0	0	1	0	0	0	0	1	0	0	0	0
1360	190420	k__Bacteria	p__Firmicutes	c__Clostridia	o__Clostridiales	f__Ruminococcaceae	g__94otu36685	s__97otu9865	0	0	0	1	0	0	0	0	0	0	0	0	0	0	0	0	0	0	0	1	0	0	0	0	0	1	0	0	0	0	0	0	1	0	1	0	0	0	0	0	0
1361	2120779	k__Bacteria	p__Firmicutes	c__Clostridia	o__Clostridiales	f__91otu19591	g__94otu9842	s__97otu75048	0	0	0	0	0	0	0	0	1	0	0	0	0	0	0	0	0	0	0	0	0	0	0	0	0	0	0	0	0	0	0	0	0	0	0	0	0	0	1	0	0
1362	260741	k__Bacteria	p__Firmicutes	c__Clostridia	o__Clostridiales	f__Ruminococcaceae	g__Oscillospira	s__unclassified	0	0	0	0	0	0	0	0	0	0	0	0	0	0	0	0	0	0	0	0	0	0	0	0	0	0	0	0	0	0	0	0	1	0	0	0	0	0	0	0	0
1363	190303	k__Bacteria	p__Firmicutes	c__Clostridia	o__Clostridiales	f__unclassified	g__unclassified	s__unclassified	0	0	0	0	0	0	0	0	0	0	0	0	0	0	0	0	0	0	0	0	0	0	0	1	0	0	0	0	0	0	0	0	0	0	0	0	0	0	0	0	0
1364	301578	k__Bacteria	p__Bacteroidetes	c__Bacteroidia	o__Bacteroidales	f__Bacteroidaceae	g__Bacteroides	s__unclassified	0	1	0	0	1	0	0	0	0	0	0	0	0	0	0	0	1	0	0	0	0	0	0	0	0	0	0	0	0	0	0	0	0	0	0	0	0	0	0	0	0
1365	231952	k__Bacteria	p__Firmicutes	c__Clostridia	o__Clostridiales	f__Christensenellaceae	g__94otu17696	s__97otu19521	0	0	0	0	0	0	0	0	0	0	0	0	0	0	0	0	0	0	0	0	0	0	0	0	0	0	0	0	1	0	0	0	0	0	0	0	0	0	0	0	0
1366	182213	k__Bacteria	p__Firmicutes	c__Clostridia	o__Clostridiales	f__unclassified	g__unclassified	s__unclassified	0	0	0	0	0	0	0	0	0	0	0	0	0	0	0	0	0	0	0	0	0	1	0	0	0	0	0	0	0	0	0	0	0	0	0	0	0	0	0	0	1
1367	180471	k__Bacteria	p__Bacteroidetes	c__Bacteroidia	o__Bacteroidales	f__S24-7	g__unclassified	s__unclassified	0	0	1	0	1	0	1	1	0	1	0	1	0	0	0	0	1	0	1	1	1	1	0	1	0	0	1	0	1	0	1	0	0	0	1	0	0	0	0	1	0
1368	222721	k__Bacteria	p__Firmicutes	c__Clostridia	o__Clostridiales	f__unclassified	g__unclassified	s__unclassified	0	0	0	0	0	0	0	0	0	0	0	0	0	0	0	0	0	0	0	0	0	0	0	0	1	0	0	0	0	0	0	0	0	0	0	0	0	0	0	0	0
1369	176154	k__Bacteria	p__Bacteroidetes	c__Bacteroidia	o__Bacteroidales	f__S24-7	g__unclassified	s__unclassified	1	1	0	0	0	1	0	0	0	0	1	0	0	1	0	0	0	0	1	0	1	0	1	0	0	0	0	0	0	0	0	0	0	0	0	0	0	0	0	1	0
1370	261347	k__Bacteria	p__Firmicutes	c__Clostridia	o__Clostridiales	f__unclassified	g__unclassified	s__unclassified	0	0	0	1	0	0	0	0	0	0	0	1	0	0	1	0	0	0	0	0	0	0	0	0	0	0	0	0	0	0	0	0	0	0	0	0	0	0	0	0	0
1371	329712	k__Bacteria	p__Firmicutes	c__Clostridia	o__Clostridiales	f__91otu9715	g__94otu18730	s__97otu20632	0	0	0	0	0	0	0	0	0	0	0	0	0	0	0	0	0	0	0	0	0	0	0	0	0	0	0	0	0	0	0	0	0	0	0	0	0	0	0	0	0
1372	299687	k__Bacteria	p__Bacteroidetes	c__Bacteroidia	o__Bacteroidales	f__S24-7	g__unclassified	s__unclassified	0	0	1	0	0	0	0	0	0	0	0	0	0	0	0	0	0	0	0	0	1	0	0	0	0	0	0	0	1	0	0	0	0	0	0	0	0	0	0	1	1
1373	334697	k__Bacteria	p__Firmicutes	c__Clostridia	o__Clostridiales	f__unclassified	g__unclassified	s__unclassified	0	0	0	0	0	0	0	0	1	0	0	0	0	0	0	0	0	0	0	0	0	0	0	0	0	1	0	0	0	0	0	0	0	0	0	0	1	0	0	0	0
1374	458550	k__Bacteria	p__Firmicutes	c__Clostridia	o__Clostridiales	f__unclassified	g__unclassified	s__unclassified	0	1	0	1	0	0	0	0	0	0	0	0	0	0	0	0	0	1	0	0	0	1	0	0	0	0	0	0	0	0	0	0	0	0	0	0	0	0	0	0	0
1375	290688	k__Bacteria	p__Firmicutes	c__Clostridia	o__Clostridiales	f__unclassified	g__unclassified	s__unclassified	0	0	0	0	0	0	0	0	0	0	0	0	0	0	0	0	0	0	0	1	0	0	0	0	0	0	0	0	0	0	0	0	0	0	0	0	1	0	0	0	0
1376	4443094	k__Bacteria	p__Firmicutes	c__Clostridia	o__Clostridiales	f__unclassified	g__unclassified	s__unclassified	1	1	0	1	1	1	1	0	1	0	0	0	1	0	0	0	0	0	1	1	0	1	1	1	1	1	0	0	1	1	1	1	1	1	1	1	1	0	1	0	1
1377	594119	k__Bacteria	p__Firmicutes	c__Clostridia	o__Clostridiales	f__Ruminococcaceae	g__unclassified	s__unclassified	0	0	0	0	0	0	0	0	0	0	0	0	0	0	0	0	0	0	0	0	0	0	0	0	0	0	0	0	1	0	0	0	0	0	0	0	0	0	0	0	0
1378	587510	k__Bacteria	p__Tenericutes	c__Mollicutes	o__RF39	f__91otu7931	g__unclassified	s__unclassified	0	0	0	0	0	0	0	0	0	0	0	0	0	0	0	0	0	0	0	0	0	0	0	0	0	0	0	1	0	0	0	0	0	0	0	0	0	0	0	0	0
1379	162639	k__Bacteria	p__Bacteroidetes	c__Bacteroidia	o__Bacteroidales	f__S24-7	g__94otu9699	s__97otu21995	1	1	1	1	1	1	1	1	1	1	1	1	1	1	1	1	1	1	1	1	1	1	1	1	1	1	1	1	1	1	1	1	1	1	1	1	1	1	1	1	1
1380	175573	k__Bacteria	p__Firmicutes	c__Clostridia	o__Clostridiales	f__91otu5473	g__unclassified	s__unclassified	0	0	0	0	0	0	0	0	0	0	0	0	0	0	0	0	1	0	1	1	0	0	0	0	0	0	0	0	0	0	0	1	1	0	0	0	0	0	0	0	0
1381	175575	k__Bacteria	p__Firmicutes	c__Clostridia	o__Clostridiales	f__91otu7553	g__94otu18389	s__97otu4449	1	1	1	1	1	0	1	0	1	1	0	1	0	1	0	0	1	1	1	1	1	1	0	1	1	1	0	1	1	0	1	1	1	0	1	0	1	0	1	1	0
1382	1110284	k__Bacteria	p__Bacteroidetes	c__Bacteroidia	o__Bacteroidales	f__S24-7	g__unclassified	s__unclassified	0	0	0	0	0	0	0	0	0	0	0	0	0	0	0	0	0	0	0	1	0	0	0	0	0	0	0	0	0	0	0	0	0	0	0	0	0	0	0	0	0
1383	355291	k__Bacteria	p__Bacteroidetes	c__Bacteroidia	o__Bacteroidales	f__Bacteroidaceae	g__Bacteroides	s__unclassified	0	0	0	0	0	0	0	0	0	0	0	0	0	0	0	0	0	0	0	0	0	0	0	0	0	0	0	0	0	0	0	0	0	0	0	0	0	0	0	0	0
1384	313524	k__Bacteria	p__Firmicutes	c__Clostridia	o__Clostridiales	f__Ruminococcaceae	g__94otu37453	s__97otu90140	0	1	1	1	1	1	1	0	1	1	0	1	1	0	1	0	1	1	1	1	0	0	1	1	0	1	0	1	1	0	0	1	1	1	1	1	0	0	1	1	1
1385	187768	k__Bacteria	p__Firmicutes	c__Clostridia	o__Clostridiales	f__91otu9842	g__94otu18945	s__unclassified	0	0	0	0	0	0	0	0	0	0	0	0	0	0	0	0	0	0	0	0	0	0	0	0	0	0	0	0	0	0	0	0	0	0	0	0	0	0	0	0	0
1386	328391	k__Bacteria	p__Firmicutes	c__Clostridia	o__Clostridiales	f__Ruminococcaceae	g__94otu33268	s__97otu5781	0	0	0	0	0	0	0	0	0	0	0	0	0	0	0	0	0	0	0	0	0	0	0	0	0	0	0	0	1	0	0	0	0	0	0	0	0	0	0	0	0
1387	335675	k__Bacteria	p__Firmicutes	c__Clostridia	o__Clostridiales	f__Lachnospiraceae	g__unclassified	s__unclassified	0	0	0	0	0	0	0	0	0	0	0	0	0	0	0	0	0	0	0	0	0	0	0	0	0	0	0	0	0	0	0	0	0	0	0	0	0	0	0	0	0
1388	328393	k__Bacteria	p__Firmicutes	c__Bacilli	o__Lactobacillales	f__Lactobacillaceae	g__Lactobacillus	s__unclassified	0	0	0	0	0	0	0	0	0	1	0	0	0	0	0	0	0	0	0	0	0	0	0	1	0	0	0	0	0	1	0	0	0	0	0	0	0	0	0	0	0
1389	4433823	k__Bacteria	p__Bacteroidetes	c__Bacteroidia	o__Bacteroidales	f__Bacteroidaceae	g__Bacteroides	s__unclassified	0	0	0	0	0	0	0	0	0	0	0	0	0	0	0	0	0	0	0	0	0	0	0	0	0	0	0	0	0	0	0	0	0	0	0	0	0	0	0	0	0
1390	899348	k__Bacteria	p__Proteobacteria	c__Betaproteobacteria	o__Burkholderiales	f__Comamonadaceae	g__unclassified	s__unclassified	0	0	0	0	0	0	0	1	0	0	0	0	0	0	0	0	0	0	0	0	0	0	0	0	0	0	0	0	0	0	0	0	0	0	0	0	0	0	0	0	0
1391	342085	k__Bacteria	p__Firmicutes	c__Clostridia	o__Clostridiales	f__unclassified	g__unclassified	s__unclassified	0	0	0	0	0	0	0	0	0	0	0	0	0	0	0	0	0	0	0	0	0	0	0	0	0	0	0	0	0	0	0	0	0	0	0	0	0	0	0	0	0
1392	189585	k__Bacteria	p__Firmicutes	c__Clostridia	o__Clostridiales	f__unclassified	g__unclassified	s__unclassified	0	1	0	1	0	0	1	1	1	1	0	1	0	1	0	0	1	0	1	1	1	0	0	1	0	1	0	0	1	0	1	1	1	0	0	0	1	1	1	0	0
1393	209030	k__Bacteria	p__Bacteroidetes	c__Bacteroidia	o__Bacteroidales	f__S24-7	g__94otu15219	s__97otu85926	1	1	1	1	1	1	1	1	1	1	1	1	1	1	1	1	1	1	1	1	1	1	1	1	1	1	1	1	1	1	1	1	1	1	1	1	1	1	1	1	1
1394	210262	k__Bacteria	p__Firmicutes	c__Clostridia	o__Clostridiales	f__unclassified	g__unclassified	s__unclassified	1	1	1	1	1	0	1	0	1	0	0	1	1	0	1	0	1	1	1	1	0	1	1	1	1	1	0	0	0	1	1	1	0	1	1	0	1	0	1	0	0
1395	271822	k__Bacteria	p__Firmicutes	c__Clostridia	o__Clostridiales	f__91otu10082	g__94otu27226	s__97otu37977	1	1	1	1	0	0	1	0	1	0	0	1	0	0	1	0	0	0	0	1	1	1	0	1	1	0	0	1	0	0	0	1	1	0	1	0	1	1	1	0	0
1396	578649	k__Bacteria	p__Firmicutes	c__Clostridia	o__Clostridiales	f__unclassified	g__unclassified	s__unclassified	0	0	0	0	0	0	0	0	0	0	0	0	0	0	0	0	0	0	0	0	1	0	0	0	0	0	0	0	0	0	0	0	0	0	0	0	0	0	0	0	0
1397	264684	k__Bacteria	p__Firmicutes	c__Clostridia	o__Clostridiales	f__91otu5977	g__94otu20147	s__97otu22114	0	0	0	1	0	0	0	0	1	1	0	0	0	1	1	0	0	0	0	1	1	0	0	0	0	1	0	1	0	0	0	1	1	0	0	0	0	0	1	1	0
1398	191222	k__Bacteria	p__Firmicutes	c__Clostridia	o__Clostridiales	f__Ruminococcaceae	g__Oscillospira	s__unclassified	0	0	0	1	0	0	0	0	0	0	0	0	0	0	0	0	0	0	0	0	0	0	0	0	0	0	0	0	0	0	0	0	0	0	0	0	1	0	0	0	0
1399	271131	k__Bacteria	p__Bacteroidetes	c__Bacteroidia	o__Bacteroidales	f__S24-7	g__94otu11032	s__unclassified	0	0	0	0	0	0	0	0	0	0	0	0	0	0	0	0	0	1	0	0	1	0	0	0	0	0	0	0	0	0	0	0	0	0	0	0	1	0	0	0	0
1400	4340358	k__Bacteria	p__Bacteroidetes	c__Bacteroidia	o__Bacteroidales	f__Bacteroidaceae	g__Bacteroides	s__unclassified	1	1	1	0	1	1	1	1	1	1	0	1	1	0	1	1	1	1	0	1	0	1	1	1	1	1	1	1	0	0	0	1	1	1	1	0	1	1	1	0	1
1401	4425663	k__Bacteria	p__Firmicutes	c__Clostridia	o__Clostridiales	f__unclassified	g__unclassified	s__unclassified	0	0	0	0	0	0	0	0	0	0	0	0	0	0	0	0	0	0	0	0	0	0	1	0	0	0	0	1	0	0	0	0	0	0	0	1	0	0	0	0	0
1402	4474081	k__Bacteria	p__Proteobacteria	c__Betaproteobacteria	o__Burkholderiales	f__Oxalobacteraceae	g__unclassified	s__unclassified	0	0	0	0	0	0	0	0	0	0	0	0	0	0	0	0	0	0	0	0	0	0	0	0	0	0	0	0	0	0	0	0	0	0	0	0	0	0	0	0	0
1403	160016	k__Bacteria	p__Bacteroidetes	c__Bacteroidia	o__Bacteroidales	f__S24-7	g__unclassified	s__unclassified	0	0	0	0	0	0	0	0	0	0	0	0	0	0	1	0	0	0	0	0	0	0	0	0	0	0	0	0	0	0	0	0	0	0	0	0	0	0	1	0	0
1404	292591	k__Bacteria	p__Bacteroidetes	c__Bacteroidia	o__Bacteroidales	f__S24-7	g__unclassified	s__unclassified	1	1	1	0	0	1	0	1	0	1	0	1	1	0	0	0	1	0	1	1	1	0	1	1	1	0	1	0	1	1	0	0	0	0	0	0	0	0	1	0	1
1405	196746	k__Bacteria	p__Firmicutes	c__Clostridia	o__Clostridiales	f__Ruminococcaceae	g__94otu45504	s__97otu97897	0	0	1	1	0	0	1	1	1	1	0	1	0	1	1	0	0	1	1	1	0	1	1	1	1	0	1	1	1	1	1	1	1	0	1	0	1	1	0	1	0
1406	837396	k__Bacteria	p__Firmicutes	c__Clostridia	o__Clostridiales	f__unclassified	g__unclassified	s__unclassified	1	1	1	1	1	1	0	1	0	1	0	1	1	1	1	0	0	1	1	0	1	1	1	0	0	1	0	1	1	1	0	0	0	0	0	1	0	1	1	1	1
1407	301708	k__Bacteria	p__Firmicutes	c__Clostridia	o__Clostridiales	f__Lachnospiraceae	g__unclassified	s__unclassified	0	0	0	0	0	0	0	0	0	0	0	0	0	0	0	0	0	0	0	0	0	0	0	0	0	0	0	0	0	0	0	0	0	0	0	0	0	0	0	0	0
1408	198670	k__Bacteria	p__Bacteroidetes	c__Bacteroidia	o__Bacteroidales	f__S24-7	g__unclassified	s__unclassified	0	0	0	0	0	0	0	0	0	0	0	0	0	0	0	0	0	0	0	0	0	0	0	0	0	0	0	0	0	0	0	0	0	1	0	0	1	0	0	0	0
1409	1566691	k__Bacteria	p__Proteobacteria	c__Gammaproteobacteria	o__Pseudomonadales	f__Pseudomonadaceae	g__unclassified	s__unclassified	0	0	0	0	0	0	0	0	0	0	0	1	1	0	0	0	0	0	0	0	0	0	0	0	0	0	0	0	0	0	1	0	0	0	0	0	0	0	0	0	0
1410	324015	k__Bacteria	p__Firmicutes	c__Clostridia	o__Clostridiales	f__91otu1443	g__94otu6851	s__97otu59390	0	0	0	0	0	0	0	0	0	0	0	1	0	0	0	0	0	0	0	0	0	0	0	0	0	0	0	0	1	0	0	0	0	0	0	0	0	0	0	0	0
1411	175377	k__Bacteria	p__Firmicutes	c__Clostridia	o__Clostridiales	f__Ruminococcaceae	g__Oscillospira	s__97otu3033	1	0	1	1	1	1	1	1	1	1	0	1	1	0	1	0	1	1	1	1	0	1	1	1	1	1	0	1	1	0	0	0	0	0	0	0	0	0	0	0	0
1412	186073	k__Bacteria	p__Firmicutes	c__Clostridia	o__Clostridiales	f__Ruminococcaceae	g__unclassified	s__unclassified	0	0	0	0	0	0	0	0	0	0	0	0	0	0	1	0	0	0	0	0	0	0	0	0	0	0	0	0	0	0	0	0	0	0	0	0	0	0	0	0	0
1413	275676	k__Bacteria	p__Firmicutes	c__Clostridia	o__Clostridiales	f__91otu4783	g__unclassified	s__unclassified	0	0	0	1	0	0	0	0	1	0	0	0	0	0	0	0	0	0	1	0	0	1	0	0	0	0	0	0	0	0	0	0	0	0	0	0	1	0	0	0	0
1414	146564	k__Bacteria	p__Firmicutes	c__Clostridia	o__Clostridiales	f__unclassified	g__unclassified	s__unclassified	1	1	1	1	1	1	0	0	1	1	0	1	1	0	0	0	1	1	1	1	0	1	1	0	1	1	0	1	1	1	1	0	1	1	1	1	1	0	0	1	0
1415	172389	k__Bacteria	p__Firmicutes	c__Clostridia	o__Clostridiales	f__Lachnospiraceae	g__94otu11370	s__97otu15132	0	0	1	1	0	0	1	0	1	1	1	1	1	1	0	0	1	1	1	1	0	0	1	1	1	1	0	0	1	0	0	1	1	0	0	0	1	1	1	1	1
1416	269657	k__Bacteria	p__Firmicutes	c__Clostridia	o__Clostridiales	f__Lachnospiraceae	g__94otu37760	s__unclassified	1	0	1	1	1	1	1	1	1	1	0	0	0	1	0	0	0	1	0	0	1	1	0	1	0	1	0	1	1	0	1	1	1	0	1	0	1	0	1	1	1
1417	1087825	k__Bacteria	p__Firmicutes	c__Clostridia	o__Clostridiales	f__unclassified	g__unclassified	s__unclassified	0	0	0	1	0	0	0	0	0	0	0	0	0	0	0	0	0	0	0	0	0	1	0	0	0	0	0	0	0	0	0	0	0	0	0	0	0	0	0	0	0
1418	583500	k__Bacteria	p__Firmicutes	c__Clostridia	o__Clostridiales	f__unclassified	g__unclassified	s__unclassified	0	0	0	0	0	0	0	0	0	0	0	0	0	0	0	0	0	0	0	0	0	0	0	0	0	0	0	0	0	0	0	0	0	0	0	0	0	0	0	0	0
1419	179657	k__Bacteria	p__Firmicutes	c__Clostridia	o__Clostridiales	f__Lachnospiraceae	g__Blautia	s__producta	0	1	0	0	0	0	0	0	0	0	0	0	0	0	0	0	0	0	0	0	0	0	0	0	0	0	0	0	0	0	0	0	0	0	0	0	0	0	0	0	0
1420	529180	k__Bacteria	p__Firmicutes	c__Clostridia	o__Clostridiales	f__Lachnospiraceae	g__unclassified	s__unclassified	0	0	0	0	0	0	0	0	0	0	0	0	0	0	0	0	0	0	0	0	0	0	0	0	0	0	0	0	0	0	0	0	0	0	0	0	0	0	0	0	0
1421	179343	k__Bacteria	p__Bacteroidetes	c__Bacteroidia	o__Bacteroidales	f__S24-7	g__unclassified	s__unclassified	0	0	0	0	0	1	0	0	0	0	0	0	0	0	0	0	0	0	0	0	0	0	0	0	0	0	0	0	0	0	0	0	0	0	0	0	0	0	0	1	1
1422	4435934	k__Bacteria	p__Firmicutes	c__Clostridia	o__Clostridiales	f__91otu6352	g__94otu17022	s__97otu49370	0	0	0	1	0	0	1	0	1	0	0	0	0	0	0	0	0	0	0	1	0	1	0	0	0	1	0	0	0	0	0	1	0	0	0	0	0	0	1	0	1
1423	273515	k__Bacteria	p__Firmicutes	c__Clostridia	o__Clostridiales	f__unclassified	g__unclassified	s__unclassified	0	0	0	0	0	0	0	0	0	0	0	0	0	0	0	0	0	0	0	0	0	0	0	0	0	0	0	0	0	0	0	0	1	0	0	0	0	0	0	0	0
1424	164071	k__Bacteria	p__Firmicutes	c__Clostridia	o__Clostridiales	f__Lachnospiraceae	g__94otu11775	s__97otu67608	1	0	0	0	0	0	1	1	1	0	0	0	1	1	0	0	0	1	1	1	1	0	1	0	1	1	0	1	1	0	1	0	0	0	1	1	1	1	0	1	1
1425	179838	k__Bacteria	p__Bacteroidetes	c__Bacteroidia	o__Bacteroidales	f__S24-7	g__unclassified	s__unclassified	1	0	0	0	0	0	0	0	1	0	1	0	1	0	0	0	0	1	0	0	0	0	1	0	0	0	0	0	0	1	0	0	0	0	0	0	0	0	0	0	0
1426	275293	k__Bacteria	p__Firmicutes	c__Clostridia	o__Clostridiales	f__unclassified	g__unclassified	s__unclassified	0	0	0	1	0	0	1	0	1	0	0	0	0	0	0	0	0	0	1	1	1	1	0	0	0	0	0	0	0	0	0	0	1	1	1	0	1	1	1	0	0
1427	264844	k__Bacteria	p__Firmicutes	c__Clostridia	o__Clostridiales	f__unclassified	g__unclassified	s__unclassified	0	0	0	0	0	0	0	0	0	0	0	0	0	0	0	0	0	0	0	0	1	0	0	0	0	0	0	0	0	0	0	0	0	0	0	0	0	0	0	0	0
1428	4416396	k__Bacteria	p__Firmicutes	c__Clostridia	o__Clostridiales	f__91otu4244	g__94otu43451	s__97otu49036	0	1	1	1	0	0	1	1	0	1	0	0	0	0	0	0	0	0	1	0	0	1	0	0	1	0	1	0	0	0	0	0	0	0	0	0	0	1	1	0	1
1429	197760	k__Bacteria	p__Firmicutes	c__Clostridia	o__Clostridiales	f__Lachnospiraceae	g__Roseburia	s__unclassified	0	0	0	1	0	0	1	0	0	0	0	0	0	0	0	0	0	0	0	1	0	1	0	0	1	0	0	0	0	0	0	0	1	0	1	0	1	0	0	0	1
1430	851733	k__Bacteria	p__Firmicutes	c__Bacilli	o__Lactobacillales	f__Lactobacillaceae	g__Lactobacillus	s__reuteri	1	1	1	1	1	1	1	1	1	1	1	1	1	1	1	1	1	1	1	1	1	1	1	1	1	1	1	1	1	1	1	1	1	1	1	1	1	1	1	1	1
1431	197765	k__Bacteria	p__Firmicutes	c__Clostridia	o__Clostridiales	f__Lachnospiraceae	g__Dorea	s__unclassified	0	0	0	0	0	0	0	0	0	0	0	0	0	0	0	0	0	0	0	0	0	0	0	1	0	0	0	0	0	0	0	0	0	0	0	0	0	0	0	0	0
1432	805672	k__Bacteria	p__Firmicutes	c__Clostridia	o__Clostridiales	f__Ruminococcaceae	g__unclassified	s__unclassified	0	0	0	0	0	0	0	0	0	0	0	0	0	0	0	0	0	0	0	1	0	0	0	0	0	0	0	0	0	0	0	0	0	0	0	0	1	0	0	0	0
1433	189879	k__Bacteria	p__Firmicutes	c__Clostridia	o__Clostridiales	f__unclassified	g__unclassified	s__unclassified	0	0	0	1	0	0	0	0	0	0	0	0	0	0	0	0	0	0	0	0	0	0	0	0	0	0	0	0	0	0	0	0	0	0	0	0	0	0	0	0	0
1434	4296701	k__Bacteria	p__Firmicutes	c__Clostridia	o__Clostridiales	f__Ruminococcaceae	g__Oscillospira	s__unclassified	0	0	0	1	0	0	0	0	0	0	0	0	0	0	0	0	0	1	0	0	0	1	0	1	0	0	0	0	0	0	0	1	0	0	0	0	1	0	0	0	0
1435	4413619	k__Bacteria	p__Firmicutes	c__Clostridia	o__Clostridiales	f__Lachnospiraceae	g__94otu1256	s__97otu6323	0	0	0	0	0	0	1	0	0	0	0	0	0	0	0	0	0	0	0	0	0	1	0	0	0	0	0	0	0	0	0	0	0	0	0	0	1	0	0	0	0
1436	331317	k__Bacteria	p__Firmicutes	c__Clostridia	o__Clostridiales	f__unclassified	g__unclassified	s__unclassified	0	0	0	0	0	0	0	0	0	0	0	0	0	0	0	0	0	0	0	0	0	0	0	0	0	0	0	0	0	0	0	0	1	0	0	0	0	0	0	0	0
1437	274289	k__Bacteria	p__Firmicutes	c__Clostridia	o__Clostridiales	f__unclassified	g__unclassified	s__unclassified	0	0	0	1	0	0	0	0	0	0	0	0	0	0	0	0	0	0	0	0	0	0	0	0	0	0	0	0	0	0	0	0	0	0	0	0	0	0	0	0	0
1438	771140	k__Bacteria	p__Firmicutes	c__Clostridia	o__Clostridiales	f__91otu9253	g__94otu18387	s__97otu98491	0	0	0	1	0	0	0	0	0	0	0	0	0	0	0	0	0	0	0	0	0	1	0	0	0	0	0	0	0	0	0	1	0	1	0	0	1	0	0	0	0
1439	4481506	k__Bacteria	p__Bacteroidetes	c__Bacteroidia	o__Bacteroidales	f__S24-7	g__94otu15120	s__97otu16797	1	0	1	0	1	1	0	1	1	1	1	1	0	1	0	1	1	1	1	1	1	1	1	1	1	1	1	1	1	0	1	0	0	0	0	0	0	0	0	1	1
1440	263645	k__Bacteria	p__Firmicutes	c__Clostridia	o__Clostridiales	f__91otu15072	g__94otu29722	s__97otu80438	0	0	0	1	0	0	0	0	0	0	0	0	0	0	0	0	0	0	0	0	0	0	0	0	0	0	0	0	0	0	1	0	1	0	0	0	0	0	0	0	0
1441	450849	k__Bacteria	p__Bacteroidetes	c__Bacteroidia	o__Bacteroidales	f__S24-7	g__unclassified	s__unclassified	0	0	0	0	0	0	0	0	0	0	0	0	0	0	0	0	0	0	0	0	0	0	0	0	0	0	0	0	0	1	0	0	0	0	0	0	0	0	0	0	0
1442	4357315	k__Bacteria	p__Firmicutes	c__Clostridia	o__Clostridiales	f__Ruminococcaceae	g__Oscillospira	s__97otu6084	1	1	1	1	1	1	1	1	1	1	1	1	1	1	1	1	1	1	1	1	1	1	1	1	1	1	1	1	1	0	1	1	1	1	1	1	1	1	1	1	1
1443	692154	k__Bacteria	p__Firmicutes	c__Bacilli	o__Lactobacillales	f__Lactobacillaceae	g__Lactobacillus	s__unclassified	0	0	0	0	0	0	0	0	0	0	0	0	0	0	0	0	0	0	0	0	0	0	0	0	0	0	0	0	0	0	0	0	0	0	0	0	0	0	0	0	0
1444	769075	k__Bacteria	p__Firmicutes	c__Clostridia	o__Clostridiales	f__unclassified	g__unclassified	s__unclassified	1	0	1	0	0	0	0	0	0	0	0	0	1	0	1	0	0	1	0	0	1	1	1	0	0	0	0	0	0	0	1	1	0	1	0	1	0	0	0	1	0
1445	2212505	k__Bacteria	p__Bacteroidetes	c__Bacteroidia	o__Bacteroidales	f__S24-7	g__94otu34968	s__97otu38845	1	1	0	0	1	1	1	1	1	1	1	1	1	1	1	1	1	0	0	1	1	1	1	1	1	1	1	1	1	1	0	1	1	1	1	1	0	1	0	1	1
1446	350337	k__Bacteria	p__Firmicutes	c__Clostridia	o__Clostridiales	f__unclassified	g__unclassified	s__unclassified	0	0	0	1	0	0	0	0	0	0	0	0	0	0	0	0	0	0	0	0	0	0	0	0	0	0	0	0	0	0	0	0	0	0	0	0	0	0	0	0	0
1447	169428	k__Bacteria	p__Firmicutes	c__Bacilli	o__Lactobacillales	f__Lactobacillaceae	g__Lactobacillus	s__unclassified	0	0	0	0	0	0	0	0	0	1	0	0	0	1	0	0	1	0	1	0	0	0	1	0	1	0	0	0	0	0	0	0	0	1	0	0	0	0	1	0	0
1448	340850	k__Bacteria	p__Firmicutes	c__Clostridia	o__Clostridiales	f__unclassified	g__unclassified	s__unclassified	0	0	0	0	0	0	0	0	0	0	0	0	0	0	0	0	0	0	0	0	0	0	0	1	0	0	0	0	0	0	0	0	0	0	0	0	0	0	0	0	0
1449	306469	k__Bacteria	p__Firmicutes	c__Clostridia	o__Clostridiales	f__unclassified	g__unclassified	s__unclassified	0	0	0	0	0	0	0	0	0	0	0	0	0	0	0	0	0	0	0	1	1	0	0	0	0	0	0	0	0	0	0	0	0	0	0	0	1	0	0	0	0
1450	291206	k__Bacteria	p__Firmicutes	c__Clostridia	o__Clostridiales	f__Ruminococcaceae	g__unclassified	s__unclassified	0	0	0	1	1	1	1	0	0	0	0	1	0	0	0	0	1	1	1	0	1	0	1	1	1	1	0	1	1	0	1	0	0	0	0	0	1	0	0	1	1
1451	179907	k__Bacteria	p__Firmicutes	c__Clostridia	o__Clostridiales	f__Lachnospiraceae	g__94otu18071	s__97otu53110	0	0	0	0	0	0	0	0	0	1	0	0	0	0	0	0	0	0	0	0	0	0	0	0	0	0	1	0	0	0	0	0	0	0	1	0	0	0	0	1	0
1452	548775	k__Bacteria	p__Bacteroidetes	c__Bacteroidia	o__Bacteroidales	f__S24-7	g__unclassified	s__unclassified	1	0	1	0	0	1	1	0	1	1	0	1	0	1	0	0	1	1	1	0	1	1	0	1	1	1	0	0	0	0	0	0	0	1	0	0	0	1	1	0	1
1453	833559	k__Bacteria	p__Firmicutes	c__Clostridia	o__Clostridiales	f__Lachnospiraceae	g__94otu25092	s__97otu31085	0	0	0	1	0	0	0	0	0	0	0	0	0	0	0	0	0	0	0	0	0	0	0	0	0	1	0	0	0	0	0	0	0	0	0	0	0	0	0	0	0
1454	261744	k__Bacteria	p__Firmicutes	c__Clostridia	o__Clostridiales	f__unclassified	g__unclassified	s__unclassified	0	1	1	1	0	0	0	0	1	0	0	1	0	0	1	0	0	1	0	0	1	1	0	0	1	0	0	1	1	0	0	1	1	0	0	0	0	0	0	1	0
1455	833390	k__Bacteria	p__Firmicutes	c__Clostridia	o__Clostridiales	f__Lachnospiraceae	g__94otu22947	s__97otu68794	1	1	1	1	1	1	1	1	1	0	0	1	0	1	1	0	1	1	1	1	1	1	1	1	1	1	1	1	1	0	1	1	1	1	0	0	1	0	1	1	1
1456	213896	k__Bacteria	p__Firmicutes	c__Clostridia	o__Clostridiales	f__Lachnospiraceae	g__unclassified	s__unclassified	0	1	0	1	0	0	1	0	1	0	0	0	0	0	1	0	0	0	0	0	1	1	0	0	0	1	1	0	1	0	1	1	1	0	1	0	1	1	1	1	1
1457	186452	k__Bacteria	p__Firmicutes	c__Clostridia	o__Clostridiales	f__unclassified	g__unclassified	s__unclassified	0	0	0	0	0	0	0	0	0	0	0	0	0	0	0	0	0	0	0	0	0	0	0	1	0	0	0	0	0	0	0	0	0	0	0	0	0	0	0	0	0
1458	4402077	k__Bacteria	p__Firmicutes	c__Clostridia	o__Clostridiales	f__91otu9842	g__94otu45896	s__97otu52055	0	0	1	1	0	1	1	0	1	0	0	1	0	0	0	0	0	0	0	0	0	1	0	1	1	1	1	0	0	0	0	1	0	0	0	0	1	1	1	1	0
1459	312269	k__Bacteria	p__Firmicutes	c__Clostridia	o__Clostridiales	f__Ruminococcaceae	g__Oscillospira	s__97otu14086	0	0	0	1	0	0	0	0	1	0	0	0	0	0	0	0	0	0	0	0	0	0	0	0	0	0	0	0	0	0	0	1	0	0	0	0	0	0	0	0	0
1460	180731	k__Bacteria	p__Bacteroidetes	c__Bacteroidia	o__Bacteroidales	f__Porphyromonadaceae	g__Parabacteroides	s__unclassified	1	1	1	1	1	1	1	1	1	1	1	0	1	1	0	1	1	1	1	1	1	1	1	1	1	1	1	0	1	1	0	1	0	0	1	0	0	1	0	0	1
1461	4296496	k__Bacteria	p__Firmicutes	c__Clostridia	o__Clostridiales	f__91otu12569	g__94otu13403	s__97otu64899	1	1	0	1	1	1	1	0	1	1	0	1	1	1	1	1	1	1	1	1	1	1	1	1	1	1	0	1	1	1	1	0	0	1	1	1	0	0	0	1	1
1462	203713	k__Bacteria	p__Bacteroidetes	c__Bacteroidia	o__Bacteroidales	f__S24-7	g__94otu11032	s__97otu53444	1	1	1	1	1	1	1	1	1	1	1	1	1	1	1	1	1	1	1	1	1	1	1	1	1	1	1	1	1	1	1	1	1	1	1	1	1	1	1	1	1
1463	175005	k__Bacteria	p__Firmicutes	c__Clostridia	o__Clostridiales	f__91otu3937	g__94otu9254	s__97otu31410	0	0	0	0	0	0	0	0	0	0	0	0	0	0	0	0	0	0	0	0	0	0	0	0	0	0	0	0	0	0	0	0	0	0	0	0	0	0	0	0	0
1464	1108062	k__Bacteria	p__Proteobacteria	c__Alphaproteobacteria	o__Sphingomonadales	f__Sphingomonadaceae	g__Sphingomonas	s__unclassified	0	0	0	0	0	0	0	0	0	0	0	0	0	0	0	0	0	0	0	0	0	0	1	0	0	0	0	0	0	0	0	0	0	0	0	0	0	0	0	0	0
1465	272593	k__Bacteria	p__Firmicutes	c__Clostridia	o__Clostridiales	f__unclassified	g__unclassified	s__unclassified	0	0	0	1	0	0	1	1	1	0	0	0	1	1	0	0	0	0	0	0	0	0	0	1	0	0	0	0	0	0	0	0	0	0	1	0	0	0	0	0	0
1466	976470	k__Bacteria	p__Firmicutes	c__Clostridia	o__Clostridiales	f__unclassified	g__unclassified	s__unclassified	0	0	0	0	0	0	0	0	0	0	0	0	0	0	0	0	0	1	1	0	0	0	0	0	0	0	0	0	0	0	0	0	0	0	0	0	0	0	0	0	0
1467	746256	k__Bacteria	p__Firmicutes	c__Clostridia	o__Clostridiales	f__unclassified	g__unclassified	s__unclassified	0	0	0	0	0	0	0	0	1	0	0	0	0	0	0	0	0	0	0	0	0	0	0	0	0	0	0	0	0	0	0	1	0	0	0	0	0	0	0	0	0
1468	444791	k__Bacteria	p__Cyanobacteria	c__4C0d-2	o__YS2	f__91otu15924	g__94otu34128	s__97otu37930	1	0	0	0	0	0	0	0	1	1	1	0	0	0	1	1	1	1	1	0	0	0	1	1	1	1	1	1	0	0	0	0	0	0	0	0	0	0	0	0	0
1469	819261	k__Bacteria	p__Proteobacteria	c__Gammaproteobacteria	o__Xanthomonadales	f__Xanthomonadaceae	g__Stenotrophomonas	s__97otu53510	0	0	0	0	0	0	0	0	0	0	0	0	0	0	0	0	0	0	0	0	0	0	0	1	0	0	0	0	0	0	0	0	0	0	0	0	0	0	0	0	0
1470	617833	k__Bacteria	p__Firmicutes	c__Bacilli	o__Bacillales	f__unclassified	g__unclassified	s__unclassified	0	0	0	0	0	0	0	0	0	0	0	0	0	0	0	0	0	0	0	0	0	0	0	0	1	0	0	0	0	0	0	0	0	0	0	0	0	0	0	0	0
1471	4442459	k__Bacteria	p__Bacteroidetes	c__Bacteroidia	o__Bacteroidales	f__Porphyromonadaceae	g__Parabacteroides	s__unclassified	0	0	0	0	0	1	0	1	0	0	1	0	0	1	0	0	0	1	0	0	0	1	0	0	0	0	1	1	0	0	0	0	0	0	0	0	0	1	0	0	0
1472	417981	k__Bacteria	p__Firmicutes	c__Clostridia	o__Clostridiales	f__[Mogibacteriaceae]	g__94otu13888	s__97otu5542	1	1	1	1	1	1	1	1	1	1	1	1	0	1	1	1	1	1	1	1	1	1	1	1	1	1	1	1	1	0	1	1	1	1	1	1	1	1	1	1	1
1473	1106302	k__Bacteria	p__Firmicutes	c__Clostridia	o__Clostridiales	f__unclassified	g__unclassified	s__unclassified	0	0	0	0	1	0	0	0	0	0	0	0	1	0	0	0	0	0	0	0	0	0	1	0	0	0	0	1	1	0	0	1	0	0	0	1	0	0	0	0	0
1474	1684221	k__Bacteria	p__Proteobacteria	c__Deltaproteobacteria	o__Desulfovibrionales	f__Desulfovibrionaceae	g__Desulfovibrio	s__C21_c20	1	1	1	1	1	1	1	1	1	1	1	1	1	1	1	1	1	1	1	1	1	1	1	1	1	1	1	1	1	0	1	1	1	1	1	1	1	1	0	1	1
1475	3251419	k__Bacteria	p__Firmicutes	c__Clostridia	o__Clostridiales	f__Lachnospiraceae	g__unclassified	s__unclassified	0	0	0	1	0	0	0	0	1	0	0	0	0	0	0	0	0	0	0	1	1	0	0	0	0	1	0	0	1	0	0	1	1	0	0	0	1	0	1	1	0
1476	50499	k__Bacteria	p__Firmicutes	c__Clostridia	o__Clostridiales	f__unclassified	g__unclassified	s__unclassified	0	0	0	0	0	0	0	0	0	0	0	0	0	0	0	0	0	0	0	0	0	0	0	0	0	0	0	0	0	0	0	0	0	0	0	0	0	1	0	0	0
1477	267366	k__Bacteria	p__Firmicutes	c__Clostridia	o__Clostridiales	f__unclassified	g__unclassified	s__unclassified	0	0	0	0	0	0	0	0	0	0	0	0	0	0	0	0	0	0	0	0	0	0	0	0	0	0	0	0	0	0	0	0	0	0	0	0	0	0	0	0	0
1478	239562	k__Bacteria	p__Firmicutes	c__Clostridia	o__Clostridiales	f__91otu10234	g__94otu27794	s__97otu69269	1	1	1	1	1	1	0	1	1	1	1	1	1	1	0	1	0	1	1	1	0	1	1	1	1	1	0	1	1	1	1	1	1	1	1	1	1	0	1	1	1
1479	216958	k__Bacteria	p__Bacteroidetes	c__Bacteroidia	o__Bacteroidales	f__S24-7	g__94otu10153	s__97otu36811	0	1	1	1	1	1	1	0	1	1	1	1	0	1	1	0	1	1	1	1	1	1	1	1	1	1	1	0	1	0	0	1	1	1	1	1	1	1	1	1	1
1480	268927	k__Bacteria	p__Firmicutes	c__Clostridia	o__Clostridiales	f__unclassified	g__unclassified	s__unclassified	0	1	1	1	0	0	0	0	1	0	0	1	0	0	1	0	0	0	1	1	0	1	0	0	1	0	0	1	0	0	0	0	0	1	0	0	0	0	1	0	0
1481	4326080	k__Bacteria	p__Firmicutes	c__Clostridia	o__Clostridiales	f__Clostridiaceae	g__Clostridium	s__97otu74434	0	0	0	0	0	0	0	0	0	0	0	1	0	0	0	0	0	0	0	0	1	0	0	0	0	0	0	0	0	0	0	0	0	0	0	0	0	0	0	0	0
1482	258411	k__Bacteria	p__Firmicutes	c__Clostridia	o__Clostridiales	f__unclassified	g__unclassified	s__unclassified	0	0	1	1	0	0	0	0	1	0	0	0	0	0	0	0	0	0	1	0	0	0	0	0	0	1	0	0	0	0	0	0	0	0	0	0	1	0	0	0	0
1483	786646	k__Bacteria	p__Firmicutes	c__Clostridia	o__Clostridiales	f__unclassified	g__unclassified	s__unclassified	1	1	1	1	1	1	1	0	1	1	0	0	1	0	0	0	0	0	0	0	0	1	1	1	0	0	0	0	1	0	1	1	0	0	0	1	1	0	1	1	1
1484	1147868	k__Bacteria	p__Firmicutes	c__Bacilli	o__Lactobacillales	f__Lactobacillaceae	g__Lactobacillus	s__unclassified	0	0	0	0	0	0	0	0	1	1	0	0	0	1	0	0	1	0	1	1	1	0	1	1	1	0	0	0	0	0	0	0	0	0	0	0	0	0	1	0	0
1485	354913	k__Bacteria	p__Firmicutes	c__Bacilli	o__Lactobacillales	f__Lactobacillaceae	g__Lactobacillus	s__unclassified	0	1	0	0	0	0	0	1	1	1	0	1	0	1	1	0	1	1	1	1	1	0	1	1	1	0	0	1	1	0	0	0	0	0	0	1	0	0	0	1	1
1486	4437814	k__Bacteria	p__Bacteroidetes	c__Bacteroidia	o__Bacteroidales	f__Bacteroidaceae	g__Bacteroides	s__unclassified	0	0	0	1	0	0	0	1	0	0	0	0	0	1	0	0	0	0	1	1	1	0	0	0	0	0	0	1	0	0	1	0	0	0	1	0	0	0	0	0	0
1487	198770	k__Bacteria	p__Firmicutes	c__Clostridia	o__Clostridiales	f__91otu4820	g__94otu12396	s__97otu14037	1	0	0	1	0	0	0	0	0	0	0	0	0	0	0	0	0	0	0	0	0	0	0	0	0	0	0	0	0	0	0	0	0	0	0	0	0	0	0	0	0
1488	258899	k__Bacteria	p__Firmicutes	c__Clostridia	o__Clostridiales	f__Ruminococcaceae	g__94otu9261	s__unclassified	0	0	0	0	1	0	0	0	0	0	0	0	1	0	0	0	0	1	1	0	0	0	0	1	1	0	0	0	0	0	0	1	1	0	0	0	1	0	0	0	0
1489	857639	k__Bacteria	p__Bacteroidetes	c__Bacteroidia	o__Bacteroidales	f__S24-7	g__unclassified	s__unclassified	1	0	0	0	0	0	0	0	0	1	0	0	0	0	0	0	0	0	0	0	0	0	0	0	0	0	0	0	0	1	0	0	0	0	0	0	0	0	0	0	0
1490	189721	k__Bacteria	p__Bacteroidetes	c__Bacteroidia	o__Bacteroidales	f__Prevotellaceae	g__Prevotella	s__97otu40	1	1	1	1	1	1	1	1	1	1	1	1	0	1	1	1	1	1	1	0	1	1	1	1	1	1	1	1	1	0	1	1	1	1	0	1	1	1	1	1	1
1491	197790	k__Bacteria	p__Firmicutes	c__Clostridia	o__Clostridiales	f__91otu805	g__94otu2133	s__97otu9595	0	0	1	1	0	0	0	0	1	0	0	1	0	0	0	0	0	0	0	1	1	0	0	0	1	1	0	1	0	0	0	0	1	0	0	0	1	0	1	1	0
1492	180206	k__Bacteria	p__Firmicutes	c__Clostridia	o__Clostridiales	f__unclassified	g__unclassified	s__unclassified	0	0	0	0	0	0	0	0	0	0	0	0	0	0	0	0	0	0	0	0	0	0	0	0	0	0	0	0	0	0	0	0	0	0	1	0	0	0	0	0	0
1493	189293	k__Bacteria	p__Firmicutes	c__Clostridia	o__Clostridiales	f__Lachnospiraceae	g__unclassified	s__unclassified	0	0	0	0	0	0	0	0	0	0	0	0	0	0	0	0	0	0	0	0	0	0	0	0	0	0	0	0	0	0	0	0	0	0	1	0	0	0	0	0	0
1494	193453	k__Bacteria	p__Firmicutes	c__Clostridia	o__Clostridiales	f__91otu2600	g__94otu12137	s__97otu6368	0	0	0	0	0	0	0	0	1	0	0	0	0	0	0	0	0	0	0	0	0	1	0	0	0	0	0	0	0	0	0	0	0	0	0	0	0	0	0	0	0
1495	258522	k__Bacteria	p__Firmicutes	c__Clostridia	o__Clostridiales	f__91otu6920	g__94otu16496	s__97otu9697	0	1	0	1	0	0	1	0	1	0	0	0	0	0	0	0	0	1	0	1	1	0	0	0	0	1	0	0	0	0	0	1	0	0	1	0	1	1	0	0	0
1496	300139	k__Bacteria	p__Firmicutes	c__Clostridia	o__Clostridiales	f__Lachnospiraceae	g__unclassified	s__unclassified	0	0	0	0	0	0	0	0	0	0	0	0	0	0	0	0	0	0	0	0	0	0	0	0	0	0	0	0	0	0	0	0	0	0	0	0	0	0	0	0	0
1497	3475269	k__Bacteria	p__Bacteroidetes	c__Bacteroidia	o__Bacteroidales	f__Bacteroidaceae	g__Bacteroides	s__unclassified	0	0	0	0	0	0	0	0	0	0	0	0	0	0	0	0	0	0	0	0	0	0	0	0	0	0	0	0	0	0	0	0	0	0	0	0	0	0	0	0	0
1498	177670	k__Bacteria	p__Firmicutes	c__Clostridia	o__Clostridiales	f__Lachnospiraceae	g__unclassified	s__unclassified	0	0	0	0	0	0	1	0	0	0	0	0	0	0	0	0	0	0	0	0	0	0	0	0	0	0	0	0	0	0	0	0	0	0	0	0	0	0	0	0	0
1499	312490	k__Bacteria	p__Firmicutes	c__Clostridia	o__Clostridiales	f__unclassified	g__unclassified	s__unclassified	1	0	1	1	1	0	0	0	0	0	0	0	1	0	0	0	0	1	0	1	0	1	1	0	0	0	0	0	1	0	0	0	0	0	0	0	0	0	0	0	1
1500	198190	k__Bacteria	p__Bacteroidetes	c__Bacteroidia	o__Bacteroidales	f__Porphyromonadaceae	g__Parabacteroides	s__unclassified	0	0	0	0	0	0	0	0	0	0	0	0	0	1	0	1	0	0	0	0	0	0	0	0	0	0	0	0	0	0	0	0	0	0	0	0	0	0	0	0	0
1501	15202	k__Bacteria	p__Firmicutes	c__Bacilli	o__Lactobacillales	f__Lactobacillaceae	g__Lactobacillus	s__unclassified	0	0	0	0	0	0	1	1	0	1	0	0	0	1	0	0	0	0	1	1	1	0	1	0	1	1	0	0	0	0	0	0	0	0	0	0	0	0	0	0	0
1502	263865	k__Bacteria	p__Firmicutes	c__Clostridia	o__Clostridiales	f__91otu4292	g__94otu13710	s__97otu74747	0	0	0	0	0	0	0	0	0	0	0	0	0	0	0	0	0	0	0	0	0	0	0	0	0	0	0	0	0	0	0	1	0	0	0	0	1	0	0	0	0
1503	258099	k__Bacteria	p__Firmicutes	c__Clostridia	o__Clostridiales	f__Ruminococcaceae	g__94otu23362	s__97otu25607	0	0	0	0	0	1	0	0	0	1	0	0	0	1	0	0	0	0	0	0	0	0	0	0	0	1	0	0	0	0	0	0	0	0	0	0	0	0	0	0	0
1504	187324	k__Bacteria	p__Bacteroidetes	c__Bacteroidia	o__Bacteroidales	f__Bacteroidaceae	g__Bacteroides	s__unclassified	0	0	1	0	0	0	0	0	0	0	0	0	0	0	0	0	0	0	0	1	0	0	0	0	0	0	0	0	0	0	0	0	0	0	0	0	0	0	0	0	0
1505	3300804	k__Bacteria	p__Firmicutes	c__Clostridia	o__Clostridiales	f__unclassified	g__unclassified	s__unclassified	0	0	0	0	0	0	0	0	0	0	0	0	0	0	0	0	0	0	0	0	0	0	0	0	0	0	0	0	0	0	0	0	0	0	0	0	0	0	0	0	0
1506	4072222	k__Bacteria	p__Firmicutes	c__Clostridia	o__Clostridiales	f__unclassified	g__unclassified	s__unclassified	0	0	0	1	0	0	0	0	0	0	0	0	0	0	0	0	0	0	0	0	0	0	0	0	0	0	0	0	0	0	0	0	0	0	0	0	0	0	0	0	0
1507	194950	k__Bacteria	p__Firmicutes	c__Clostridia	o__Clostridiales	f__91otu21549	g__94otu8362	s__97otu61606	0	0	0	1	0	0	0	0	0	0	0	1	0	0	0	0	0	0	0	0	0	0	0	0	0	0	0	0	0	0	0	0	0	0	0	0	0	0	0	0	0
1508	342962	k__Bacteria	p__Bacteroidetes	c__Bacteroidia	o__Bacteroidales	f__S24-7	g__94otu20625	s__97otu71432	1	1	1	1	1	1	1	1	1	1	1	1	1	1	1	1	1	1	1	1	1	1	1	1	1	1	1	1	1	1	1	1	1	1	1	1	1	1	1	1	1
1509	3211875	k__Bacteria	p__Bacteroidetes	c__Bacteroidia	o__Bacteroidales	f__Bacteroidaceae	g__Bacteroides	s__unclassified	1	1	1	1	1	1	1	1	1	1	1	1	1	1	1	1	1	1	1	1	1	1	1	1	1	1	1	1	1	1	1	1	1	1	1	1	1	1	1	1	1
1510	276364	k__Bacteria	p__Firmicutes	c__Clostridia	o__Clostridiales	f__91otu7810	g__94otu15307	s__97otu6276	0	0	0	0	0	0	0	0	1	0	0	0	0	0	0	0	0	0	0	0	0	0	0	0	0	0	0	0	0	0	0	0	0	0	0	0	0	0	0	0	0
1511	635059	k__Bacteria	p__Firmicutes	c__Clostridia	o__Clostridiales	f__91otu9253	g__94otu18387	s__97otu98491	1	1	1	1	0	0	1	0	1	1	0	0	1	0	1	0	0	1	1	1	1	1	0	1	0	1	1	0	1	0	1	1	1	1	0	1	1	1	0	0	0
1512	291784	k__Bacteria	p__Firmicutes	c__Clostridia	o__Clostridiales	f__Lachnospiraceae	g__unclassified	s__unclassified	0	0	0	0	0	0	0	0	0	0	0	0	0	0	0	0	0	0	0	0	0	0	0	0	0	0	0	0	0	0	0	0	0	0	0	0	0	0	0	1	0
1513	181249	k__Bacteria	p__Firmicutes	c__Clostridia	o__Clostridiales	f__Lachnospiraceae	g__94otu1346	s__unclassified	0	0	0	1	0	0	0	0	0	0	0	0	0	0	0	0	1	0	0	0	0	0	0	1	0	0	0	0	0	0	1	1	0	0	1	0	1	0	0	1	0
1514	839545	k__Bacteria	p__Firmicutes	c__Clostridia	o__Clostridiales	f__Lachnospiraceae	g__unclassified	s__unclassified	0	0	0	1	0	0	0	0	0	0	0	0	0	0	0	0	0	0	0	0	0	0	0	0	0	0	0	0	0	0	0	0	0	0	0	0	0	0	0	0	0
1515	214919	k__Bacteria	p__Firmicutes	c__Bacilli	o__Turicibacterales	f__Turicibacteraceae	g__Turicibacter	s__97otu9642	0	0	0	0	0	0	1	0	1	0	0	0	0	0	0	0	0	0	0	0	0	0	0	0	1	0	0	0	0	0	0	0	0	0	0	0	0	0	0	0	0
1516	209511	k__Bacteria	p__Proteobacteria	c__Gammaproteobacteria	o__Pseudomonadales	f__Moraxellaceae	g__Acinetobacter	s__unclassified	0	0	0	0	0	0	0	0	0	0	0	0	0	0	0	0	0	0	0	0	0	0	0	0	0	0	0	0	0	0	0	0	0	0	0	0	0	0	0	0	1
1517	562369	k__Bacteria	p__Firmicutes	c__Clostridia	o__Clostridiales	f__91otu12569	g__unclassified	s__unclassified	0	0	0	0	0	0	0	0	0	0	0	0	1	0	0	0	0	0	0	1	0	0	0	0	0	0	0	0	0	0	0	0	0	0	0	0	0	0	0	0	0
1518	172705	k__Bacteria	p__Firmicutes	c__Clostridia	o__Clostridiales	f__91otu4949	g__94otu25334	s__97otu27810	0	1	0	1	1	0	0	0	1	0	0	0	0	0	0	0	1	0	1	1	1	1	0	1	1	1	0	0	0	0	0	0	0	0	0	0	0	0	1	1	0
1519	189478	k__Bacteria	p__Firmicutes	c__Clostridia	o__Clostridiales	f__Lachnospiraceae	g__unclassified	s__unclassified	0	0	0	0	0	0	0	0	0	1	0	0	0	0	0	0	0	0	0	0	0	0	0	0	0	0	0	0	0	0	0	0	0	0	0	0	0	0	0	0	0
1520	4376828	k__Bacteria	p__Actinobacteria	c__Actinobacteria	o__Bifidobacteriales	f__Bifidobacteriaceae	g__Bifidobacterium	s__unclassified	0	0	0	0	0	0	0	0	0	0	1	0	1	0	0	0	0	0	0	0	0	0	0	0	0	0	0	0	0	0	0	0	0	0	0	0	0	0	0	0	0
1521	304427	k__Bacteria	p__Firmicutes	c__Clostridia	o__Clostridiales	f__Ruminococcaceae	g__Oscillospira	s__unclassified	0	0	0	1	0	0	0	0	0	0	0	0	0	0	0	0	0	0	0	0	0	0	0	0	0	0	0	0	0	0	0	0	0	0	0	0	0	0	0	0	0
1522	185177	k__Bacteria	p__Firmicutes	c__Clostridia	o__Clostridiales	f__91otu13941	g__unclassified	s__unclassified	0	1	0	1	0	0	1	0	1	0	0	0	0	0	0	0	0	0	0	0	1	1	0	1	1	1	0	0	1	0	0	1	1	1	1	0	1	0	1	0	0
1523	4323284	k__Bacteria	p__Firmicutes	c__Bacilli	o__Bacillales	f__Staphylococcaceae	g__Staphylococcus	s__unclassified	0	0	1	0	0	0	0	0	0	0	0	0	0	0	0	0	0	0	0	0	0	0	0	0	0	0	0	0	0	0	0	0	0	0	0	0	0	0	1	0	0
1524	1000113	k__Bacteria	p__Firmicutes	c__Clostridia	o__Clostridiales	f__unclassified	g__unclassified	s__unclassified	0	0	0	1	0	0	0	0	1	0	0	0	0	0	0	0	0	0	0	0	0	0	0	0	0	1	0	1	0	0	0	0	0	0	0	0	0	0	1	0	0
1525	1107439	k__Bacteria	p__Firmicutes	c__Clostridia	o__Clostridiales	f__91otu4949	g__94otu25334	s__97otu4052	0	0	0	0	0	0	0	0	0	1	0	0	0	0	0	0	0	0	0	0	0	0	0	0	0	0	0	0	0	0	0	0	0	0	0	0	0	0	0	0	0
1526	277181	k__Bacteria	p__Firmicutes	c__Clostridia	o__Clostridiales	f__91otu7770	g__94otu21802	s__97otu9773	0	1	0	0	0	0	0	0	1	0	0	0	0	0	0	0	0	0	0	0	0	0	0	0	0	0	0	0	0	0	0	1	1	0	1	0	0	0	0	0	0
1527	307608	k__Bacteria	p__Firmicutes	c__Clostridia	o__Clostridiales	f__Ruminococcaceae	g__Oscillospira	s__unclassified	1	1	1	1	1	1	1	1	1	1	1	1	1	1	1	1	1	1	1	1	1	1	1	1	1	1	1	1	1	1	1	1	1	1	1	1	1	1	1	1	1
1528	1582779	k__Bacteria	p__Firmicutes	c__Clostridia	o__Clostridiales	f__unclassified	g__unclassified	s__unclassified	0	1	0	0	0	0	0	0	0	0	0	0	0	0	0	0	1	0	0	0	0	0	0	0	0	0	0	0	0	0	0	0	0	0	0	1	0	0	0	1	0
1529	2797565	k__Bacteria	p__Firmicutes	c__Clostridia	o__Clostridiales	f__[Mogibacteriaceae]	g__94otu17676	s__97otu19499	1	0	1	0	1	1	0	0	0	1	0	1	0	0	0	0	0	0	1	0	0	0	1	1	1	1	0	0	1	1	0	0	0	0	0	0	0	0	0	0	0
1530	180725	k__Bacteria	p__Firmicutes	c__Clostridia	o__Clostridiales	f__unclassified	g__unclassified	s__unclassified	0	0	0	0	0	0	0	0	0	0	0	0	0	0	0	0	0	0	0	0	1	0	0	0	0	0	0	0	0	0	0	0	0	0	0	0	0	0	0	0	0
1531	1066830	k__Bacteria	p__Firmicutes	c__Clostridia	o__Clostridiales	f__Ruminococcaceae	g__unclassified	s__unclassified	1	0	0	0	1	0	0	0	0	0	0	0	0	0	0	0	0	1	0	0	0	0	0	0	0	0	0	0	0	0	1	0	0	0	1	0	1	0	0	0	0
1532	177765	k__Bacteria	p__Firmicutes	c__Clostridia	o__Clostridiales	f__Lachnospiraceae	g__Coprococcus	s__unclassified	0	1	1	1	0	0	0	0	1	0	0	1	0	0	0	0	0	1	0	0	1	1	0	1	0	1	1	0	1	0	1	1	0	0	1	0	1	0	1	0	0
1533	161993	k__Bacteria	p__Firmicutes	c__Clostridia	o__Clostridiales	f__91otu7271	g__94otu14413	s__97otu16078	0	1	1	1	1	1	1	1	1	0	0	1	1	1	1	0	0	1	1	1	1	1	0	1	1	1	1	1	1	0	0	1	1	1	1	1	1	1	1	1	1
1534	277163	k__Bacteria	p__Firmicutes	c__Clostridia	o__Clostridiales	f__unclassified	g__unclassified	s__unclassified	0	0	0	1	0	0	0	0	0	0	0	0	0	0	0	0	0	0	0	0	0	0	0	0	0	0	1	0	0	0	0	0	0	0	0	0	1	1	0	0	0
1535	135625	k__Bacteria	p__Firmicutes	c__Clostridia	o__Clostridiales	f__unclassified	g__unclassified	s__unclassified	0	1	1	1	1	1	1	0	1	1	0	0	0	0	0	1	0	1	1	1	1	1	0	1	0	1	1	1	0	0	1	1	1	0	1	0	1	1	1	0	1
1536	183829	k__Bacteria	p__Firmicutes	c__Clostridia	o__Clostridiales	f__Ruminococcaceae	g__unclassified	s__unclassified	0	0	0	0	0	0	0	0	1	1	0	1	0	0	0	0	0	1	0	1	0	0	0	1	0	0	0	0	0	0	0	0	0	0	0	0	0	0	0	0	0
1537	328143	k__Bacteria	p__Bacteroidetes	c__Bacteroidia	o__Bacteroidales	f__S24-7	g__unclassified	s__unclassified	1	1	1	1	1	1	1	1	1	1	1	1	0	1	1	1	1	1	1	1	1	1	1	1	1	1	1	1	1	0	0	1	1	1	1	1	1	1	1	1	1
1538	185614	k__Bacteria	p__Bacteroidetes	c__Bacteroidia	o__Bacteroidales	f__S24-7	g__unclassified	s__unclassified	1	1	1	1	1	1	1	1	1	1	1	1	1	1	1	1	1	1	1	1	1	1	1	1	1	1	1	1	1	0	1	1	1	1	1	0	0	0	1	1	1
1539	227622	k__Bacteria	p__Firmicutes	c__Clostridia	o__Clostridiales	f__Ruminococcaceae	g__unclassified	s__unclassified	0	0	0	0	0	0	0	0	1	0	0	0	0	0	0	0	0	0	0	0	0	0	0	0	0	0	0	0	0	0	0	0	0	0	0	0	0	0	0	0	0
1540	349459	k__Bacteria	p__Firmicutes	c__Clostridia	o__Clostridiales	f__Ruminococcaceae	g__94otu9261	s__97otu13002	0	1	1	1	1	0	1	1	1	1	0	1	1	0	1	0	0	1	1	1	0	0	1	1	1	1	0	1	1	1	1	1	1	1	1	1	1	0	1	0	0
1541	4463108	k__Bacteria	p__Firmicutes	c__Bacilli	o__Lactobacillales	f__Lactobacillaceae	g__Lactobacillus	s__unclassified	0	0	1	0	1	0	1	0	1	1	0	1	0	1	1	0	1	1	1	1	1	1	0	1	1	1	1	1	1	0	0	0	0	1	0	0	0	0	1	1	1
1542	210073	k__Bacteria	p__Firmicutes	c__Clostridia	o__Clostridiales	f__unclassified	g__unclassified	s__unclassified	1	0	1	1	1	1	1	1	1	1	0	0	1	1	1	0	1	0	1	1	0	1	1	0	1	1	0	1	1	1	1	0	1	1	1	1	1	0	1	1	0
1543	4357811	k__Bacteria	p__Bacteroidetes	c__Bacteroidia	o__Bacteroidales	f__Bacteroidaceae	g__Bacteroides	s__unclassified	0	1	1	1	0	0	0	1	0	1	0	0	0	0	0	0	0	1	1	1	0	0	0	0	0	1	1	0	0	0	1	0	0	0	0	0	0	1	0	0	1
1544	193678	k__Bacteria	p__Firmicutes	c__Clostridia	o__Clostridiales	f__Ruminococcaceae	g__unclassified	s__unclassified	0	0	0	0	1	0	0	0	0	0	0	0	0	0	0	0	0	1	0	0	0	0	0	0	0	0	0	0	0	0	0	0	0	0	0	0	0	0	0	0	0
1545	215731	k__Bacteria	p__Firmicutes	c__Clostridia	o__Clostridiales	f__unclassified	g__unclassified	s__unclassified	0	0	1	0	1	1	0	0	0	1	0	0	1	0	0	0	1	1	0	0	0	1	1	1	0	0	0	0	0	1	0	0	1	0	0	1	0	0	0	0	1
1546	193672	k__Bacteria	p__Firmicutes	c__Clostridia	o__Clostridiales	f__Peptostreptococcaceae	g__94otu13105	s__97otu730	0	0	0	0	0	0	0	0	0	0	0	0	0	0	0	0	0	0	0	0	0	0	0	0	1	0	0	0	0	0	0	0	0	0	0	0	0	0	0	0	0
1547	153075	k__Bacteria	p__Firmicutes	c__Clostridia	o__Clostridiales	f__unclassified	g__unclassified	s__unclassified	1	1	0	1	1	1	0	0	1	0	0	0	1	0	1	0	1	1	0	1	1	1	1	1	0	0	0	1	0	1	0	1	1	1	0	1	1	0	0	0	1
1548	4378081	k__Bacteria	p__Bacteroidetes	c__Bacteroidia	o__Bacteroidales	f__Bacteroidaceae	g__Bacteroides	s__97otu19740	0	1	1	1	0	1	1	0	1	1	1	1	0	1	1	1	1	0	0	1	0	0	1	1	1	1	0	1	1	0	1	1	1	0	0	0	0	1	0	0	1
1549	162539	k__Bacteria	p__Bacteroidetes	c__Bacteroidia	o__Bacteroidales	f__Rikenellaceae	g__94otu16002	s__97otu17697	1	1	1	1	1	1	1	1	1	1	1	1	1	1	1	1	1	1	1	1	1	1	1	1	1	1	1	1	1	1	1	1	1	1	1	1	1	1	1	1	1
1550	267041	k__Bacteria	p__Firmicutes	c__Clostridia	o__Clostridiales	f__unclassified	g__unclassified	s__unclassified	0	0	0	1	0	0	0	0	0	0	0	0	0	0	0	0	0	0	0	0	0	1	0	1	0	0	0	0	0	0	0	1	0	1	1	0	0	0	0	0	0
1551	210383	k__Bacteria	p__Bacteroidetes	c__Bacteroidia	o__Bacteroidales	f__S24-7	g__94otu15219	s__97otu85926	0	0	0	0	0	0	0	0	0	0	0	1	1	1	0	0	1	0	0	0	0	0	0	1	0	0	0	0	0	1	1	0	0	1	0	1	0	0	1	1	0
1552	4459184	k__Bacteria	p__Firmicutes	c__Clostridia	o__Clostridiales	f__91otu4645	g__94otu11175	s__97otu17340	0	1	1	1	1	1	0	1	1	1	0	1	0	1	1	0	1	1	0	0	1	1	0	1	1	1	0	1	1	0	0	1	0	0	1	0	1	0	1	1	1
1553	288109	k__Bacteria	p__Firmicutes	c__Clostridia	o__Clostridiales	f__Dehalobacteriaceae	g__Dehalobacterium	s__97otu86093	0	0	0	0	0	0	0	0	0	0	0	0	0	0	0	0	0	0	0	0	0	0	0	0	0	0	0	0	0	0	0	0	0	0	0	0	0	0	0	0	0
1554	832558	k__Bacteria	p__Firmicutes	c__Clostridia	o__Clostridiales	f__Ruminococcaceae	g__Oscillospira	s__unclassified	1	1	1	1	0	1	1	1	1	1	0	1	1	1	1	1	1	1	1	1	1	1	0	1	1	1	1	1	1	0	1	1	1	1	0	0	1	1	1	1	1
1555	204126	k__Bacteria	p__Firmicutes	c__Clostridia	o__Clostridiales	f__Ruminococcaceae	g__Oscillospira	s__unclassified	1	1	1	1	1	1	1	1	1	1	0	1	1	1	1	0	1	1	1	1	1	1	1	1	1	1	1	1	1	0	1	1	1	1	1	1	1	1	1	1	1
1556	173939	k__Bacteria	p__Firmicutes	c__Clostridia	o__Clostridiales	f__unclassified	g__unclassified	s__unclassified	0	0	0	1	0	0	1	0	1	0	0	0	0	0	0	0	0	0	0	0	0	1	0	1	0	0	0	1	0	0	0	0	1	0	0	0	0	0	0	0	0
1557	340447	k__Bacteria	p__Firmicutes	c__Clostridia	o__Clostridiales	f__unclassified	g__unclassified	s__unclassified	0	0	0	0	0	0	0	0	0	0	0	0	0	0	0	0	0	0	0	0	0	0	0	0	0	0	0	0	0	0	0	0	0	0	0	0	0	0	0	0	0
1558	192498	k__Bacteria	p__Firmicutes	c__Clostridia	o__Clostridiales	f__unclassified	g__unclassified	s__unclassified	0	0	0	0	0	0	0	0	0	0	0	0	0	0	0	0	0	0	0	0	0	0	0	0	0	0	0	0	0	0	0	0	0	0	0	0	1	0	0	0	0
1559	301363	k__Bacteria	p__Firmicutes	c__Bacilli	o__Lactobacillales	f__Lactobacillaceae	g__Lactobacillus	s__unclassified	0	0	1	0	0	0	0	0	0	0	1	0	0	1	0	1	0	0	0	1	1	0	0	0	1	0	0	0	0	0	0	0	0	0	0	0	0	1	0	1	0
1560	1504042	k__Bacteria	p__Firmicutes	c__Clostridia	o__Clostridiales	f__Ruminococcaceae	g__Oscillospira	s__97otu66883	0	0	0	0	0	0	0	0	0	0	0	0	0	0	0	0	0	0	0	0	0	0	0	0	0	0	0	0	0	0	0	0	0	0	0	0	0	0	0	0	0
1561	192494	k__Bacteria	p__Bacteroidetes	c__Bacteroidia	o__Bacteroidales	f__S24-7	g__unclassified	s__unclassified	1	1	1	1	1	1	1	1	1	1	1	1	1	1	1	1	1	1	1	1	1	1	1	1	1	1	1	1	1	1	1	1	1	1	1	1	1	1	1	1	1
1562	249776	k__Bacteria	p__Firmicutes	c__Clostridia	o__Clostridiales	f__unclassified	g__unclassified	s__unclassified	0	0	1	0	0	0	0	0	0	0	0	0	0	0	0	0	0	1	0	0	0	1	0	0	0	0	0	0	1	0	0	0	0	0	0	1	0	0	0	0	1
1563	198888	k__Bacteria	p__Firmicutes	c__Clostridia	o__Clostridiales	f__Ruminococcaceae	g__94otu34753	s__97otu42467	0	1	0	0	0	0	0	0	0	0	0	0	0	0	0	0	0	1	0	0	1	0	0	0	0	0	0	1	0	0	0	1	1	0	0	1	1	0	0	0	0
1564	184753	k__Bacteria	p__Bacteroidetes	c__Bacteroidia	o__Bacteroidales	f__Bacteroidaceae	g__Bacteroides	s__unclassified	0	0	0	0	0	0	0	0	0	0	0	0	0	0	0	0	0	0	1	0	0	0	0	0	0	0	1	0	0	0	0	0	0	0	0	0	0	1	0	0	0
1565	339905	k__Bacteria	p__Bacteroidetes	c__Bacteroidia	o__Bacteroidales	f__S24-7	g__94otu9976	s__unclassified	1	1	1	1	1	1	1	0	1	1	1	1	0	1	0	0	1	1	1	1	1	1	1	1	1	1	1	1	1	1	0	1	1	1	1	1	1	1	1	1	1
1566	586453	k__Bacteria	p__Firmicutes	c__Clostridia	o__Clostridiales	f__Christensenellaceae	g__94otu32868	s__97otu83827	0	1	1	1	1	1	1	1	1	1	1	1	1	1	1	0	1	1	1	1	1	1	1	1	1	1	1	1	1	0	1	1	1	1	1	0	1	1	1	1	1
1567	184695	k__Bacteria	p__Firmicutes	c__Clostridia	o__Clostridiales	f__91otu7553	g__94otu18389	s__97otu4449	0	0	0	0	0	0	0	0	0	0	0	0	0	0	0	0	0	0	0	0	0	0	0	0	0	0	0	0	0	0	0	0	0	0	1	0	1	0	0	0	0
1568	180824	k__Bacteria	p__Firmicutes	c__Clostridia	o__Clostridiales	f__unclassified	g__unclassified	s__unclassified	0	0	0	0	0	0	0	0	0	0	0	0	0	0	0	0	0	0	0	0	0	0	0	0	0	1	0	0	0	0	0	0	1	0	0	0	0	0	0	0	0
1569	267123	k__Bacteria	p__Actinobacteria	c__Coriobacteriia	o__Coriobacteriales	f__Coriobacteriaceae	g__Adlercreutzia	s__97otu29516	0	0	0	0	0	1	1	0	0	0	0	0	0	0	0	0	0	0	0	0	0	0	0	0	1	0	0	0	0	0	0	0	0	1	0	0	1	0	0	1	1
1570	4360055	k__Bacteria	p__Bacteroidetes	c__Bacteroidia	o__Bacteroidales	f__Bacteroidaceae	g__Bacteroides	s__unclassified	0	0	0	0	1	1	1	1	0	0	1	1	1	0	1	0	1	0	1	1	1	1	1	1	1	1	1	0	0	1	0	1	1	1	0	0	0	1	1	1	0
1571	14035	k__Bacteria	p__Firmicutes	c__Clostridia	o__Clostridiales	f__91otu6809	g__94otu876	s__97otu32737	0	0	0	0	0	0	1	0	0	0	0	0	0	0	0	0	0	0	0	0	0	0	0	0	0	0	0	0	0	0	0	0	1	1	0	0	1	0	0	1	0
1572	329032	k__Bacteria	p__Tenericutes	c__Mollicutes	o__RF39	f__91otu6510	g__unclassified	s__unclassified	0	0	0	0	0	0	0	0	1	0	0	0	0	0	0	0	0	1	0	0	0	0	1	0	1	0	0	0	0	0	0	0	0	0	0	0	0	0	0	0	0
1573	193859	k__Bacteria	p__Bacteroidetes	c__Bacteroidia	o__Bacteroidales	f__Bacteroidaceae	g__Bacteroides	s__97otu16938	1	1	1	1	1	1	1	1	1	1	0	1	1	1	1	1	1	1	1	1	1	1	1	1	1	1	1	1	1	0	1	1	1	1	1	1	1	1	1	1	1
1574	343183	k__Bacteria	p__Firmicutes	c__Clostridia	o__Clostridiales	f__unclassified	g__unclassified	s__unclassified	0	0	0	1	0	0	0	0	0	0	0	0	0	0	0	0	0	0	0	0	0	0	0	0	0	0	0	0	0	0	0	0	0	0	0	0	0	0	0	0	0
1575	269619	k__Bacteria	p__Tenericutes	c__Mollicutes	o__RF39	f__91otu6510	g__94otu13177	s__unclassified	0	0	0	0	0	0	0	0	0	0	0	0	0	1	0	0	0	0	1	0	0	1	1	0	0	0	0	0	0	0	0	0	0	0	0	0	0	0	0	0	0
1576	329528	k__Bacteria	p__Firmicutes	c__Clostridia	o__Clostridiales	f__unclassified	g__unclassified	s__unclassified	0	0	0	1	0	0	0	0	0	0	0	0	0	0	0	0	0	0	0	0	0	1	0	0	0	0	0	0	0	0	0	0	0	0	0	0	0	0	0	0	0
1577	343923	k__Bacteria	p__Firmicutes	c__Clostridia	o__Clostridiales	f__unclassified	g__unclassified	s__unclassified	0	0	0	1	0	0	0	0	0	0	0	0	0	0	0	0	0	0	0	0	0	0	0	0	0	0	0	0	0	0	0	0	0	0	0	0	0	0	0	0	0
1578	1110135	k__Bacteria	p__Firmicutes	c__Clostridia	o__Clostridiales	f__Lachnospiraceae	g__unclassified	s__unclassified	0	0	0	1	0	0	1	0	1	0	0	0	0	0	0	0	0	1	0	1	0	0	0	0	0	0	0	0	0	0	0	0	0	0	0	0	0	0	1	0	0
1579	304416	k__Bacteria	p__Firmicutes	c__Clostridia	o__Clostridiales	f__unclassified	g__unclassified	s__unclassified	0	0	0	1	0	0	0	0	0	0	0	0	0	0	0	0	0	0	0	0	0	0	0	0	0	0	0	0	0	0	0	0	0	0	0	0	0	0	0	0	0
1580	341007	k__Bacteria	p__Firmicutes	c__Clostridia	o__Clostridiales	f__unclassified	g__unclassified	s__unclassified	0	0	0	0	1	0	0	0	1	0	0	1	1	0	0	0	0	0	0	0	0	0	1	0	0	0	0	0	1	0	0	1	0	1	0	0	1	0	0	1	1
1581	1106683	k__Bacteria	p__Firmicutes	c__Clostridia	o__Clostridiales	f__unclassified	g__unclassified	s__unclassified	0	0	0	0	0	0	0	0	1	0	0	0	0	0	0	0	0	0	0	0	0	0	0	0	0	0	0	0	0	0	0	0	0	0	0	0	0	0	0	0	0
1582	1105376	k__Bacteria	p__Proteobacteria	c__Betaproteobacteria	o__Burkholderiales	f__Alcaligenaceae	g__Sutterella	s__97otu54170	1	1	1	1	1	1	1	1	1	1	1	1	1	1	1	1	1	1	1	1	1	1	1	1	1	1	1	1	1	1	1	1	1	1	1	1	1	1	1	1	1
1583	265522	k__Bacteria	p__Firmicutes	c__Clostridia	o__Clostridiales	f__unclassified	g__unclassified	s__unclassified	0	0	0	1	0	0	0	0	0	0	0	0	0	0	0	0	0	0	0	0	0	0	0	0	0	0	0	0	0	0	0	0	0	0	0	0	0	0	0	0	0
1584	265828	k__Bacteria	p__Firmicutes	c__Clostridia	o__Clostridiales	f__unclassified	g__unclassified	s__unclassified	0	0	0	0	0	0	0	0	0	0	0	0	0	0	0	0	0	0	0	0	0	0	0	0	0	0	0	0	0	0	0	0	0	0	0	0	0	0	0	0	0
1585	340535	k__Bacteria	p__Firmicutes	c__Clostridia	o__Clostridiales	f__unclassified	g__unclassified	s__unclassified	0	0	0	1	0	0	0	0	1	0	0	0	0	0	0	0	0	0	0	0	0	0	0	1	0	0	0	0	0	0	0	1	1	0	0	0	1	0	0	0	0
1586	278563	k__Bacteria	p__Firmicutes	c__Clostridia	o__Clostridiales	f__91otu15045	g__94otu29668	s__97otu42292	0	0	0	0	0	0	1	0	1	0	0	0	0	0	0	0	0	0	0	0	0	1	0	0	0	0	0	1	0	0	0	0	0	0	1	0	1	0	0	0	0
1587	45363	k__Bacteria	p__Firmicutes	c__Erysipelotrichi	o__Erysipelotrichales	f__Erysipelotrichaceae	g__94otu43063	s__97otu52850	0	0	0	0	0	1	1	0	0	0	0	0	0	0	0	0	0	0	0	1	0	0	0	0	0	1	0	0	0	0	0	0	0	0	0	0	1	0	0	0	0
1588	271830	k__Bacteria	p__Bacteroidetes	c__Bacteroidia	o__Bacteroidales	f__S24-7	g__94otu10153	s__unclassified	1	1	1	1	1	1	1	0	1	1	1	0	0	1	1	0	1	1	1	1	1	1	0	1	1	1	0	1	1	0	1	1	1	1	1	0	1	1	1	1	1
1589	198641	k__Bacteria	p__Firmicutes	c__Bacilli	o__Lactobacillales	f__Lactobacillaceae	g__Lactobacillus	s__97otu14326	1	0	0	0	0	0	0	0	1	0	1	1	0	1	0	0	0	0	1	1	0	0	0	1	1	0	0	0	0	0	0	0	0	0	0	0	0	0	0	1	0
1590	291147	k__Bacteria	p__Firmicutes	c__Clostridia	o__Clostridiales	f__unclassified	g__unclassified	s__unclassified	0	0	0	0	0	0	0	0	0	0	0	0	0	0	0	0	0	0	0	0	0	0	0	0	0	0	0	0	0	0	0	1	0	0	0	0	1	0	1	0	0
1591	259154	k__Bacteria	p__Firmicutes	c__Clostridia	o__Clostridiales	f__Lachnospiraceae	g__94otu18071	s__unclassified	0	0	0	0	0	0	0	0	0	0	0	0	0	0	0	0	0	0	0	0	0	0	0	0	0	0	0	0	0	0	0	0	0	0	0	0	0	0	0	0	0
1592	316550	k__Bacteria	p__Firmicutes	c__Clostridia	o__Clostridiales	f__Lachnospiraceae	g__unclassified	s__unclassified	0	0	0	1	0	0	1	0	1	0	0	0	0	0	0	0	0	0	1	0	0	1	0	1	0	0	0	0	0	0	0	0	1	0	0	0	1	0	0	0	0
1593	197600	k__Bacteria	p__Firmicutes	c__Clostridia	o__Clostridiales	f__Lachnospiraceae	g__94otu18071	s__97otu71822	0	1	1	1	1	0	1	1	1	0	0	1	0	1	1	0	1	1	1	1	1	1	1	1	1	0	1	1	1	0	1	1	1	1	1	0	1	0	1	1	1
1594	4429608	k__Bacteria	p__Firmicutes	c__Clostridia	o__Clostridiales	f__unclassified	g__unclassified	s__unclassified	0	0	0	0	0	0	0	0	0	0	0	0	0	0	0	0	0	0	0	0	0	0	0	0	0	1	0	0	0	0	0	0	0	0	0	0	1	0	0	0	0
1595	1105016	k__Bacteria	p__Firmicutes	c__Clostridia	o__Clostridiales	f__Ruminococcaceae	g__unclassified	s__unclassified	0	0	0	1	1	0	0	0	1	1	0	0	0	0	0	0	0	0	1	1	0	0	0	1	0	1	0	0	1	1	1	0	0	0	1	0	0	0	0	0	0
1596	190659	k__Bacteria	p__Firmicutes	c__Clostridia	o__Clostridiales	f__unclassified	g__unclassified	s__unclassified	0	0	0	0	0	0	0	0	1	0	0	0	0	0	0	0	0	0	0	0	0	0	0	0	0	0	0	0	0	0	0	0	0	0	0	0	0	0	0	0	0
1597	190658	k__Bacteria	p__Firmicutes	c__Clostridia	o__Clostridiales	f__Ruminococcaceae	g__Oscillospira	s__unclassified	0	0	1	1	1	1	1	0	1	1	0	1	1	1	0	0	1	1	1	1	0	0	0	1	1	0	1	1	1	0	1	0	1	1	0	0	1	0	1	1	1
1598	455671	k__Bacteria	p__Firmicutes	c__Bacilli	o__Lactobacillales	f__Streptococcaceae	g__Lactococcus	s__garvieae	0	0	0	0	0	0	0	0	1	0	0	0	0	0	1	1	0	0	0	0	0	0	0	0	0	0	0	0	0	0	0	0	0	0	0	0	0	0	0	0	0
1599	1111350	k__Bacteria	p__Firmicutes	c__Clostridia	o__Clostridiales	f__Ruminococcaceae	g__94otu37050	s__97otu74343	1	1	1	0	1	1	1	1	1	1	0	1	1	1	1	0	1	1	0	1	1	1	1	1	1	1	1	1	1	0	1	1	1	1	1	0	0	0	1	1	0
1600	1032415	k__Bacteria	p__Tenericutes	c__Mollicutes	o__RF39	f__unclassified	g__unclassified	s__unclassified	1	0	1	1	0	0	0	0	0	0	0	0	1	0	1	0	1	0	1	0	1	0	1	0	0	1	0	0	1	1	1	0	0	0	0	0	0	0	0	1	0
1601	268220	k__Bacteria	p__Firmicutes	c__Clostridia	o__Clostridiales	f__91otu10234	g__94otu27794	s__unclassified	1	1	0	1	1	1	1	1	1	1	0	1	1	1	1	0	0	1	1	0	1	1	1	1	1	1	0	1	1	1	1	1	1	1	1	1	1	0	0	1	1
1602	164242	k__Bacteria	p__Firmicutes	c__Clostridia	o__Clostridiales	f__Ruminococcaceae	g__94otu35382	s__97otu8268	0	1	1	1	1	1	1	0	1	1	0	1	1	1	0	1	1	1	1	1	1	1	1	1	1	1	1	1	1	0	1	1	1	1	1	1	1	1	1	1	0
1603	193233	k__Bacteria	p__Bacteroidetes	c__Bacteroidia	o__Bacteroidales	f__Bacteroidaceae	g__Bacteroides	s__97otu97833	0	0	0	0	1	1	0	1	0	1	0	0	0	0	0	0	1	1	1	0	0	1	0	0	0	0	0	1	0	0	0	1	1	0	1	0	0	0	0	0	0
1604	157772	k__Bacteria	p__Firmicutes	c__Clostridia	o__Clostridiales	f__Ruminococcaceae	g__Oscillospira	s__unclassified	0	0	0	0	0	0	0	0	0	0	0	0	0	0	0	0	0	0	1	1	0	0	0	0	0	1	0	0	0	0	0	1	0	0	0	0	1	0	1	0	0
1605	181597	k__Bacteria	p__Firmicutes	c__Clostridia	o__Clostridiales	f__unclassified	g__unclassified	s__unclassified	0	0	0	0	0	0	1	0	0	0	0	0	0	0	0	0	0	0	0	0	0	1	0	0	0	0	0	0	0	0	0	0	0	0	0	0	1	0	0	0	0
1606	184610	k__Bacteria	p__Bacteroidetes	c__Bacteroidia	o__Bacteroidales	f__Bacteroidaceae	g__Bacteroides	s__unclassified	0	1	0	0	0	0	0	0	0	0	0	0	0	0	0	1	0	0	0	0	1	0	0	0	0	0	0	0	1	0	0	0	0	0	0	0	0	0	0	0	0
1607	1111754	k__Bacteria	p__Firmicutes	c__Clostridia	o__Clostridiales	f__91otu10708	g__94otu3472	s__97otu22630	0	0	0	0	0	0	0	0	0	0	0	0	0	0	0	0	0	0	0	0	0	0	0	0	0	1	0	0	0	0	0	0	0	0	0	0	0	0	0	0	0
1608	4442841	k__Bacteria	p__Firmicutes	c__Clostridia	o__Clostridiales	f__Ruminococcaceae	g__unclassified	s__unclassified	0	1	0	1	0	0	1	0	1	0	0	0	0	0	0	0	0	1	0	1	0	0	0	0	0	0	1	1	0	0	0	1	1	0	1	0	1	1	1	0	0
1609	437137	k__Bacteria	p__Proteobacteria	c__Betaproteobacteria	o__Burkholderiales	f__Alcaligenaceae	g__Sutterella	s__97otu88155	1	1	1	1	1	1	1	1	1	1	1	1	0	1	1	1	1	1	1	1	1	1	1	1	1	1	1	1	1	1	1	1	1	1	1	0	1	1	1	1	1
1610	840376	k__Bacteria	p__Firmicutes	c__Clostridia	o__Clostridiales	f__Ruminococcaceae	g__unclassified	s__unclassified	0	0	0	1	0	0	0	0	1	0	0	0	0	0	0	0	0	0	0	0	0	0	0	0	0	0	0	0	0	0	0	0	0	0	0	0	0	0	0	0	0
1611	333387	k__Bacteria	p__Firmicutes	c__Clostridia	o__Clostridiales	f__91otu7772	g__94otu23381	s__97otu30041	0	1	1	0	1	0	1	1	1	0	1	1	0	0	1	1	0	1	1	0	1	1	1	1	1	1	0	0	0	0	0	0	0	0	1	0	1	0	1	1	1
1612	171399	k__Bacteria	p__Firmicutes	c__Clostridia	o__Clostridiales	f__Lachnospiraceae	g__Roseburia	s__97otu18384	0	0	0	1	0	0	1	0	0	0	0	0	0	0	0	0	1	1	0	1	0	1	0	0	0	0	0	0	0	0	1	1	0	0	1	0	1	0	0	0	0
1613	4481359	k__Bacteria	p__Firmicutes	c__Clostridia	o__Clostridiales	f__Lachnospiraceae	g__94otu20550	s__97otu3600	0	1	1	1	1	1	1	1	1	1	0	1	1	1	1	0	1	1	1	1	1	1	0	1	1	1	1	1	1	0	1	1	1	1	1	0	1	1	1	1	1
1614	4446120	k__Bacteria	p__Firmicutes	c__Clostridia	o__Clostridiales	f__Ruminococcaceae	g__Oscillospira	s__unclassified	0	1	0	1	0	1	0	1	1	0	0	1	1	0	0	0	0	0	1	1	0	1	0	0	0	0	0	0	0	0	1	1	0	0	0	0	1	0	1	0	0
1615	585584	k__Bacteria	p__Firmicutes	c__Clostridia	o__Clostridiales	f__[Tissierellaceae]	g__Sporanaerobacter	s__97otu96339	0	0	0	0	0	0	0	0	0	0	0	0	0	0	0	0	0	0	0	0	0	0	0	0	0	0	0	0	0	0	0	1	0	0	0	0	0	0	0	0	0
1616	109431	k__Bacteria	p__Proteobacteria	c__Gammaproteobacteria	o__Oceanospirillales	f__Endozoicimonaceae	g__94otu9035	s__unclassified	0	0	0	0	0	0	0	0	0	0	0	0	0	0	0	0	0	0	0	0	0	0	0	0	1	0	0	0	0	0	0	0	0	0	0	0	0	0	0	0	0
1617	273504	k__Bacteria	p__Firmicutes	c__Clostridia	o__Clostridiales	f__91otu4820	g__unclassified	s__unclassified	1	1	0	1	1	1	1	0	0	0	0	1	0	0	0	0	0	1	0	1	1	1	1	1	1	0	1	1	1	0	1	1	1	1	1	1	1	0	0	1	0
1618	298557	k__Bacteria	p__Firmicutes	c__Clostridia	o__Clostridiales	f__unclassified	g__unclassified	s__unclassified	0	0	0	0	0	0	0	0	0	0	0	0	0	0	0	0	0	0	0	0	0	0	0	0	0	0	0	0	0	0	0	0	0	0	0	0	0	0	0	0	0
1619	325633	k__Bacteria	p__Firmicutes	c__Clostridia	o__Clostridiales	f__Ruminococcaceae	g__94otu45504	s__97otu97897	0	0	0	0	0	0	0	0	0	0	0	0	0	0	0	0	0	0	0	0	0	0	0	1	0	0	0	0	0	0	0	0	0	0	0	0	0	0	0	0	0
1620	269886	k__Bacteria	p__Firmicutes	c__Clostridia	o__Clostridiales	f__91otu12695	g__94otu24572	s__97otu55191	0	0	1	1	0	0	1	0	1	0	0	0	0	0	0	0	0	0	0	1	1	0	0	0	0	0	0	1	0	0	0	1	1	0	0	0	1	0	1	0	0
1621	356187	k__Bacteria	p__Firmicutes	c__Clostridia	o__Clostridiales	f__Ruminococcaceae	g__Oscillospira	s__unclassified	0	0	0	1	0	0	0	0	0	0	0	1	0	1	0	0	0	1	1	0	0	1	0	1	0	1	0	0	0	0	1	1	0	0	1	0	1	0	1	0	0
1622	264586	k__Bacteria	p__Firmicutes	c__Clostridia	o__Clostridiales	f__unclassified	g__unclassified	s__unclassified	0	0	0	0	0	0	0	0	0	0	0	0	0	0	0	0	0	0	0	0	0	0	0	0	0	0	0	0	0	0	0	0	1	0	1	0	0	0	0	0	0
1623	188607	k__Bacteria	p__Firmicutes	c__Clostridia	o__Clostridiales	f__Lachnospiraceae	g__94otu9307	s__97otu12886	1	0	0	1	0	0	1	0	0	0	0	0	0	0	0	0	0	0	0	0	0	1	0	1	0	1	0	0	1	0	0	1	1	0	1	0	1	0	0	0	0
1624	4020502	k__Bacteria	p__Bacteroidetes	c__Bacteroidia	o__Bacteroidales	f__Bacteroidaceae	g__Bacteroides	s__97otu7838	0	0	0	0	0	0	0	0	1	0	0	0	1	0	0	0	0	0	1	0	0	0	0	0	0	0	0	0	0	0	0	0	0	0	0	0	0	0	0	0	0
1625	187623	k__Bacteria	p__Bacteroidetes	c__Bacteroidia	o__Bacteroidales	f__Bacteroidaceae	g__Bacteroides	s__unclassified	0	0	0	0	0	0	0	0	0	0	0	0	0	0	0	0	0	0	0	0	0	0	0	0	0	0	0	0	0	0	0	0	0	0	0	0	0	0	0	0	0
1626	238803	k__Bacteria	p__Firmicutes	c__Clostridia	o__Clostridiales	f__Lachnospiraceae	g__unclassified	s__unclassified	0	0	0	0	0	0	0	0	0	0	0	0	0	0	0	0	0	0	0	0	0	0	0	0	0	0	0	0	0	0	0	0	0	0	0	0	0	0	0	0	0
1627	208486	k__Bacteria	p__Bacteroidetes	c__Bacteroidia	o__Bacteroidales	f__S24-7	g__unclassified	s__unclassified	0	0	0	0	0	0	0	0	0	0	0	0	0	0	0	0	0	0	0	0	0	0	0	0	0	0	0	0	0	0	0	0	0	0	0	0	0	0	0	0	1
1628	347655	k__Bacteria	p__Firmicutes	c__Clostridia	o__Clostridiales	f__Lachnospiraceae	g__unclassified	s__unclassified	0	0	0	0	0	0	0	0	0	0	0	0	0	0	0	0	0	0	0	0	0	0	0	0	0	0	0	0	0	0	0	0	0	0	0	0	0	0	0	0	0
1629	160178	k__Bacteria	p__Bacteroidetes	c__Bacteroidia	o__Bacteroidales	f__Bacteroidaceae	g__Bacteroides	s__unclassified	0	0	0	0	0	0	0	0	0	0	0	0	0	0	0	0	0	0	0	0	0	0	0	0	0	0	0	0	0	0	0	0	0	0	0	0	0	0	1	0	0
1630	786449	k__Bacteria	p__Firmicutes	c__Clostridia	o__Clostridiales	f__Lachnospiraceae	g__94otu1346	s__97otu60654	0	0	0	1	0	0	1	0	1	0	0	0	0	0	0	0	0	0	0	1	0	1	0	0	1	0	0	1	1	0	1	1	1	0	1	0	1	0	1	0	1
1631	609589	k__Bacteria	p__Firmicutes	c__Clostridia	o__Clostridiales	f__91otu982	g__94otu11102	s__97otu13388	0	1	0	0	1	1	0	1	0	1	0	0	1	0	1	0	0	1	1	1	1	1	1	0	0	0	0	1	1	0	0	0	0	0	0	0	0	0	1	0	0
1632	263678	k__Bacteria	p__Firmicutes	c__Clostridia	o__Clostridiales	f__Lachnospiraceae	g__unclassified	s__unclassified	0	0	0	0	0	0	0	0	0	0	0	0	0	0	0	0	0	0	0	0	0	0	0	0	0	0	0	0	0	0	0	0	0	0	0	0	1	0	0	0	0
1633	264101	k__Bacteria	p__Firmicutes	c__Clostridia	o__Clostridiales	f__Ruminococcaceae	g__Oscillospira	s__unclassified	0	1	1	1	0	1	1	0	1	1	0	1	1	1	0	0	1	0	1	0	0	1	0	1	0	1	0	1	1	0	1	1	1	0	1	0	1	0	1	0	0
1634	828333	k__Bacteria	p__Firmicutes	c__Clostridia	o__Clostridiales	f__91otu17519	g__94otu880	s__97otu31097	0	0	0	0	0	0	0	0	0	0	0	1	0	0	0	0	0	0	0	0	0	0	0	0	0	0	0	0	0	0	0	0	0	0	0	0	0	0	0	0	0
1635	178358	k__Bacteria	p__Firmicutes	c__Clostridia	o__Clostridiales	f__unclassified	g__unclassified	s__unclassified	0	0	0	0	0	0	0	0	0	0	0	0	0	0	0	0	0	0	0	0	0	0	0	0	0	0	0	0	0	0	0	0	0	0	0	0	0	0	0	0	0
1636	1121530	k__Bacteria	p__Firmicutes	c__Bacilli	o__Lactobacillales	f__Lactobacillaceae	g__Lactobacillus	s__unclassified	0	0	0	0	0	0	0	0	0	0	0	0	0	1	0	0	0	0	0	0	0	0	0	0	0	0	0	0	1	0	0	0	0	0	1	0	0	0	0	0	0
1637	164664	k__Bacteria	p__Firmicutes	c__Bacilli	o__Lactobacillales	f__Lactobacillaceae	g__Lactobacillus	s__unclassified	0	0	0	0	0	0	0	0	0	0	0	0	0	0	0	0	0	0	0	0	0	0	0	0	0	0	0	0	0	0	0	0	0	0	0	0	0	0	0	0	0
1638	1944498	k__Bacteria	p__Bacteroidetes	c__Bacteroidia	o__Bacteroidales	f__Bacteroidaceae	g__Bacteroides	s__unclassified	0	0	0	0	0	0	0	0	1	0	0	0	0	0	0	0	0	0	1	1	0	0	0	0	0	0	0	0	0	0	0	0	0	0	0	0	0	0	0	0	0
1639	4355436	k__Bacteria	p__Firmicutes	c__Clostridia	o__Clostridiales	f__91otu14543	g__94otu24362	s__unclassified	0	0	1	1	0	0	0	1	1	1	0	1	0	0	0	0	0	1	1	1	1	1	1	1	0	1	1	0	1	0	1	1	1	0	1	0	1	1	1	0	1
1640	4424113	k__Bacteria	p__Firmicutes	c__Clostridia	o__Clostridiales	f__unclassified	g__unclassified	s__unclassified	1	0	0	1	1	0	0	0	0	1	0	1	1	0	0	0	0	1	0	0	1	0	1	0	1	0	0	0	1	0	0	0	0	1	0	1	0	0	0	1	0
1641	1513771	k__Bacteria	p__Firmicutes	c__Bacilli	o__Lactobacillales	f__Lactobacillaceae	g__Lactobacillus	s__unclassified	0	1	0	0	0	0	0	0	0	1	0	1	0	1	0	0	0	1	0	1	1	0	0	1	1	0	0	1	0	0	0	0	0	0	1	0	0	0	0	0	0
1642	186997	k__Bacteria	p__Firmicutes	c__Clostridia	o__Clostridiales	f__Lachnospiraceae	g__Blautia	s__unclassified	0	0	0	0	0	0	0	0	0	0	0	0	0	0	0	0	0	0	0	0	0	0	0	0	0	0	0	0	0	0	0	0	0	0	0	0	0	0	0	0	0
1643	182830	k__Bacteria	p__Firmicutes	c__Clostridia	o__Clostridiales	f__unclassified	g__unclassified	s__unclassified	0	0	0	1	0	0	0	0	1	0	0	1	0	1	0	0	0	0	0	0	0	0	0	0	0	0	0	1	0	0	0	1	1	0	0	0	0	0	0	0	0
1644	350320	k__Bacteria	p__Firmicutes	c__Clostridia	o__Clostridiales	f__91otu1712	g__94otu3381	s__97otu97446	0	0	0	0	0	0	0	0	1	0	0	0	0	0	0	0	0	0	0	0	0	0	0	0	0	0	0	0	0	0	0	0	0	0	0	0	0	0	0	0	0
1645	4420417	k__Bacteria	p__Firmicutes	c__Clostridia	o__Clostridiales	f__Lachnospiraceae	g__unclassified	s__unclassified	0	0	0	0	0	0	0	0	0	0	0	0	0	0	0	0	0	0	0	0	0	0	0	0	0	0	0	0	0	0	0	0	0	0	0	0	0	0	0	0	0
1646	4480176	k__Bacteria	p__Firmicutes	c__Clostridia	o__Clostridiales	f__unclassified	g__unclassified	s__unclassified	1	1	1	1	1	1	1	1	1	1	1	1	1	1	1	0	1	1	1	1	1	1	1	1	1	1	1	1	1	1	1	1	1	1	1	1	1	0	1	1	1
1647	206367	k__Bacteria	p__Bacteroidetes	c__Bacteroidia	o__Bacteroidales	f__S24-7	g__unclassified	s__unclassified	1	1	1	1	1	1	1	1	1	1	1	1	1	1	1	0	1	1	1	1	1	1	1	1	1	1	1	1	1	1	1	1	1	1	1	1	1	1	1	1	1
1648	344525	k__Bacteria	p__Bacteroidetes	c__Bacteroidia	o__Bacteroidales	f__Bacteroidaceae	g__Bacteroides	s__unclassified	0	0	0	0	0	0	0	0	0	0	0	0	0	0	1	1	0	0	0	0	1	0	0	0	0	0	0	0	1	0	0	0	0	0	0	0	0	0	0	0	0
1649	344527	k__Bacteria	p__Firmicutes	c__Clostridia	o__Clostridiales	f__Ruminococcaceae	g__94otu40139	s__97otu91725	0	1	1	1	1	1	1	1	1	1	1	1	0	1	1	1	1	1	1	1	1	1	1	1	1	1	1	1	1	0	1	1	1	1	1	0	1	0	1	1	1
1650	40649	k__Bacteria	p__Firmicutes	c__Clostridia	o__Clostridiales	f__Lachnospiraceae	g__unclassified	s__unclassified	0	0	0	0	0	0	0	0	0	0	0	0	0	0	0	0	0	0	0	0	0	0	0	0	0	0	0	0	0	0	0	0	0	0	1	0	1	0	0	0	0
1651	3055324	k__Bacteria	p__Firmicutes	c__Clostridia	o__Clostridiales	f__Lachnospiraceae	g__unclassified	s__unclassified	0	0	0	0	0	0	0	0	0	0	0	0	0	0	0	0	0	0	0	0	0	0	0	0	0	0	0	0	0	0	0	1	0	0	0	0	0	0	0	0	0
1652	1918929	k__Bacteria	p__Proteobacteria	c__Alphaproteobacteria	o__Rickettsiales	f__mitochondria	g__unclassified	s__unclassified	0	0	0	0	0	0	0	0	0	0	0	0	0	0	0	0	0	0	1	1	1	0	0	0	0	0	1	0	1	0	0	0	1	0	0	0	0	0	1	0	1
1653	275339	k__Bacteria	p__Bacteroidetes	c__Bacteroidia	o__Bacteroidales	f__S24-7	g__unclassified	s__unclassified	1	1	1	1	1	1	1	1	1	1	1	1	1	1	1	1	1	1	1	1	1	1	1	1	1	1	1	1	1	1	1	1	1	1	1	1	1	1	1	1	1
1654	174036	k__Bacteria	p__Bacteroidetes	c__Bacteroidia	o__Bacteroidales	f__Bacteroidaceae	g__Bacteroides	s__unclassified	0	0	0	0	0	0	0	0	0	0	0	0	0	0	1	0	0	0	0	1	1	0	0	0	0	0	0	0	0	0	0	0	0	0	0	0	0	0	0	0	0
1655	398255	k__Bacteria	p__Bacteroidetes	c__Bacteroidia	o__Bacteroidales	f__S24-7	g__unclassified	s__unclassified	1	0	0	0	0	0	0	0	0	0	0	0	0	0	1	0	0	0	0	1	0	0	0	0	0	0	1	0	0	1	0	0	0	0	0	0	0	0	0	0	0
1656	187133	k__Bacteria	p__Firmicutes	c__Clostridia	o__Clostridiales	f__Ruminococcaceae	g__unclassified	s__unclassified	1	1	1	1	1	1	1	1	1	1	0	1	1	1	1	0	1	1	1	1	1	1	1	1	1	1	1	1	1	0	1	1	1	1	1	1	1	1	1	1	1
1657	4296211	k__Bacteria	p__Firmicutes	c__Clostridia	o__Clostridiales	f__Lachnospiraceae	g__unclassified	s__unclassified	0	0	0	0	0	0	0	0	0	0	0	0	0	0	0	0	0	0	0	1	0	0	0	0	0	0	0	0	0	0	0	0	0	0	0	0	0	0	0	0	0
1658	4402042	k__Bacteria	p__Firmicutes	c__Clostridia	o__Clostridiales	f__91otu9413	g__94otu18163	s__97otu20031	0	1	0	1	1	1	0	1	0	1	0	1	0	0	1	1	0	0	1	0	1	1	1	1	0	1	1	1	0	0	0	1	1	0	1	1	1	1	1	1	0
1659	287879	k__Bacteria	p__Firmicutes	c__Clostridia	o__Clostridiales	f__unclassified	g__unclassified	s__unclassified	1	1	1	1	1	1	0	0	1	1	1	1	1	1	0	0	1	1	0	0	0	0	1	1	1	1	0	1	1	1	0	1	0	1	1	1	1	0	1	1	1
1660	421893	k__Bacteria	p__Firmicutes	c__Clostridia	o__Clostridiales	f__unclassified	g__unclassified	s__unclassified	0	0	0	0	0	0	0	0	0	0	0	0	0	0	0	0	0	0	0	0	0	0	0	0	0	0	0	0	0	0	0	0	0	0	0	0	0	0	0	1	0
1661	4058515	k__Bacteria	p__Firmicutes	c__Clostridia	o__Clostridiales	f__unclassified	g__unclassified	s__unclassified	1	1	1	1	1	1	0	0	1	0	0	1	1	1	0	0	1	1	0	1	1	1	1	0	1	0	0	0	0	0	1	1	0	0	1	1	1	0	0	0	1
1662	863612	k__Bacteria	p__Firmicutes	c__Clostridia	o__Clostridiales	f__unclassified	g__unclassified	s__unclassified	1	0	0	0	1	0	0	0	0	0	0	0	0	0	0	0	0	0	0	0	0	0	1	0	0	0	0	0	0	0	0	0	0	0	0	0	0	0	0	1	1
1663	1108078	k__Bacteria	p__Firmicutes	c__Clostridia	o__Clostridiales	f__91otu4244	g__94otu28754	s__97otu70935	0	1	0	1	1	1	1	1	1	1	0	1	0	0	1	0	0	1	0	1	0	1	0	1	0	0	1	0	1	0	1	1	1	0	1	1	1	1	1	1	0
1664	338754	k__Bacteria	p__Bacteroidetes	c__Bacteroidia	o__Bacteroidales	f__Bacteroidaceae	g__Bacteroides	s__unclassified	0	1	1	0	0	0	0	0	0	0	0	0	0	0	0	0	1	0	1	0	0	0	0	1	0	0	1	0	0	0	1	1	1	0	0	0	0	0	0	0	0
1665	329313	k__Bacteria	p__Firmicutes	c__Clostridia	o__Clostridiales	f__Lachnospiraceae	g__unclassified	s__unclassified	0	0	0	0	0	0	0	0	0	0	0	0	0	0	0	0	0	0	0	0	0	0	0	0	0	0	0	0	0	0	0	0	0	0	0	0	0	0	0	1	0
1666	260364	k__Bacteria	p__Firmicutes	c__Clostridia	o__Clostridiales	f__unclassified	g__unclassified	s__unclassified	0	0	0	0	0	0	0	0	0	0	0	0	0	0	0	0	0	0	0	0	0	0	0	0	0	0	0	0	0	0	0	0	0	0	0	0	0	0	0	0	0
1667	238570	k__Bacteria	p__Bacteroidetes	c__Bacteroidia	o__Bacteroidales	f__S24-7	g__unclassified	s__unclassified	0	0	0	0	0	0	0	0	0	0	0	0	0	0	1	0	0	0	0	0	0	0	0	0	0	0	0	0	0	0	0	0	0	0	0	0	0	0	0	0	0
1668	359984	k__Bacteria	p__Firmicutes	c__Clostridia	o__Clostridiales	f__Ruminococcaceae	g__unclassified	s__unclassified	0	0	0	1	0	0	0	0	0	0	0	0	0	0	0	0	0	0	0	0	0	0	0	0	0	0	0	0	0	0	0	0	0	0	0	0	0	0	0	0	0
1669	183656	k__Bacteria	p__Firmicutes	c__Clostridia	o__Clostridiales	f__Lachnospiraceae	g__unclassified	s__unclassified	0	0	0	0	0	0	0	0	0	0	0	0	0	0	0	0	0	0	0	1	0	0	0	0	0	0	0	0	0	0	0	0	0	0	0	0	0	0	0	0	0
1670	174583	k__Bacteria	p__Firmicutes	c__Clostridia	o__Clostridiales	f__Lachnospiraceae	g__94otu8753	s__unclassified	0	0	0	1	0	0	0	0	0	0	0	0	0	0	0	0	0	0	0	0	0	0	0	0	0	0	0	0	0	0	0	0	0	0	1	0	1	0	0	0	0
1671	308760	k__Bacteria	p__Tenericutes	c__Mollicutes	o__RF39	f__91otu8078	g__94otu28981	s__97otu31909	0	0	0	0	1	0	0	0	1	1	0	1	1	1	0	0	0	0	0	1	0	0	1	0	0	1	0	0	0	0	0	0	1	0	0	0	0	0	0	1	0
1672	177952	k__Bacteria	p__Firmicutes	c__Clostridia	o__Clostridiales	f__Ruminococcaceae	g__Ruminococcus	s__unclassified	0	0	0	0	0	0	0	0	0	0	0	0	0	0	0	0	0	1	0	0	0	0	0	0	0	0	0	0	0	0	0	0	0	0	0	0	0	0	0	0	0
1673	327900	k__Bacteria	p__Firmicutes	c__Clostridia	o__Clostridiales	f__Ruminococcaceae	g__Ruminococcus	s__97otu82418	1	1	0	0	0	1	1	0	1	0	1	1	1	0	1	0	0	1	1	1	1	1	0	1	0	0	0	0	1	1	0	1	1	0	0	0	1	1	1	1	1
1674	461795	k__Bacteria	p__Firmicutes	c__Clostridia	o__Clostridiales	f__Ruminococcaceae	g__Oscillospira	s__unclassified	0	0	0	0	1	0	1	0	1	0	0	0	0	0	0	0	0	0	0	0	0	0	0	0	0	1	0	0	0	0	0	0	0	0	0	0	0	0	0	0	1
1675	447141	k__Bacteria	p__Bacteroidetes	c__Bacteroidia	o__Bacteroidales	f__S24-7	g__94otu2557	s__97otu2899	1	0	1	1	1	1	0	0	1	1	0	0	1	1	0	0	1	0	0	0	0	0	1	1	0	1	1	0	1	0	1	0	1	0	0	1	1	1	0	0	0
1676	169234	k__Bacteria	p__Firmicutes	c__Clostridia	o__Clostridiales	f__unclassified	g__unclassified	s__unclassified	0	0	1	1	1	0	0	0	0	0	0	0	0	0	0	0	0	1	0	0	1	0	0	0	1	0	0	1	1	0	1	0	1	0	1	0	1	0	1	0	0
1677	4372003	k__Bacteria	p__Bacteroidetes	c__Bacteroidia	o__Bacteroidales	f__Porphyromonadaceae	g__Parabacteroides	s__97otu99185	1	1	1	1	1	1	1	1	1	1	1	1	1	1	1	1	1	1	1	1	1	1	1	1	1	1	1	1	1	1	1	1	1	1	1	1	1	1	1	1	1
1678	277349	k__Bacteria	p__Firmicutes	c__Clostridia	o__Clostridiales	f__Lachnospiraceae	g__unclassified	s__unclassified	0	0	0	1	0	0	0	0	1	0	0	0	0	0	0	0	0	0	0	0	0	0	0	0	0	0	0	0	0	0	0	0	0	0	0	0	1	0	0	0	0
1679	276029	k__Bacteria	p__Firmicutes	c__Clostridia	o__Clostridiales	f__91otu5878	g__unclassified	s__unclassified	0	1	1	1	1	1	1	1	1	1	0	1	0	1	1	0	1	1	1	1	1	1	0	1	1	1	1	1	1	0	1	1	1	1	1	0	1	1	1	1	0
1680	272279	k__Bacteria	p__Bacteroidetes	c__Bacteroidia	o__Bacteroidales	f__S24-7	g__94otu24340	s__97otu26686	0	0	1	0	0	0	1	0	0	0	0	0	0	0	0	0	0	0	0	0	1	1	0	1	0	1	0	1	1	0	1	1	1	1	1	1	1	1	1	1	0
1681	1105589	k__Bacteria	p__Bacteroidetes	c__Bacteroidia	o__Bacteroidales	f__S24-7	g__unclassified	s__unclassified	1	1	1	1	1	1	1	1	1	1	1	1	1	1	1	1	1	1	1	1	1	1	1	1	1	1	1	1	1	1	1	1	1	1	1	1	1	1	1	1	1
1682	272273	k__Bacteria	p__Firmicutes	c__Clostridia	o__Clostridiales	f__Lachnospiraceae	g__unclassified	s__unclassified	0	0	0	0	0	0	0	0	0	0	0	0	0	0	0	0	0	1	0	0	0	0	0	0	0	0	0	0	0	0	0	0	1	0	0	0	0	0	1	0	0
1683	355187	k__Bacteria	p__Firmicutes	c__Clostridia	o__Clostridiales	f__unclassified	g__unclassified	s__unclassified	1	0	1	1	0	1	0	0	1	1	0	0	1	0	0	0	0	1	0	1	1	1	1	0	1	1	0	1	0	0	0	0	1	0	1	0	1	0	1	0	0
1684	438304	k__Bacteria	p__Bacteroidetes	c__Bacteroidia	o__Bacteroidales	f__S24-7	g__unclassified	s__unclassified	0	1	1	1	0	1	1	1	1	1	0	1	0	1	1	1	1	1	1	0	1	1	1	1	1	1	1	1	1	0	1	1	1	1	1	1	1	1	1	1	1
1685	238487	k__Bacteria	p__Firmicutes	c__Clostridia	o__Clostridiales	f__Ruminococcaceae	g__Ruminococcus	s__unclassified	0	1	1	1	1	1	1	1	1	1	0	1	1	1	1	0	1	1	1	1	1	1	0	1	1	1	1	1	1	0	1	1	1	1	1	1	1	1	1	1	1
1686	178775	k__Bacteria	p__Bacteroidetes	c__Bacteroidia	o__Bacteroidales	f__S24-7	g__unclassified	s__unclassified	0	0	0	0	0	0	0	0	0	0	0	0	0	0	0	0	0	0	0	0	0	0	0	0	0	0	0	0	0	0	0	0	0	0	0	0	0	0	0	0	0
1687	342685	k__Bacteria	p__Cyanobacteria	c__4C0d-2	o__YS2	f__91otu10398	g__94otu9278	s__97otu68049	0	1	0	1	0	1	1	1	1	1	0	1	0	0	1	1	1	1	1	1	1	1	0	1	1	1	1	1	1	0	0	1	0	0	0	0	0	1	1	0	0
1688	843808	k__Bacteria	p__Firmicutes	c__Clostridia	o__Clostridiales	f__Ruminococcaceae	g__unclassified	s__unclassified	0	0	0	0	0	0	0	0	0	0	0	0	0	0	0	0	0	1	0	0	0	0	0	0	0	0	0	0	0	0	0	0	0	0	0	0	0	0	0	0	0
1689	342683	k__Bacteria	p__Firmicutes	c__Clostridia	o__Clostridiales	f__Ruminococcaceae	g__unclassified	s__unclassified	0	0	0	0	1	0	0	0	0	0	0	0	0	0	0	0	0	0	0	0	0	0	1	0	0	0	0	1	0	1	0	0	0	0	1	0	0	0	0	0	0
1690	242029	k__Bacteria	p__Bacteroidetes	c__Bacteroidia	o__Bacteroidales	f__S24-7	g__94otu10153	s__97otu36811	1	1	1	1	1	1	1	1	1	1	1	1	1	1	1	1	1	1	1	1	1	1	1	1	1	1	1	1	1	1	1	1	1	1	1	1	1	1	1	1	1
1691	4474173	k__Bacteria	p__Tenericutes	c__Mollicutes	o__RF39	f__unclassified	g__unclassified	s__unclassified	1	1	1	1	0	1	0	1	1	1	0	1	1	1	0	0	0	1	1	1	1	1	1	0	1	0	0	1	0	0	0	0	0	1	0	1	0	0	0	0	0
1692	536989	k__Bacteria	p__Firmicutes	c__Clostridia	o__Clostridiales	f__unclassified	g__unclassified	s__unclassified	0	0	0	0	0	0	0	0	0	0	0	0	0	0	0	0	0	0	0	0	0	0	1	0	0	0	0	0	0	0	0	0	0	0	0	1	0	0	0	0	0
1693	172464	k__Bacteria	p__Firmicutes	c__Clostridia	o__Clostridiales	f__91otu6340	g__94otu10119	s__97otu87645	1	1	1	1	1	1	1	1	1	0	1	1	1	1	0	1	0	1	1	1	1	1	1	1	1	1	1	1	1	0	0	1	1	1	1	1	1	1	1	0	1
1694	4410988	k__Bacteria	p__Firmicutes	c__Clostridia	o__Clostridiales	f__Ruminococcaceae	g__Oscillospira	s__97otu98656	1	1	1	1	1	1	1	0	1	1	0	1	1	1	1	1	1	1	1	1	1	1	1	1	1	1	1	1	1	0	1	1	1	1	1	0	1	1	1	1	1
1695	309963	k__Bacteria	p__Firmicutes	c__Clostridia	o__Clostridiales	f__unclassified	g__unclassified	s__unclassified	0	0	0	0	0	0	1	0	0	0	0	0	0	0	0	0	0	0	0	0	0	0	0	0	1	0	0	0	0	0	0	0	0	0	0	0	0	0	1	0	0
1696	258530	k__Bacteria	p__Bacteroidetes	c__Bacteroidia	o__Bacteroidales	f__S24-7	g__94otu9976	s__unclassified	0	1	1	0	0	0	0	0	0	1	0	1	0	0	0	0	1	1	1	1	1	1	1	1	1	1	0	0	0	0	0	1	1	1	1	1	0	1	1	1	1
1697	231169	k__Bacteria	p__Firmicutes	c__Clostridia	o__Clostridiales	f__unclassified	g__unclassified	s__unclassified	0	0	0	1	0	0	1	0	1	0	0	1	0	0	0	0	0	1	0	0	0	1	0	1	0	0	0	1	1	0	0	1	1	0	1	0	1	1	1	0	0
1698	273091	k__Bacteria	p__Firmicutes	c__Clostridia	o__Clostridiales	f__91otu5495	g__94otu16287	s__97otu369	0	1	1	1	0	0	0	0	0	1	0	1	0	0	0	0	0	0	0	1	0	1	0	1	0	0	0	0	0	0	1	0	1	1	0	0	0	0	0	0	0
1699	174854	k__Bacteria	p__Firmicutes	c__Clostridia	o__Clostridiales	f__91otu7553	g__94otu18389	s__97otu4449	1	0	1	1	1	0	1	1	1	1	0	1	0	1	0	0	1	0	1	1	0	1	1	1	1	1	1	1	1	0	0	1	1	1	1	0	1	1	1	0	0
1700	305750	k__Bacteria	p__Firmicutes	c__Clostridia	o__Clostridiales	f__Lachnospiraceae	g__unclassified	s__unclassified	0	0	0	1	0	0	0	0	1	0	0	0	0	0	0	0	0	0	0	0	0	0	0	1	0	0	0	0	0	0	0	0	1	0	0	0	0	0	0	0	0
1701	324595	k__Bacteria	p__Firmicutes	c__Clostridia	o__Clostridiales	f__Lachnospiraceae	g__94otu8753	s__unclassified	0	0	0	0	0	0	0	0	0	0	0	0	0	0	0	0	0	0	0	0	0	0	0	0	0	0	0	0	0	0	0	0	0	0	0	0	1	0	0	0	0
1702	276110	k__Bacteria	p__Firmicutes	c__Clostridia	o__Clostridiales	f__91otu5842	g__94otu16083	s__97otu24080	0	0	0	1	0	0	0	0	0	0	0	0	0	0	0	0	0	0	0	0	0	0	0	0	0	0	0	1	0	0	0	1	0	0	0	0	0	0	0	0	0
1703	665703	k__Bacteria	p__Firmicutes	c__Clostridia	o__Clostridiales	f__unclassified	g__unclassified	s__unclassified	1	1	1	1	1	1	1	1	1	1	0	1	1	1	1	1	1	1	1	1	1	1	1	1	1	1	0	1	1	1	1	1	1	1	1	1	1	1	1	1	0
1704	830014	k__Bacteria	p__Firmicutes	c__Clostridia	o__Clostridiales	f__91otu16719	g__94otu33384	s__97otu37034	0	1	0	1	0	0	1	1	1	1	0	1	0	0	1	0	0	1	1	1	0	1	0	1	0	1	1	1	0	0	0	1	1	0	1	0	1	1	1	0	1
1705	193288	k__Bacteria	p__Firmicutes	c__Clostridia	o__Clostridiales	f__91otu5473	g__unclassified	s__unclassified	0	0	0	1	0	0	0	0	1	0	0	1	0	0	0	0	0	1	0	1	0	0	0	0	0	0	0	0	0	0	0	0	1	1	1	0	0	0	0	0	0
1706	277497	k__Bacteria	p__Firmicutes	c__Clostridia	o__Clostridiales	f__unclassified	g__unclassified	s__unclassified	0	0	0	1	0	0	0	0	0	0	0	0	0	0	0	0	0	0	0	0	0	1	0	0	0	0	0	0	0	0	0	1	0	0	0	0	0	0	0	0	0
1707	335120	k__Bacteria	p__Firmicutes	c__Clostridia	o__Clostridiales	f__Ruminococcaceae	g__unclassified	s__unclassified	0	0	0	1	0	0	0	0	0	1	0	0	0	0	0	0	1	1	0	0	1	1	1	1	0	1	0	0	1	0	0	0	0	0	0	0	0	0	0	1	0
1708	194944	k__Bacteria	p__Firmicutes	c__Clostridia	o__Clostridiales	f__91otu13916	g__unclassified	s__unclassified	0	0	0	0	0	0	0	0	0	0	0	0	0	0	0	0	0	0	1	0	0	0	0	0	0	0	0	0	0	0	0	1	0	0	0	0	0	0	0	0	0
1709	191951	k__Bacteria	p__Firmicutes	c__Clostridia	o__Clostridiales	f__unclassified	g__unclassified	s__unclassified	0	0	0	0	0	0	0	0	0	0	0	0	0	0	0	0	0	0	0	0	0	0	0	0	0	0	0	0	0	0	1	0	0	0	0	0	1	0	0	0	0
1710	580629	k__Bacteria	p__Bacteroidetes	c__Bacteroidia	o__Bacteroidales	f__Bacteroidaceae	g__Bacteroides	s__unclassified	0	0	1	1	0	1	0	1	1	0	0	0	0	0	0	0	1	1	0	1	0	0	1	0	0	1	0	1	1	0	0	0	0	1	0	0	0	1	0	1	1
1711	2724618	k__Bacteria	p__Bacteroidetes	c__Bacteroidia	o__Bacteroidales	f__S24-7	g__unclassified	s__unclassified	0	0	0	0	0	1	0	0	0	0	0	0	1	0	0	0	0	0	0	0	0	0	0	0	0	0	0	0	0	0	0	0	0	0	0	0	0	0	0	0	0
1712	187319	k__Bacteria	p__Firmicutes	c__Clostridia	o__Clostridiales	f__unclassified	g__unclassified	s__unclassified	0	0	0	1	0	0	1	0	1	0	0	0	0	0	0	0	0	0	0	0	0	0	0	0	0	0	0	1	1	0	0	0	0	0	1	0	1	0	0	0	0
1713	343975	k__Bacteria	p__Firmicutes	c__Clostridia	o__Clostridiales	f__unclassified	g__unclassified	s__unclassified	0	0	0	1	0	0	0	0	0	0	0	0	0	0	0	0	0	0	0	0	0	0	0	0	0	0	0	0	0	0	0	0	0	0	0	0	0	0	0	0	0
1714	271572	k__Bacteria	p__Firmicutes	c__Clostridia	o__Clostridiales	f__unclassified	g__unclassified	s__unclassified	0	0	0	0	0	0	0	0	0	0	0	0	0	0	0	0	0	0	0	0	0	0	0	0	0	0	0	0	0	0	0	0	0	0	1	0	1	1	0	0	0
1715	165445	k__Bacteria	p__Tenericutes	c__Mollicutes	o__RF39	f__91otu6510	g__94otu13177	s__97otu93424	1	0	1	0	0	0	0	0	0	0	0	0	0	0	0	0	0	0	0	0	0	1	0	0	0	0	0	0	0	0	0	0	0	1	0	0	0	0	0	0	0
1716	631564	k__Bacteria	p__Firmicutes	c__Clostridia	o__Clostridiales	f__91otu9842	g__94otu18945	s__97otu20849	1	1	0	1	0	0	1	0	1	1	0	1	0	0	0	0	1	0	1	1	0	1	0	1	0	1	0	1	0	0	0	1	0	1	1	0	1	0	0	1	1
1717	357582	k__Bacteria	p__Bacteroidetes	c__Bacteroidia	o__Bacteroidales	f__Bacteroidaceae	g__Bacteroides	s__unclassified	0	0	0	0	0	0	0	0	0	0	0	0	0	0	0	0	0	0	0	0	0	0	0	0	0	0	0	0	0	0	0	0	0	1	0	0	0	0	0	0	0
1718	324013	k__Bacteria	p__Bacteroidetes	c__Bacteroidia	o__Bacteroidales	f__S24-7	g__94otu11032	s__97otu53444	1	1	1	1	1	1	1	1	1	1	1	1	1	1	1	1	1	1	1	1	1	1	1	1	1	1	1	1	1	0	0	1	1	1	1	1	1	1	1	1	1
1719	4393892	k__Bacteria	p__Firmicutes	c__Clostridia	o__Clostridiales	f__91otu419	g__94otu12834	s__97otu24793	0	0	1	1	1	0	1	1	1	0	0	1	0	1	0	0	1	1	1	1	1	1	1	1	1	1	0	1	1	0	1	1	1	1	1	0	1	1	1	1	0
1720	3206495	k__Bacteria	p__Firmicutes	c__Clostridia	o__Clostridiales	f__unclassified	g__unclassified	s__unclassified	0	0	0	0	0	0	0	0	0	0	0	0	0	0	0	0	0	0	0	0	0	0	0	0	0	0	0	0	0	0	0	0	0	0	0	0	0	0	0	0	0
1721	4335302	k__Bacteria	p__Firmicutes	c__Clostridia	o__Clostridiales	f__Ruminococcaceae	g__unclassified	s__unclassified	0	0	0	1	0	0	0	0	0	0	0	0	0	0	0	0	0	0	0	0	0	0	0	0	0	0	0	0	0	0	0	0	0	0	0	0	1	0	0	0	0
1722	389282	k__Bacteria	p__Bacteroidetes	c__Bacteroidia	o__Bacteroidales	f__S24-7	g__94otu4147	s__97otu4768	0	0	0	1	1	1	1	1	1	1	1	1	0	1	0	0	0	1	1	1	1	1	0	1	1	1	0	1	0	0	1	1	1	1	1	0	1	1	1	1	1
1723	192000	k__Bacteria	p__Firmicutes	c__Clostridia	o__Clostridiales	f__unclassified	g__unclassified	s__unclassified	0	0	1	1	0	0	0	0	1	0	0	0	0	0	0	0	0	0	0	1	1	0	0	0	0	0	0	0	0	0	0	0	0	0	1	0	0	0	0	0	0
1724	3412718	k__Bacteria	p__Firmicutes	c__Clostridia	o__Clostridiales	f__Ruminococcaceae	g__unclassified	s__unclassified	1	1	1	0	1	1	1	0	1	1	0	0	1	1	1	0	1	1	0	1	1	1	0	1	1	1	0	0	1	0	0	1	0	0	1	0	0	0	0	1	0
1725	110060	k__Bacteria	p__Firmicutes	c__Clostridia	o__Clostridiales	f__Ruminococcaceae	g__94otu2437	s__97otu78776	1	1	0	1	1	0	1	1	1	0	0	0	1	1	1	0	0	1	1	1	0	0	1	1	1	1	0	1	1	1	1	1	0	1	1	1	1	0	1	0	1
1726	316946	k__Bacteria	p__Firmicutes	c__Clostridia	o__Clostridiales	f__Lachnospiraceae	g__unclassified	s__unclassified	0	0	0	0	0	0	0	0	0	0	0	0	0	0	0	0	0	0	0	0	0	0	0	0	0	0	0	0	0	0	1	0	1	0	0	0	0	0	0	0	0
1727	214120	k__Bacteria	p__Bacteroidetes	c__Bacteroidia	o__Bacteroidales	f__S24-7	g__unclassified	s__unclassified	1	1	1	1	1	1	1	1	1	1	1	1	1	1	1	0	1	1	1	1	1	1	1	1	1	1	1	0	1	1	1	1	1	1	1	1	1	1	1	1	1
1728	266198	k__Bacteria	p__Tenericutes	c__Mollicutes	o__RF39	f__91otu7931	g__unclassified	s__unclassified	1	1	1	1	1	1	0	1	1	1	0	1	1	1	1	1	1	1	1	1	1	1	1	1	1	1	1	1	1	1	1	1	1	1	1	1	0	0	1	1	1
1729	185162	k__Bacteria	p__Bacteroidetes	c__Bacteroidia	o__Bacteroidales	f__S24-7	g__unclassified	s__unclassified	1	1	1	1	1	1	1	1	1	1	1	1	1	1	1	1	1	1	1	1	1	1	1	1	1	1	1	1	1	1	0	1	1	1	1	1	1	0	1	1	1
1730	581463	k__Bacteria	p__Firmicutes	c__Clostridia	o__Clostridiales	f__unclassified	g__unclassified	s__unclassified	0	0	0	0	0	0	0	0	0	0	0	0	0	0	0	0	1	0	0	0	0	0	0	0	0	0	0	0	0	0	0	0	0	0	0	0	0	0	0	0	0
1731	214835	k__Bacteria	p__Firmicutes	c__Clostridia	o__Clostridiales	f__Lachnospiraceae	g__94otu29380	s__97otu3552	0	1	1	1	1	0	1	0	1	0	0	0	0	0	1	0	1	1	1	1	1	1	1	1	1	1	1	1	1	0	1	1	1	1	1	0	1	1	1	1	1
1732	175365	k__Bacteria	p__Firmicutes	c__Clostridia	o__Clostridiales	f__unclassified	g__unclassified	s__unclassified	0	0	0	0	0	0	0	0	1	0	0	0	0	0	0	0	0	1	0	0	0	1	0	0	0	0	0	0	0	0	0	0	1	0	0	0	1	0	0	0	0
1733	839152	k__Bacteria	p__Firmicutes	c__Bacilli	o__Lactobacillales	f__unclassified	g__unclassified	s__unclassified	0	0	0	0	0	0	0	0	0	0	0	0	0	0	0	0	0	0	0	0	0	0	0	0	0	0	0	0	0	0	0	0	0	0	0	0	0	0	0	0	0
1734	1991255	k__Bacteria	p__Firmicutes	c__Clostridia	o__Clostridiales	f__Lachnospiraceae	g__94otu14052	s__unclassified	1	0	1	1	0	0	0	0	1	0	0	1	0	0	0	1	0	1	0	1	0	0	0	0	0	0	0	1	1	0	1	1	1	0	1	0	1	0	0	0	1
1735	260346	k__Bacteria	p__Firmicutes	c__Clostridia	o__Clostridiales	f__Lachnospiraceae	g__94otu12668	s__97otu14736	0	0	0	1	0	0	0	0	1	0	0	0	0	0	0	0	0	1	1	1	1	1	0	1	0	0	0	0	0	0	0	1	0	0	1	0	0	0	1	1	0
1736	428705	k__Bacteria	p__Firmicutes	c__Bacilli	o__Bacillales	f__unclassified	g__unclassified	s__unclassified	0	0	0	0	0	0	0	0	0	0	0	0	0	0	0	0	0	0	0	0	0	0	0	0	0	0	0	0	0	0	0	0	0	0	0	0	0	0	0	0	0
1737	4456605	k__Bacteria	p__Firmicutes	c__Clostridia	o__Clostridiales	f__unclassified	g__unclassified	s__unclassified	0	0	0	1	0	0	0	0	1	0	0	0	0	0	0	0	0	0	0	0	1	0	0	0	0	0	0	0	0	0	0	0	0	0	0	0	1	1	0	0	0
1738	445144	k__Bacteria	p__Bacteroidetes	c__Bacteroidia	o__Bacteroidales	f__S24-7	g__94otu11032	s__unclassified	0	1	1	1	1	1	1	1	1	1	1	1	0	1	1	1	0	1	1	1	1	1	0	1	1	1	1	0	1	0	0	1	1	1	1	1	1	1	0	1	1
1739	195445	k__Bacteria	p__Firmicutes	c__Clostridia	o__Clostridiales	f__91otu7765	g__94otu21833	s__unclassified	0	1	0	1	0	0	0	0	1	0	0	1	0	0	0	0	0	0	0	1	0	0	0	0	0	1	1	0	0	0	0	1	0	0	0	0	1	0	1	0	0
1740	4327763	k__Bacteria	p__Firmicutes	c__Clostridia	o__Clostridiales	f__unclassified	g__unclassified	s__unclassified	0	0	0	0	0	0	0	0	0	0	0	0	0	0	0	0	0	0	0	0	0	0	0	0	0	0	0	0	0	0	0	1	0	0	1	0	1	0	1	0	0
1741	183839	k__Bacteria	p__Firmicutes	c__Clostridia	o__Clostridiales	f__Lachnospiraceae	g__94otu24773	s__unclassified	0	0	0	0	0	0	0	0	1	0	0	0	0	0	0	0	0	0	0	0	0	0	0	1	0	0	0	0	0	0	0	0	0	0	1	0	0	0	0	0	0
1742	183838	k__Bacteria	p__Firmicutes	c__Clostridia	o__Clostridiales	f__unclassified	g__unclassified	s__unclassified	0	0	0	0	0	0	0	0	1	0	0	0	0	0	0	0	0	0	1	0	1	0	0	0	0	1	0	1	0	0	0	0	0	0	0	0	1	0	0	0	0
1743	180577	k__Bacteria	p__Firmicutes	c__Clostridia	o__Clostridiales	f__Lachnospiraceae	g__unclassified	s__unclassified	0	0	0	0	0	0	0	0	0	0	0	0	0	0	0	0	0	0	0	0	0	0	0	0	0	0	0	0	0	0	0	0	0	0	0	0	0	0	0	0	0
1744	186841	k__Bacteria	p__Bacteroidetes	c__Bacteroidia	o__Bacteroidales	f__Bacteroidaceae	g__Bacteroides	s__unclassified	0	0	0	1	0	1	1	1	1	1	0	1	0	1	1	0	1	0	1	1	0	0	0	0	0	1	0	0	0	0	0	1	1	1	0	0	0	0	0	1	1
1745	328486	k__Bacteria	p__Firmicutes	c__Clostridia	o__Clostridiales	f__unclassified	g__unclassified	s__unclassified	0	0	0	1	0	0	0	0	0	0	0	0	0	0	0	0	0	0	0	0	0	0	0	0	0	0	0	0	0	0	0	0	0	0	0	0	0	0	0	0	0
1746	262724	k__Bacteria	p__Firmicutes	c__Clostridia	o__Clostridiales	f__unclassified	g__unclassified	s__unclassified	0	0	1	0	1	0	0	0	0	0	0	0	0	0	0	0	0	0	0	0	0	0	0	0	0	0	0	0	0	0	0	0	0	0	1	0	0	0	0	0	0
1747	348197	k__Bacteria	p__Firmicutes	c__Clostridia	o__Clostridiales	f__unclassified	g__unclassified	s__unclassified	0	1	0	1	0	0	0	0	0	0	0	0	0	0	1	0	0	0	0	0	0	0	0	0	0	0	0	0	0	0	0	0	0	0	0	0	1	0	0	0	0
1748	167204	k__Bacteria	p__Firmicutes	c__Clostridia	o__Clostridiales	f__unclassified	g__unclassified	s__unclassified	0	0	0	0	0	0	0	1	0	0	0	0	0	0	0	1	0	0	0	1	1	1	0	0	0	0	1	0	0	0	1	0	0	0	0	0	1	1	0	0	0
1749	192712	k__Bacteria	p__Bacteroidetes	c__Bacteroidia	o__Bacteroidales	f__S24-7	g__unclassified	s__unclassified	1	1	0	0	0	1	0	1	0	1	1	1	1	1	1	0	1	1	1	1	1	1	1	1	1	0	1	0	1	1	0	1	0	0	0	1	1	1	0	1	1
1750	97286	k__Bacteria	p__Firmicutes	c__Clostridia	o__Clostridiales	f__unclassified	g__unclassified	s__unclassified	0	0	0	0	0	0	0	0	0	0	0	0	0	0	0	0	0	0	0	0	0	0	0	0	0	0	0	0	0	0	0	0	0	0	0	0	0	0	0	0	0
1751	311312	k__Bacteria	p__Firmicutes	c__Clostridia	o__Clostridiales	f__Ruminococcaceae	g__unclassified	s__unclassified	0	0	0	0	0	0	0	0	0	0	0	0	0	0	0	0	0	0	0	0	0	0	0	0	0	0	0	0	0	0	0	0	0	0	0	0	0	0	0	0	0
1752	4393073	k__Bacteria	p__Firmicutes	c__Clostridia	o__Clostridiales	f__unclassified	g__unclassified	s__unclassified	0	0	0	1	0	0	0	0	0	0	0	0	0	0	0	0	0	0	0	0	0	0	0	0	0	0	0	0	0	0	0	0	0	0	0	0	0	0	0	0	0
1753	295909	k__Bacteria	p__Bacteroidetes	c__Bacteroidia	o__Bacteroidales	f__S24-7	g__unclassified	s__unclassified	1	0	0	0	0	0	0	0	0	1	0	0	1	1	0	1	0	0	0	1	0	0	0	0	0	0	0	1	0	1	1	0	0	0	0	0	0	0	0	0	0
1754	326788	k__Bacteria	p__Firmicutes	c__Clostridia	o__Clostridiales	f__Lachnospiraceae	g__unclassified	s__unclassified	0	0	1	0	0	0	0	0	0	0	0	0	0	0	0	0	0	0	0	0	0	0	0	1	0	0	0	0	0	0	0	0	0	0	0	0	1	0	0	0	0
1755	1902400	k__Bacteria	p__Firmicutes	c__Clostridia	o__Clostridiales	f__Lachnospiraceae	g__94otu24773	s__97otu4047	0	0	0	1	0	0	1	0	1	1	0	0	0	0	0	1	0	0	0	1	1	0	0	1	0	1	0	1	0	0	0	0	0	0	1	0	1	1	1	0	0
1756	181091	k__Bacteria	p__Firmicutes	c__Clostridia	o__Clostridiales	f__91otu13298	g__94otu25862	s__97otu62536	0	0	0	1	0	0	0	0	0	0	0	0	0	0	0	0	0	0	0	0	0	0	0	0	0	0	0	0	0	0	0	0	0	0	0	0	0	0	0	0	0
1757	1508541	k__Bacteria	p__Bacteroidetes	c__Bacteroidia	o__Bacteroidales	f__Bacteroidaceae	g__Bacteroides	s__unclassified	0	0	1	1	0	0	0	0	1	1	0	0	0	0	1	1	0	1	1	1	1	0	1	0	1	0	1	0	0	0	1	0	0	0	0	0	0	1	0	1	1
1758	4471525	k__Bacteria	p__Firmicutes	c__Clostridia	o__Clostridiales	f__Lachnospiraceae	g__unclassified	s__unclassified	0	0	0	1	0	0	0	0	1	0	0	0	0	0	0	0	0	1	0	0	1	1	0	0	0	0	0	0	0	0	0	0	1	1	0	0	0	0	1	0	0
1759	293754	k__Bacteria	p__Firmicutes	c__Clostridia	o__Clostridiales	f__unclassified	g__unclassified	s__unclassified	0	0	0	1	0	0	0	0	0	0	0	0	0	0	0	0	0	0	0	0	0	0	0	0	0	0	0	0	0	0	0	0	0	0	0	0	1	0	0	0	0
1760	509709	k__Bacteria	p__Firmicutes	c__Clostridia	o__Clostridiales	f__Lachnospiraceae	g__unclassified	s__unclassified	0	0	0	0	0	0	0	0	1	0	0	0	0	0	0	0	0	0	0	0	0	0	0	0	0	0	0	0	0	0	0	0	0	0	0	0	0	0	0	0	0
1761	299331	k__Bacteria	p__Firmicutes	c__Clostridia	o__Clostridiales	f__Ruminococcaceae	g__unclassified	s__unclassified	0	0	0	1	0	0	0	0	0	0	0	0	0	0	0	0	0	1	0	0	0	0	0	0	0	0	0	0	0	0	0	0	1	0	1	0	1	0	0	0	0
1762	2653002	k__Bacteria	p__Bacteroidetes	c__Bacteroidia	o__Bacteroidales	f__Bacteroidaceae	g__Bacteroides	s__unclassified	0	0	0	0	0	0	0	0	0	0	0	0	0	0	0	0	0	0	0	0	0	0	0	0	0	0	0	0	0	0	0	0	0	0	0	0	0	0	0	0	0
1763	450399	k__Bacteria	p__Firmicutes	c__Clostridia	o__Clostridiales	f__unclassified	g__unclassified	s__unclassified	0	0	0	1	0	0	0	0	0	0	0	0	0	0	0	0	0	1	0	0	0	0	0	0	0	0	0	0	0	0	0	0	1	0	0	0	1	0	0	0	0
1764	274981	k__Bacteria	p__Firmicutes	c__Clostridia	o__Clostridiales	f__91otu4999	g__94otu10954	s__97otu34101	0	0	0	0	0	0	0	0	0	0	0	0	0	0	0	0	0	0	0	1	0	1	0	1	0	0	0	0	1	0	0	1	1	0	0	0	1	1	0	0	0
1765	1871	k__Bacteria	p__Deferribacteres	c__Deferribacteres	o__Deferribacterales	f__Deferribacteraceae	g__Mucispirillum	s__schaedleri	0	0	0	0	1	0	0	0	0	0	0	0	0	0	0	0	0	0	0	0	0	0	0	0	0	0	1	0	0	0	0	0	0	1	0	0	1	1	0	0	0
1766	258980	k__Bacteria	p__Firmicutes	c__Clostridia	o__Clostridiales	f__91otu10234	g__94otu27794	s__unclassified	0	0	0	0	0	0	0	0	0	0	0	0	0	0	1	0	0	0	1	0	0	0	0	0	0	1	0	0	0	0	1	0	0	0	0	0	1	0	0	1	1
1767	271933	k__Bacteria	p__Firmicutes	c__Clostridia	o__Clostridiales	f__unclassified	g__unclassified	s__unclassified	0	0	1	1	0	0	0	0	0	1	0	0	0	0	0	0	0	0	0	1	1	0	0	0	0	0	0	0	0	0	0	0	0	0	0	0	0	0	0	0	0
1768	182647	k__Bacteria	p__Firmicutes	c__Clostridia	o__Clostridiales	f__unclassified	g__unclassified	s__unclassified	0	0	0	0	0	0	0	0	0	0	0	0	1	0	0	0	0	0	0	0	0	0	0	0	1	0	0	0	0	0	0	1	0	0	0	0	0	0	0	0	0
1769	4440970	k__Bacteria	p__TM7	c__TM7-3	o__CW040	f__F16	g__94otu1266	s__97otu18441	1	1	1	0	1	0	0	0	0	1	0	1	1	0	1	1	1	0	0	0	1	0	0	1	1	0	0	0	1	0	0	1	0	0	1	1	1	0	0	0	0
1770	273078	k__Bacteria	p__Firmicutes	c__Clostridia	o__Clostridiales	f__unclassified	g__unclassified	s__unclassified	0	0	0	1	0	0	0	0	1	0	0	0	0	0	0	0	0	0	0	0	0	0	0	0	0	0	0	0	0	0	0	0	0	0	0	0	0	0	0	0	0
1771	261161	k__Bacteria	p__Firmicutes	c__Clostridia	o__Clostridiales	f__91otu10234	g__94otu27794	s__97otu30622	1	0	0	1	1	1	0	0	1	0	0	1	1	0	0	0	0	1	0	0	0	0	1	0	0	0	0	1	1	1	1	0	0	1	0	0	0	0	0	0	1
1772	350664	k__Bacteria	p__Firmicutes	c__Clostridia	o__Clostridiales	f__unclassified	g__unclassified	s__unclassified	0	0	0	0	0	0	0	0	1	0	0	0	0	0	0	0	0	0	0	0	0	0	0	0	0	0	0	0	0	0	0	0	0	0	0	0	1	0	0	0	0
1773	178148	k__Bacteria	p__Bacteroidetes	c__Bacteroidia	o__Bacteroidales	f__Bacteroidaceae	g__Bacteroides	s__unclassified	0	0	1	0	0	0	0	1	0	0	0	0	0	0	0	0	0	1	0	0	0	0	0	0	0	0	0	0	0	0	0	0	0	0	0	0	0	0	0	0	0
1774	2490211	k__Bacteria	p__Firmicutes	c__Clostridia	o__Clostridiales	f__Lachnospiraceae	g__unclassified	s__unclassified	0	0	0	0	0	0	0	0	1	0	0	0	0	0	0	0	0	0	0	0	0	0	0	0	0	0	0	0	0	0	0	0	0	0	0	0	0	0	0	0	0
1775	173417	k__Bacteria	p__Firmicutes	c__Clostridia	o__Clostridiales	f__unclassified	g__unclassified	s__unclassified	0	1	1	1	1	0	0	0	1	0	0	0	0	1	0	0	0	1	1	1	1	1	0	0	0	1	0	0	0	0	0	1	1	0	1	0	1	0	1	0	0
1776	376397	k__Bacteria	p__Firmicutes	c__Clostridia	o__Clostridiales	f__Peptococcaceae	g__unclassified	s__unclassified	0	0	0	0	0	0	0	0	0	0	0	0	0	0	0	0	0	0	0	0	0	0	0	0	0	0	0	0	0	0	0	0	0	0	0	0	0	0	0	0	0
1777	273937	k__Bacteria	p__Firmicutes	c__Clostridia	o__Clostridiales	f__unclassified	g__unclassified	s__unclassified	0	0	0	1	0	0	0	0	0	0	0	0	0	0	0	0	0	0	0	0	0	0	0	0	0	0	0	0	0	0	0	1	0	0	0	0	0	0	0	0	0
1778	1112190	k__Bacteria	p__Firmicutes	c__Clostridia	o__Clostridiales	f__unclassified	g__unclassified	s__unclassified	0	0	0	0	0	0	0	0	1	1	0	1	0	0	0	0	0	0	1	0	0	0	0	1	0	0	0	0	1	0	0	0	0	0	0	0	1	0	1	1	0
1779	190242	k__Bacteria	p__Firmicutes	c__Clostridia	o__Clostridiales	f__Ruminococcaceae	g__Ruminococcus	s__97otu48847	1	0	1	1	1	1	1	0	1	1	0	1	1	0	0	0	0	1	1	1	0	0	1	1	1	1	1	1	0	0	1	1	1	0	0	0	1	0	1	0	0
1780	199414	k__Bacteria	p__Bacteroidetes	c__Bacteroidia	o__Bacteroidales	f__S24-7	g__94otu9584	s__unclassified	0	0	0	0	0	0	0	0	0	1	1	0	1	0	0	0	0	0	0	0	1	0	0	0	0	0	0	0	0	1	0	0	0	0	0	0	0	0	0	1	0
1781	694641	k__Bacteria	p__Firmicutes	c__Clostridia	o__Clostridiales	f__Lachnospiraceae	g__94otu139	s__97otu18012	0	0	0	1	0	0	1	0	0	0	0	0	0	0	0	0	0	0	1	1	0	0	0	1	0	1	0	0	0	0	0	1	1	0	1	0	1	0	1	0	0
1782	177621	k__Bacteria	p__Firmicutes	c__Clostridia	o__Clostridiales	f__Lachnospiraceae	g__unclassified	s__unclassified	0	0	0	0	0	0	0	0	0	0	0	0	0	0	0	0	0	0	0	0	0	0	0	0	0	0	0	0	0	0	0	0	0	0	0	0	0	0	0	0	0
1783	418501	k__Bacteria	p__Bacteroidetes	c__Bacteroidia	o__Bacteroidales	f__Rikenellaceae	g__AF12	s__unclassified	0	0	1	0	1	0	0	0	0	1	0	1	0	0	0	0	0	0	0	0	0	0	0	0	0	0	0	0	1	0	0	0	0	0	0	0	0	0	0	0	0
1784	190084	k__Bacteria	p__Firmicutes	c__Clostridia	o__Clostridiales	f__Lachnospiraceae	g__unclassified	s__unclassified	0	0	0	1	0	0	0	0	0	0	0	0	0	0	0	0	0	0	0	0	0	0	0	0	0	0	0	0	0	0	0	0	0	0	0	0	0	0	0	0	0
1785	333426	k__Bacteria	p__Firmicutes	c__Clostridia	o__Clostridiales	f__unclassified	g__unclassified	s__unclassified	0	0	0	0	0	0	0	0	0	0	0	0	0	0	0	0	0	0	0	0	0	0	0	0	0	0	0	0	1	0	0	1	0	0	0	0	1	0	0	0	0
1786	187959	k__Bacteria	p__Bacteroidetes	c__Bacteroidia	o__Bacteroidales	f__S24-7	g__unclassified	s__unclassified	1	1	1	1	1	1	1	1	1	1	1	1	1	1	1	1	1	1	1	1	1	1	1	1	1	1	1	1	1	1	1	1	1	1	1	1	1	1	1	1	1
1787	1140978	k__Bacteria	p__Firmicutes	c__Clostridia	o__Clostridiales	f__Clostridiaceae	g__Clostridium	s__97otu84755	0	0	0	0	0	0	0	1	0	0	0	0	0	0	0	0	0	0	0	0	0	0	1	0	0	0	0	0	0	0	0	0	0	0	0	0	0	0	0	0	0
1788	263899	k__Bacteria	p__Firmicutes	c__Clostridia	o__Clostridiales	f__91otu11268	g__94otu9695	s__unclassified	0	0	0	1	0	0	0	0	0	0	0	0	0	0	0	0	0	0	0	0	0	0	0	0	0	0	0	0	0	0	0	0	0	0	0	0	1	0	0	0	0
1789	2883968	k__Bacteria	p__Firmicutes	c__Clostridia	o__Clostridiales	f__91otu8029	g__94otu15375	s__97otu29033	1	1	1	1	1	1	1	1	1	1	1	1	1	1	1	1	1	1	1	1	1	1	1	1	1	1	1	1	1	1	1	1	1	1	1	1	1	1	1	1	1
1790	167373	k__Bacteria	p__Firmicutes	c__Clostridia	o__Clostridiales	f__Lachnospiraceae	g__unclassified	s__unclassified	0	0	0	0	0	0	0	0	0	0	0	0	0	0	0	0	0	0	0	0	0	0	0	0	0	0	0	0	0	0	0	0	0	0	0	0	0	0	0	0	0
1791	321290	k__Bacteria	p__Firmicutes	c__Clostridia	o__Clostridiales	f__Lachnospiraceae	g__unclassified	s__unclassified	0	0	0	0	0	0	0	0	0	0	0	0	0	0	0	0	0	1	0	0	0	0	0	0	0	0	0	0	0	0	0	0	0	0	0	0	0	0	0	0	0
1792	258148	k__Bacteria	p__Firmicutes	c__Clostridia	o__Clostridiales	f__Lachnospiraceae	g__unclassified	s__unclassified	0	0	0	0	0	0	1	0	0	0	0	0	0	0	0	0	0	0	0	0	0	0	0	0	0	0	0	0	0	0	0	0	0	0	0	0	0	0	0	0	0
1793	199707	k__Bacteria	p__Bacteroidetes	c__Bacteroidia	o__Bacteroidales	f__S24-7	g__unclassified	s__unclassified	0	0	0	0	0	1	0	0	0	1	1	0	0	0	0	1	0	0	0	0	0	0	1	0	0	0	0	0	0	0	0	0	0	0	0	1	0	0	0	0	1
1794	173892	k__Bacteria	p__Firmicutes	c__Clostridia	o__Clostridiales	f__Lachnospiraceae	g__94otu14757	s__97otu24626	1	1	1	1	1	1	1	1	1	1	0	1	0	1	1	0	1	1	1	1	1	1	1	1	1	1	1	1	1	0	1	1	1	1	1	0	1	1	1	1	1
1795	371930	k__Bacteria	p__Firmicutes	c__Clostridia	o__Clostridiales	f__91otu9624	g__94otu21777	s__unclassified	0	0	0	1	0	0	0	0	0	0	0	0	0	0	0	0	0	0	0	0	0	0	0	0	0	0	0	0	0	0	0	1	0	0	0	0	1	0	0	0	0
1796	345063	k__Bacteria	p__Firmicutes	c__Clostridia	o__Clostridiales	f__unclassified	g__unclassified	s__unclassified	0	0	0	0	0	0	0	0	0	0	0	0	0	0	0	0	0	0	0	0	1	0	0	0	0	0	0	0	0	0	0	0	0	0	0	0	0	1	0	0	0
1797	271804	k__Bacteria	p__Firmicutes	c__Clostridia	o__Clostridiales	f__Lachnospiraceae	g__94otu20550	s__97otu83482	0	0	1	1	0	0	1	0	1	0	0	1	0	0	0	0	0	1	0	0	1	0	0	1	0	0	0	0	0	0	0	1	1	0	1	0	1	0	0	0	0
1798	1740283	k__Bacteria	p__Firmicutes	c__Clostridia	o__Clostridiales	f__Lachnospiraceae	g__Roseburia	s__unclassified	0	0	0	0	0	0	0	0	0	0	0	0	0	0	0	0	0	0	0	0	0	0	0	0	1	0	0	0	0	0	0	0	0	0	0	0	0	0	0	0	0
1799	310919	k__Bacteria	p__Firmicutes	c__Clostridia	o__Clostridiales	f__91otu8383	g__94otu18978	s__97otu4053	0	0	0	1	0	0	0	0	0	0	0	0	0	0	0	0	0	0	0	0	0	0	0	0	0	0	0	0	0	0	0	0	0	0	0	0	0	0	0	0	0
1800	267996	k__Bacteria	p__Firmicutes	c__Clostridia	o__Clostridiales	f__Lachnospiraceae	g__[Ruminococcus]	s__gnavus	0	0	0	0	0	0	0	0	0	0	0	0	0	0	0	0	0	0	0	0	0	0	0	0	0	0	0	0	0	0	0	0	0	0	1	0	0	0	0	0	0
1801	264660	k__Bacteria	p__Firmicutes	c__Clostridia	o__Clostridiales	f__91otu8755	g__94otu38287	s__97otu60739	0	0	0	1	0	0	0	1	0	0	0	1	0	0	0	0	1	1	1	0	1	0	0	1	0	1	0	1	0	0	0	1	0	0	0	0	0	1	1	0	0
1802	180874	k__Bacteria	p__Firmicutes	c__Clostridia	o__Clostridiales	f__Lachnospiraceae	g__unclassified	s__unclassified	0	0	0	0	0	0	0	0	0	0	0	0	0	0	0	0	0	0	0	0	0	0	0	0	0	0	0	0	0	0	0	0	0	0	0	0	0	0	0	0	0
1803	274694	k__Bacteria	p__Firmicutes	c__Clostridia	o__Clostridiales	f__unclassified	g__unclassified	s__unclassified	0	0	0	1	0	0	1	0	0	0	0	0	0	0	0	0	0	0	0	0	0	0	0	0	0	0	0	0	0	0	0	0	0	0	0	0	0	0	0	0	0
1804	174738	k__Bacteria	p__Firmicutes	c__Clostridia	o__Clostridiales	f__unclassified	g__unclassified	s__unclassified	0	0	0	0	0	0	0	0	1	0	0	0	0	0	0	0	0	0	0	0	0	0	0	0	0	0	0	0	0	0	0	0	0	0	0	0	0	0	1	0	0
1805	180879	k__Bacteria	p__Firmicutes	c__Clostridia	o__Clostridiales	f__Ruminococcaceae	g__unclassified	s__unclassified	0	0	0	1	0	0	1	1	0	0	0	0	0	0	1	0	0	0	0	1	0	0	0	0	0	0	0	0	0	0	0	1	0	0	0	0	0	0	0	0	0
1806	619224	k__Bacteria	p__Firmicutes	c__Bacilli	o__Lactobacillales	f__Lactobacillaceae	g__Lactobacillus	s__unclassified	0	0	0	0	0	0	0	0	0	0	0	1	0	0	0	0	0	0	0	0	0	0	0	0	0	0	0	0	0	0	0	0	0	0	0	0	0	0	0	0	0
1807	278753	k__Bacteria	p__Firmicutes	c__Clostridia	o__Clostridiales	f__unclassified	g__unclassified	s__unclassified	0	0	1	0	0	0	0	0	1	0	0	0	0	0	0	0	0	0	0	0	0	0	0	0	0	0	0	0	0	0	0	1	0	0	0	0	1	0	0	0	0
1808	275580	k__Bacteria	p__Firmicutes	c__Clostridia	o__Clostridiales	f__Lachnospiraceae	g__unclassified	s__unclassified	0	0	0	0	0	0	0	0	1	0	0	0	0	0	0	0	0	0	1	0	0	0	0	0	0	0	0	0	0	0	0	0	0	0	0	0	0	0	0	0	0
1809	168541	k__Bacteria	p__Firmicutes	c__Clostridia	o__Clostridiales	f__Lachnospiraceae	g__unclassified	s__unclassified	0	0	0	0	0	0	0	0	0	0	0	0	0	0	0	0	0	0	0	0	0	0	0	0	0	0	0	0	0	0	0	0	0	0	0	0	0	0	0	0	0
1810	197291	k__Bacteria	p__Firmicutes	c__Clostridia	o__Clostridiales	f__unclassified	g__unclassified	s__unclassified	0	0	0	0	0	0	0	0	0	0	0	0	0	0	0	0	0	0	0	0	0	0	0	0	0	0	0	0	0	0	0	0	0	0	0	0	0	0	0	0	0
1811	278758	k__Bacteria	p__Firmicutes	c__Clostridia	o__Clostridiales	f__Ruminococcaceae	g__Oscillospira	s__unclassified	0	0	1	0	0	0	0	0	0	0	0	0	0	0	0	0	0	0	0	0	0	0	0	0	0	0	0	0	0	0	0	0	0	0	0	0	0	0	0	0	0
1812	260018	k__Bacteria	p__Firmicutes	c__Clostridia	o__Clostridiales	f__91otu15800	g__94otu806	s__97otu29760	0	0	1	1	0	0	1	0	1	0	0	0	0	0	0	0	0	1	0	1	1	1	0	1	0	1	0	1	0	0	0	1	1	0	1	0	1	0	0	0	0
1813	4469492	k__Bacteria	p__Proteobacteria	c__Betaproteobacteria	o__Burkholderiales	f__Comamonadaceae	g__unclassified	s__unclassified	0	0	0	0	0	0	0	0	0	0	0	0	0	0	0	0	0	0	0	0	0	0	0	0	0	0	0	0	0	0	1	0	0	0	0	1	0	0	0	0	0
1814	176986	k__Bacteria	p__Firmicutes	c__Clostridia	o__Clostridiales	f__unclassified	g__unclassified	s__unclassified	0	0	0	1	0	0	0	0	0	0	0	0	0	0	0	0	0	0	0	0	0	0	0	0	0	0	0	0	0	0	0	0	0	0	0	0	0	0	0	0	0
1815	54563	k__Bacteria	p__Firmicutes	c__Clostridia	o__Clostridiales	f__unclassified	g__unclassified	s__unclassified	0	0	0	0	0	0	0	0	0	0	0	0	0	0	0	0	0	0	0	0	0	0	0	0	0	0	0	0	0	0	0	0	0	0	0	0	0	0	0	0	0
1816	3879458	k__Bacteria	p__Firmicutes	c__Bacilli	o__Lactobacillales	f__Lactobacillaceae	g__Lactobacillus	s__unclassified	0	0	0	0	0	0	0	0	0	0	0	0	0	0	0	0	0	0	0	0	0	0	0	1	0	0	0	0	0	0	0	0	0	0	0	0	0	0	0	0	0
1817	146502	k__Bacteria	p__Firmicutes	c__Clostridia	o__Clostridiales	f__unclassified	g__unclassified	s__unclassified	0	0	0	0	0	0	0	0	1	0	0	0	0	0	0	0	0	0	1	0	0	0	0	0	0	0	0	0	0	0	0	0	0	0	0	0	1	0	0	0	0
1818	175485	k__Bacteria	p__Bacteroidetes	c__Bacteroidia	o__Bacteroidales	f__Bacteroidaceae	g__Bacteroides	s__unclassified	1	1	1	1	1	1	1	1	1	1	1	1	1	1	1	1	1	1	1	1	1	1	1	1	1	1	1	1	1	1	1	1	1	1	1	1	1	1	1	1	1
1819	157546	k__Bacteria	p__Firmicutes	c__Clostridia	o__Clostridiales	f__unclassified	g__unclassified	s__unclassified	0	0	0	0	0	0	0	0	0	0	0	0	0	0	0	0	0	0	0	0	0	0	0	0	1	0	0	0	0	0	0	0	0	0	0	0	1	0	0	0	0
1820	432444	k__Bacteria	p__Firmicutes	c__Clostridia	o__Clostridiales	f__91otu14107	g__94otu23382	s__97otu68281	0	0	0	0	0	0	0	1	0	0	0	0	0	0	0	0	1	0	1	1	1	1	0	1	1	1	1	0	0	0	0	1	0	0	1	0	0	0	0	0	1
1821	112758	k__Bacteria	p__Firmicutes	c__Clostridia	o__Clostridiales	f__unclassified	g__unclassified	s__unclassified	0	0	0	0	0	0	0	0	0	0	0	0	1	0	0	0	0	0	0	0	0	0	1	0	0	0	0	0	0	0	0	0	0	0	0	0	0	0	0	0	0
1822	172859	k__Bacteria	p__Firmicutes	c__Clostridia	o__Clostridiales	f__91otu7765	g__94otu20164	s__97otu30584	0	0	0	0	0	0	0	0	0	0	0	0	0	0	0	0	0	1	0	0	0	0	0	0	0	0	0	0	0	0	0	0	0	0	0	0	0	0	0	0	0
1823	186499	k__Bacteria	p__Firmicutes	c__Clostridia	o__Clostridiales	f__unclassified	g__unclassified	s__unclassified	0	0	0	0	0	0	0	0	0	0	0	0	0	0	0	0	0	0	0	0	0	0	0	0	0	0	0	0	0	0	0	0	0	0	0	0	0	0	0	0	0
1824	172857	k__Bacteria	p__Firmicutes	c__Clostridia	o__Clostridiales	f__Lachnospiraceae	g__94otu1645	s__unclassified	0	1	1	0	0	0	0	0	1	0	0	0	0	1	0	0	0	0	0	0	0	0	1	0	1	0	0	0	0	0	0	0	0	0	0	0	0	0	1	0	0
1825	4435664	k__Bacteria	p__Bacteroidetes	c__Bacteroidia	o__Bacteroidales	f__Bacteroidaceae	g__Bacteroides	s__unclassified	0	0	0	0	1	0	0	0	0	0	0	0	0	0	0	1	0	0	0	0	0	0	0	0	0	0	0	0	0	0	0	0	0	0	0	0	0	0	0	0	0
1826	568968	k__Bacteria	p__Firmicutes	c__Clostridia	o__Clostridiales	f__unclassified	g__unclassified	s__unclassified	0	0	0	0	1	0	0	0	1	0	0	0	0	0	0	0	0	0	0	0	0	0	0	0	0	0	0	0	0	0	0	0	0	0	0	0	0	0	0	0	0
1827	300963	k__Bacteria	p__Firmicutes	c__Clostridia	o__Clostridiales	f__unclassified	g__unclassified	s__unclassified	0	0	0	0	0	0	0	0	0	0	0	0	0	0	0	0	0	0	0	0	0	0	0	0	0	0	0	0	0	0	0	0	0	0	0	0	0	0	0	0	0
1828	274521	k__Bacteria	p__Firmicutes	c__Clostridia	o__Clostridiales	f__unclassified	g__unclassified	s__unclassified	0	0	0	0	0	0	0	0	0	0	0	0	0	0	0	0	0	0	0	0	0	0	0	0	0	0	0	0	0	0	0	0	0	0	1	0	0	0	0	0	0
1829	180919	k__Bacteria	p__Firmicutes	c__Clostridia	o__Clostridiales	f__91otu21549	g__94otu8362	s__97otu61606	0	0	0	1	0	0	0	0	1	0	0	1	0	0	0	0	0	0	0	0	1	0	0	1	0	1	0	0	0	0	0	1	0	0	0	0	0	0	1	0	0
1830	4425280	k__Bacteria	p__Tenericutes	c__Mollicutes	o__RF39	f__91otu7931	g__unclassified	s__unclassified	1	1	0	1	1	0	1	1	1	1	0	1	0	1	0	0	1	0	1	0	0	1	1	0	1	1	0	1	1	1	0	1	1	1	0	0	0	0	0	1	0
1831	335267	k__Bacteria	p__Firmicutes	c__Clostridia	o__Clostridiales	f__unclassified	g__unclassified	s__unclassified	1	0	1	1	1	0	1	0	1	0	0	1	0	1	0	0	1	1	1	1	0	1	1	1	1	1	0	0	1	0	0	1	1	1	1	0	1	1	1	0	0
1832	4380137	k__Bacteria	p__Firmicutes	c__Clostridia	o__Clostridiales	f__unclassified	g__unclassified	s__unclassified	0	0	0	0	0	0	0	0	1	0	0	0	0	0	0	0	0	0	0	0	0	0	0	0	0	0	0	0	0	0	0	0	0	0	0	0	0	0	0	0	0
1833	771177	k__Bacteria	p__Firmicutes	c__Clostridia	o__Clostridiales	f__91otu4244	g__94otu43451	s__97otu60984	0	1	0	1	0	0	0	1	0	1	0	1	1	1	0	0	1	0	0	0	0	1	0	1	0	1	1	1	0	0	0	1	1	1	1	0	1	1	1	1	1
1834	157327	k__Bacteria	p__Bacteroidetes	c__Bacteroidia	o__Bacteroidales	f__Bacteroidaceae	g__Bacteroides	s__unclassified	1	1	1	1	1	1	0	1	1	1	0	0	0	0	0	1	1	1	1	1	0	1	0	1	1	1	0	1	1	0	1	1	0	1	1	0	1	1	1	1	1
1835	216155	k__Bacteria	p__Firmicutes	c__Clostridia	o__Clostridiales	f__unclassified	g__unclassified	s__unclassified	0	0	0	0	0	0	0	0	1	0	0	0	0	0	0	0	0	0	0	0	1	0	0	1	0	0	0	0	0	0	0	0	0	0	0	0	1	0	0	0	0
1836	263662	k__Bacteria	p__Bacteroidetes	c__Bacteroidia	o__Bacteroidales	f__S24-7	g__94otu1890	s__97otu8903	0	0	0	1	0	1	0	1	1	1	1	1	0	1	1	0	1	1	1	0	1	0	0	0	1	0	1	0	1	0	0	0	0	0	0	0	1	0	0	0	1
1837	157894	k__Bacteria	p__Firmicutes	c__Clostridia	o__Clostridiales	f__unclassified	g__unclassified	s__unclassified	0	0	0	0	0	0	0	0	0	0	0	0	0	0	0	0	0	0	0	0	0	0	0	1	0	0	0	0	0	0	0	0	0	0	0	0	0	0	0	0	0
1838	356226	k__Bacteria	p__Bacteroidetes	c__Bacteroidia	o__Bacteroidales	f__S24-7	g__unclassified	s__unclassified	1	1	1	1	1	1	1	1	1	1	1	1	1	1	1	1	1	1	1	1	1	1	1	1	1	1	1	1	1	0	0	1	1	1	1	1	1	1	1	1	1
1839	197706	k__Bacteria	p__Firmicutes	c__Clostridia	o__Clostridiales	f__91otu9084	g__94otu9787	s__97otu11362	0	0	0	1	0	0	1	0	1	0	0	0	0	0	0	0	0	1	0	1	0	0	0	1	0	1	0	0	0	0	0	0	0	0	0	0	1	0	0	0	0
1840	129659	k__Bacteria	p__Firmicutes	c__Clostridia	o__Clostridiales	f__91otu5568	g__94otu11725	s__97otu13348	0	0	0	0	0	0	0	0	1	0	0	1	0	0	0	0	0	0	0	0	0	0	0	0	0	0	0	0	0	0	0	0	0	0	1	0	0	0	0	0	0
1841	265992	k__Bacteria	p__Firmicutes	c__Clostridia	o__Clostridiales	f__Lachnospiraceae	g__unclassified	s__unclassified	0	0	0	0	1	0	0	0	0	0	0	0	0	0	0	0	0	0	0	0	0	0	0	0	1	1	0	0	0	0	1	0	1	0	1	0	0	0	0	0	0
1842	268125	k__Bacteria	p__Firmicutes	c__Clostridia	o__Clostridiales	f__Lachnospiraceae	g__[Ruminococcus]	s__gnavus	0	0	0	1	0	0	0	0	0	0	0	0	0	0	0	0	0	0	0	0	0	0	0	0	0	0	0	0	0	0	0	0	0	0	0	0	0	0	0	0	0
1843	268696	k__Bacteria	p__Firmicutes	c__Clostridia	o__Clostridiales	f__unclassified	g__unclassified	s__unclassified	0	1	0	1	0	0	1	0	1	0	0	0	1	0	1	0	1	0	1	1	1	0	0	1	0	0	0	0	0	0	0	1	1	0	1	0	1	1	0	0	0
1844	316781	k__Bacteria	p__Firmicutes	c__Clostridia	o__Clostridiales	f__Lachnospiraceae	g__unclassified	s__unclassified	0	0	0	0	0	0	0	0	0	0	0	0	0	0	0	0	0	0	0	0	0	0	0	0	0	0	0	0	0	0	0	0	0	0	0	0	0	0	0	0	0
1845	177237	k__Bacteria	p__Firmicutes	c__Clostridia	o__Clostridiales	f__Lachnospiraceae	g__Roseburia	s__unclassified	0	0	0	0	0	0	0	0	0	0	0	0	0	0	0	0	0	0	0	0	0	0	0	0	0	0	0	0	0	0	0	0	0	0	0	0	0	0	0	0	0
1846	268121	k__Bacteria	p__Firmicutes	c__Clostridia	o__Clostridiales	f__unclassified	g__unclassified	s__unclassified	0	0	0	0	0	0	0	0	0	0	0	0	0	0	0	0	0	0	0	0	0	1	0	1	0	0	0	0	0	0	0	0	0	0	0	0	0	0	0	0	0
1847	333602	k__Bacteria	p__Firmicutes	c__Clostridia	o__Clostridiales	f__unclassified	g__unclassified	s__unclassified	0	0	0	1	0	0	1	0	1	0	0	0	0	0	0	0	0	0	0	0	0	0	0	1	0	0	0	0	0	0	0	0	0	0	1	0	0	0	0	0	0
1848	268123	k__Bacteria	p__Firmicutes	c__Clostridia	o__Clostridiales	f__unclassified	g__unclassified	s__unclassified	0	0	0	0	0	0	0	0	0	0	0	0	0	0	0	0	0	1	0	0	0	0	0	0	0	0	0	0	0	0	0	0	1	0	1	0	1	0	0	0	0
1849	273401	k__Bacteria	p__Firmicutes	c__Clostridia	o__Clostridiales	f__Lachnospiraceae	g__94otu41386	s__97otu46405	1	1	0	1	1	0	0	0	1	0	0	1	1	0	0	0	1	0	1	0	1	1	0	1	0	0	0	1	1	0	1	0	0	0	0	0	1	0	1	0	0
1850	327596	k__Bacteria	p__Firmicutes	c__Clostridia	o__Clostridiales	f__unclassified	g__unclassified	s__unclassified	0	0	0	0	0	0	0	0	0	0	0	0	0	0	0	0	0	0	0	0	0	0	0	0	0	0	0	0	0	0	0	0	0	0	0	0	0	0	0	0	0
1851	4483585	k__Bacteria	p__Firmicutes	c__Clostridia	o__Clostridiales	f__unclassified	g__unclassified	s__unclassified	0	0	0	0	0	0	0	0	0	0	0	0	0	0	0	0	0	0	0	0	0	0	0	0	0	0	0	0	0	0	0	0	1	0	0	0	0	0	0	0	0
1852	188457	k__Bacteria	p__Firmicutes	c__Clostridia	o__Clostridiales	f__91otu10234	g__94otu8977	s__97otu54601	1	1	1	1	1	1	1	1	1	1	0	1	1	1	1	0	1	1	1	1	1	1	1	1	1	1	0	1	1	1	1	1	1	1	1	1	1	0	1	1	1
1853	339720	k__Bacteria	p__Firmicutes	c__Clostridia	o__Clostridiales	f__unclassified	g__unclassified	s__unclassified	0	0	0	0	0	0	0	0	0	0	0	0	0	0	0	1	0	0	0	1	1	1	0	0	0	0	1	0	0	0	0	1	0	0	0	0	1	1	0	0	0
1854	584176	k__Bacteria	p__Proteobacteria	c__Gammaproteobacteria	o__Pseudomonadales	f__Moraxellaceae	g__Acinetobacter	s__rhizosphaerae	0	0	0	0	0	0	0	0	0	0	0	0	0	0	0	1	0	0	0	0	0	0	0	0	0	0	0	0	0	0	0	0	0	0	0	0	0	0	0	0	0
1855	279115	k__Bacteria	p__Firmicutes	c__Clostridia	o__Clostridiales	f__unclassified	g__unclassified	s__unclassified	0	1	0	1	0	0	0	0	0	0	0	0	0	0	0	0	0	0	0	0	0	0	0	0	0	0	0	0	0	0	0	1	0	0	0	0	1	0	0	0	0
1856	196385	k__Bacteria	p__Bacteroidetes	c__Bacteroidia	o__Bacteroidales	f__S24-7	g__unclassified	s__unclassified	1	0	0	1	0	1	0	1	1	1	1	0	0	0	0	0	1	1	1	0	1	0	0	1	1	0	1	0	1	0	0	1	0	0	0	1	1	0	1	1	1
1857	196386	k__Bacteria	p__Bacteroidetes	c__Bacteroidia	o__Bacteroidales	f__Rikenellaceae	g__94otu9546	s__unclassified	0	1	1	0	1	0	1	0	1	0	0	0	0	0	1	0	0	0	1	0	1	0	0	0	0	0	0	0	0	0	0	1	0	0	1	0	1	1	1	1	0
1858	345804	k__Bacteria	p__Firmicutes	c__Clostridia	o__Clostridiales	f__Ruminococcaceae	g__unclassified	s__unclassified	0	0	0	1	0	0	1	0	1	0	0	0	0	0	0	0	0	0	1	0	0	0	0	1	0	0	0	0	1	0	0	1	1	0	1	0	1	1	1	0	0
1859	331117	k__Bacteria	p__Firmicutes	c__Clostridia	o__Clostridiales	f__unclassified	g__unclassified	s__unclassified	0	0	0	0	0	0	0	0	0	0	0	0	0	0	0	0	0	0	0	0	0	0	0	0	0	0	0	0	0	0	0	0	1	0	0	0	0	0	0	0	0
1860	264489	k__Bacteria	p__Firmicutes	c__Clostridia	o__Clostridiales	f__91otu4859	g__94otu46065	s__97otu52250	0	0	0	1	0	0	0	0	0	0	0	0	0	0	0	0	0	1	1	1	1	0	0	0	0	0	0	0	0	0	0	0	1	0	0	0	0	0	0	0	0
1861	610842	k__Bacteria	p__Firmicutes	c__Clostridia	o__Clostridiales	f__unclassified	g__unclassified	s__unclassified	1	1	1	1	1	1	1	1	1	1	0	1	1	1	0	0	1	1	1	1	1	1	1	1	1	1	0	1	1	0	1	1	1	1	1	1	1	0	1	0	0
1862	197013	k__Bacteria	p__Firmicutes	c__Clostridia	o__Clostridiales	f__unclassified	g__unclassified	s__unclassified	0	0	0	0	0	0	0	0	0	0	0	0	0	0	0	0	0	0	0	0	0	0	0	0	0	1	0	1	0	0	0	0	0	0	0	0	0	0	0	0	0
1863	194710	k__Bacteria	p__Bacteroidetes	c__Bacteroidia	o__Bacteroidales	f__S24-7	g__unclassified	s__unclassified	0	0	1	1	0	1	1	1	1	1	1	1	0	1	1	0	1	1	1	1	1	1	0	1	1	1	1	1	1	1	1	1	1	1	0	0	1	1	1	1	1
1864	193064	k__Bacteria	p__Firmicutes	c__Clostridia	o__Clostridiales	f__91otu4783	g__94otu10684	s__97otu12269	1	1	1	1	1	1	1	1	1	1	0	1	0	1	1	0	1	1	1	1	1	1	1	1	1	1	1	1	1	0	1	1	1	1	1	1	1	1	1	1	0
1865	174285	k__Bacteria	p__Firmicutes	c__Clostridia	o__Clostridiales	f__91otu21549	g__94otu8362	s__97otu61606	0	0	1	1	0	0	0	0	1	0	0	1	0	0	0	0	0	1	1	1	1	1	0	1	0	1	0	1	0	0	1	1	1	1	1	0	1	0	1	1	0
1866	788519	k__Bacteria	p__Proteobacteria	c__Betaproteobacteria	o__Burkholderiales	f__Oxalobacteraceae	g__unclassified	s__unclassified	0	0	0	0	0	0	0	0	0	0	0	0	0	0	0	0	0	0	0	0	0	0	0	0	0	0	0	0	0	0	0	0	0	0	0	0	0	0	0	0	0
1867	234488	k__Bacteria	p__Bacteroidetes	c__Bacteroidia	o__Bacteroidales	f__Bacteroidaceae	g__Bacteroides	s__unclassified	0	0	0	0	0	0	0	1	0	0	0	0	0	0	0	0	0	0	0	0	0	0	0	0	0	0	0	0	0	0	0	0	0	0	0	0	0	0	0	0	0
1868	174288	k__Bacteria	p__Firmicutes	c__Clostridia	o__Clostridiales	f__Lachnospiraceae	g__unclassified	s__unclassified	0	0	0	0	0	0	0	0	1	0	0	0	0	0	0	0	0	0	0	0	0	0	0	0	0	0	0	0	0	0	0	0	1	0	0	0	1	0	0	0	0
1869	1108042	k__Bacteria	p__Firmicutes	c__Clostridia	o__Clostridiales	f__Lachnospiraceae	g__94otu20550	s__97otu54287	0	0	1	1	0	0	1	0	1	0	0	1	0	1	1	1	0	0	1	0	1	1	0	0	0	0	0	1	0	0	1	1	0	1	1	0	1	0	0	1	1
1870	195937	k__Bacteria	p__Firmicutes	c__Clostridia	o__Clostridiales	f__Lachnospiraceae	g__Blautia	s__97otu98146	0	0	0	1	0	0	0	0	0	0	0	0	0	0	0	0	0	0	0	0	0	0	0	0	0	0	0	0	0	0	0	0	0	0	0	0	0	0	0	0	0
1871	183467	k__Bacteria	p__Firmicutes	c__Clostridia	o__Clostridiales	f__unclassified	g__unclassified	s__unclassified	0	0	0	0	0	0	0	0	0	0	0	0	0	0	0	0	0	0	0	0	0	0	0	0	0	0	0	0	0	0	0	0	0	0	0	0	0	0	0	0	0
1872	913036	k__Bacteria	p__Tenericutes	c__Mollicutes	o__RF39	f__91otu7931	g__unclassified	s__unclassified	1	1	0	1	1	1	0	0	1	1	0	1	1	1	1	0	1	0	1	0	0	0	1	1	1	1	0	1	1	0	1	0	0	1	1	0	1	0	0	0	0
1873	303841	k__Bacteria	p__Firmicutes	c__Clostridia	o__Clostridiales	f__unclassified	g__unclassified	s__unclassified	0	0	0	1	0	0	0	0	0	0	0	0	0	0	0	0	0	0	0	1	0	0	0	0	0	0	0	0	0	0	0	0	1	0	0	0	1	0	0	0	0
1874	195931	k__Bacteria	p__Bacteroidetes	c__Bacteroidia	o__Bacteroidales	f__Rikenellaceae	g__unclassified	s__unclassified	0	1	1	1	1	0	1	0	1	0	1	1	0	1	1	0	0	0	1	1	0	0	0	0	1	0	0	1	1	0	0	1	1	1	1	0	1	1	0	1	1
1875	191274	k__Bacteria	p__Firmicutes	c__Clostridia	o__Clostridiales	f__unclassified	g__unclassified	s__unclassified	0	0	0	0	0	0	0	0	0	0	0	0	0	0	0	0	0	0	0	0	0	0	0	0	0	0	0	0	0	0	0	0	0	0	0	0	0	0	0	0	0
1876	289627	k__Bacteria	p__Firmicutes	c__Bacilli	o__Lactobacillales	f__Lactobacillaceae	g__Lactobacillus	s__unclassified	1	1	1	1	1	1	1	1	1	1	0	1	1	1	1	0	1	1	1	1	1	1	1	1	1	1	1	1	1	0	1	0	0	1	0	1	1	1	1	1	1
1877	259434	k__Bacteria	p__Firmicutes	c__Clostridia	o__Clostridiales	f__Lachnospiraceae	g__unclassified	s__unclassified	0	0	0	0	0	0	0	0	0	0	0	0	0	0	0	0	0	0	0	0	0	1	0	0	0	0	0	0	0	0	0	1	0	0	1	0	1	0	0	0	0
1878	1110752	k__Bacteria	p__Bacteroidetes	c__Bacteroidia	o__Bacteroidales	f__S24-7	g__unclassified	s__unclassified	1	0	0	0	0	0	0	0	0	1	0	0	1	0	0	0	0	0	0	0	0	0	1	0	0	0	1	1	0	1	1	0	0	0	0	1	0	0	0	0	1
1879	354971	k__Bacteria	p__Firmicutes	c__Bacilli	o__Lactobacillales	f__Lactobacillaceae	g__Lactobacillus	s__unclassified	0	0	0	0	0	0	0	0	0	1	1	0	0	1	0	0	1	0	1	1	1	0	1	1	1	0	0	0	0	0	0	0	0	0	0	0	0	0	0	0	0
1880	184209	k__Bacteria	p__Bacteroidetes	c__Bacteroidia	o__Bacteroidales	f__Bacteroidaceae	g__Bacteroides	s__unclassified	0	0	1	1	0	0	0	0	0	0	0	0	0	0	0	0	0	1	1	0	0	1	0	1	1	0	1	0	0	0	0	0	0	0	0	0	0	1	0	0	0
1881	264787	k__Bacteria	p__Bacteroidetes	c__Bacteroidia	o__Bacteroidales	f__S24-7	g__94otu10153	s__97otu36811	0	1	0	0	0	0	0	0	0	1	0	0	0	0	1	0	0	0	0	1	1	1	0	0	0	0	0	0	0	0	1	0	0	1	1	0	0	0	1	0	0
1882	328905	k__Bacteria	p__Firmicutes	c__Clostridia	o__Clostridiales	f__Ruminococcaceae	g__Oscillospira	s__unclassified	0	0	1	1	1	0	1	0	0	1	0	1	0	0	1	0	0	0	1	0	0	0	0	1	1	1	0	1	1	0	0	1	1	0	0	0	1	0	1	0	0
1883	279026	k__Bacteria	p__Firmicutes	c__Clostridia	o__Clostridiales	f__Lachnospiraceae	g__[Ruminococcus]	s__gnavus	1	0	0	1	0	1	0	0	1	0	0	0	0	0	1	0	0	1	0	1	1	0	0	1	1	1	0	0	1	0	0	0	0	0	0	0	0	0	0	0	0
1884	4467447	k__Bacteria	p__Bacteroidetes	c__Bacteroidia	o__Bacteroidales	f__Bacteroidaceae	g__Bacteroides	s__unclassified	1	1	1	1	1	1	1	1	1	1	1	1	1	1	1	1	1	1	1	1	1	1	1	1	1	1	1	1	1	0	1	1	1	1	1	1	1	1	1	1	1
1885	355197	k__Bacteria	p__Firmicutes	c__Clostridia	o__Clostridiales	f__unclassified	g__unclassified	s__unclassified	0	0	0	0	0	0	0	0	0	0	0	0	0	0	0	0	0	0	0	0	0	0	0	0	0	0	0	0	0	0	0	0	0	0	0	0	1	0	1	0	0
1886	4353264	k__Bacteria	p__Proteobacteria	c__Alphaproteobacteria	o__Caulobacterales	f__Caulobacteraceae	g__94otu5246	s__unclassified	0	1	0	0	0	0	0	0	0	0	0	0	0	0	0	0	0	0	0	0	0	0	0	0	0	0	0	0	0	0	0	0	0	0	0	0	0	0	0	0	0
1887	4353913	k__Bacteria	p__Firmicutes	c__Clostridia	o__Clostridiales	f__unclassified	g__unclassified	s__unclassified	1	0	0	0	1	1	0	0	0	0	0	1	1	0	0	0	1	1	0	1	0	0	1	0	0	0	0	0	0	1	0	0	0	0	0	1	0	0	0	1	0
1888	178763	k__Bacteria	p__Bacteroidetes	c__Bacteroidia	o__Bacteroidales	f__Bacteroidaceae	g__Bacteroides	s__unclassified	0	0	0	0	0	0	0	0	0	0	0	0	0	0	0	0	0	0	0	0	0	0	0	0	0	0	0	0	0	0	0	0	0	0	0	0	0	0	0	0	0
1889	398138	k__Bacteria	p__Firmicutes	c__Clostridia	o__Clostridiales	f__Ruminococcaceae	g__94otu41712	s__97otu46809	1	1	1	1	1	1	1	1	1	0	0	1	0	1	0	1	1	1	0	1	1	1	1	1	1	1	1	1	1	0	1	1	1	1	1	0	1	1	1	0	1
1890	835154	k__Bacteria	p__Firmicutes	c__Clostridia	o__Clostridiales	f__91otu7765	g__94otu21833	s__unclassified	0	0	0	0	0	0	0	0	0	0	0	0	0	0	0	0	0	0	0	0	0	0	0	0	1	0	0	0	0	0	0	0	0	0	0	0	0	0	0	0	0
1891	188697	k__Bacteria	p__Firmicutes	c__Clostridia	o__Clostridiales	f__unclassified	g__unclassified	s__unclassified	1	1	0	1	0	0	1	0	0	0	0	1	0	0	0	0	0	0	1	1	1	1	0	1	1	0	0	1	0	0	0	1	1	0	1	0	1	0	0	1	1
1892	228601	k__Bacteria	p__Bacteroidetes	c__Bacteroidia	o__Bacteroidales	f__Bacteroidaceae	g__Bacteroides	s__97otu16938	1	1	1	1	1	0	1	1	1	1	0	1	0	1	1	1	1	1	1	0	1	1	0	1	1	1	1	1	1	1	1	1	1	1	1	1	1	1	1	1	1
1893	233415	k__Bacteria	p__Firmicutes	c__Clostridia	o__Clostridiales	f__91otu4244	g__94otu36981	s__97otu41166	0	0	0	1	0	0	0	0	0	0	0	0	0	0	0	0	0	0	0	0	0	0	0	0	0	0	0	0	0	0	0	0	0	0	0	0	0	0	0	0	0
1894	182758	k__Bacteria	p__Firmicutes	c__Bacilli	o__Lactobacillales	f__Lactobacillaceae	g__Lactobacillus	s__unclassified	1	1	1	1	0	0	1	1	1	1	0	1	1	1	1	0	1	1	1	1	1	1	1	1	1	1	1	1	1	0	0	0	0	1	1	1	0	1	1	1	1
1895	180264	k__Bacteria	p__Firmicutes	c__Clostridia	o__Clostridiales	f__unclassified	g__unclassified	s__unclassified	0	0	0	1	0	0	0	0	0	0	0	0	0	0	0	0	0	0	0	0	0	0	0	0	0	0	0	0	0	0	1	0	0	0	0	0	0	0	0	0	0
1896	195622	k__Bacteria	p__Firmicutes	c__Clostridia	o__Clostridiales	f__unclassified	g__unclassified	s__unclassified	0	0	0	0	0	0	0	0	0	0	0	0	0	0	0	0	0	0	0	0	0	0	0	0	0	0	0	0	0	0	0	0	0	0	0	0	1	0	0	0	0
1897	188674	k__Bacteria	p__Firmicutes	c__Clostridia	o__Clostridiales	f__unclassified	g__unclassified	s__unclassified	0	0	0	0	0	0	0	0	0	0	0	0	0	1	0	0	0	0	0	0	0	0	0	0	0	0	0	0	0	0	0	0	0	0	0	0	0	0	0	0	0
1898	189279	k__Bacteria	p__Firmicutes	c__Clostridia	o__Clostridiales	f__unclassified	g__unclassified	s__unclassified	0	1	0	1	0	1	1	0	1	0	0	1	0	0	0	0	0	0	0	0	0	0	1	1	1	1	0	1	1	0	0	1	0	1	1	0	1	0	1	0	1
1899	333341	k__Bacteria	p__Firmicutes	c__Clostridia	o__Clostridiales	f__unclassified	g__unclassified	s__unclassified	0	0	0	0	0	0	0	0	1	0	0	0	0	0	0	0	0	0	1	0	0	0	0	0	0	0	0	0	0	0	0	0	0	0	0	0	1	0	1	1	0
1900	4356421	k__Bacteria	p__Firmicutes	c__Bacilli	o__Bacillales	f__91otu5061	g__94otu24671	s__97otu27046	0	0	0	0	0	0	0	0	0	0	0	0	0	0	0	0	0	0	0	0	0	0	0	0	0	0	0	1	0	0	0	0	0	0	0	0	0	0	0	0	0
1901	1069592	k__Bacteria	p__Firmicutes	c__Bacilli	o__Bacillales	f__unclassified	g__unclassified	s__unclassified	0	0	0	0	0	0	0	0	0	0	0	0	0	0	0	0	0	0	0	0	0	0	0	0	0	0	0	0	0	0	0	0	0	0	0	0	0	0	0	0	0
1902	326076	k__Bacteria	p__Firmicutes	c__Clostridia	o__Clostridiales	f__unclassified	g__unclassified	s__unclassified	0	0	0	1	0	0	0	0	0	0	0	0	0	0	0	0	0	0	0	0	0	0	0	1	0	0	0	0	0	0	0	0	1	0	0	0	0	0	0	0	0
1903	137043	k__Bacteria	p__Firmicutes	c__Bacilli	o__Lactobacillales	f__Lactobacillaceae	g__Lactobacillus	s__unclassified	0	0	0	0	0	0	0	0	0	1	0	0	0	0	0	0	0	0	0	0	0	0	0	0	0	0	0	0	0	0	0	0	0	0	0	0	0	0	0	0	0
1904	3180933	k__Bacteria	p__Bacteroidetes	c__Bacteroidia	o__Bacteroidales	f__Bacteroidaceae	g__Bacteroides	s__unclassified	0	0	0	0	0	0	0	0	0	0	0	0	0	0	0	0	0	0	0	0	0	0	0	0	0	0	0	0	0	0	0	0	0	0	0	0	0	0	0	0	0
1905	4421128	k__Bacteria	p__Firmicutes	c__Clostridia	o__Clostridiales	f__Lachnospiraceae	g__unclassified	s__unclassified	0	0	0	0	0	0	0	0	0	0	0	0	0	0	0	0	0	0	0	0	0	0	0	0	0	0	0	0	0	0	0	0	0	0	0	0	0	0	0	0	0
1906	3154070	k__Bacteria	p__Bacteroidetes	c__Bacteroidia	o__Bacteroidales	f__Bacteroidaceae	g__Bacteroides	s__unclassified	0	0	0	0	0	0	0	0	0	0	0	0	1	0	0	0	0	0	0	1	0	0	0	0	0	0	1	0	0	0	0	0	0	0	0	0	0	0	0	0	0
1907	299858	k__Bacteria	p__Firmicutes	c__Clostridia	o__Clostridiales	f__unclassified	g__unclassified	s__unclassified	0	0	0	0	0	0	0	0	0	0	0	0	0	0	0	0	0	0	0	0	0	0	0	0	0	0	0	0	0	0	0	0	0	0	0	0	0	0	0	0	0
1908	183662	k__Bacteria	p__Bacteroidetes	c__Bacteroidia	o__Bacteroidales	f__Bacteroidaceae	g__Bacteroides	s__unclassified	0	0	0	0	0	0	0	1	0	0	0	0	0	0	0	0	0	0	1	1	0	0	0	0	0	0	0	0	0	0	0	0	0	0	0	0	0	0	0	0	0
1909	180468	k__Bacteria	p__Firmicutes	c__Clostridia	o__Clostridiales	f__Ruminococcaceae	g__Oscillospira	s__unclassified	0	1	0	1	0	1	1	0	0	0	0	0	0	0	0	0	0	1	0	1	0	0	0	1	0	0	0	0	0	0	0	0	1	0	0	0	1	0	1	0	0
1910	206421	k__Bacteria	p__Bacteroidetes	c__Bacteroidia	o__Bacteroidales	f__S24-7	g__94otu9584	s__unclassified	1	1	0	0	1	1	0	1	0	1	1	1	1	1	1	1	1	1	1	1	1	1	0	1	1	1	1	0	1	1	0	1	0	0	0	1	1	1	0	1	1
1911	303184	k__Bacteria	p__Firmicutes	c__Clostridia	o__Clostridiales	f__unclassified	g__unclassified	s__unclassified	0	1	1	1	1	0	1	0	0	0	0	0	0	0	0	0	0	0	0	1	1	0	0	0	1	0	0	1	0	0	0	1	1	0	1	0	1	0	0	1	1
1912	266435	k__Bacteria	p__Firmicutes	c__Clostridia	o__Clostridiales	f__91otu8083	g__94otu32957	s__unclassified	0	0	0	1	0	0	0	0	0	0	0	1	0	0	0	0	1	0	1	0	0	0	0	1	0	0	0	0	0	0	0	0	1	1	0	0	0	0	0	0	0
1913	333195	k__Bacteria	p__Firmicutes	c__Clostridia	o__Clostridiales	f__Ruminococcaceae	g__Ruminococcus	s__97otu59489	0	0	0	0	0	0	0	0	1	0	0	1	0	0	0	0	0	0	0	0	0	0	0	0	0	0	0	0	1	0	0	0	0	0	0	0	1	0	0	0	0
1914	4379247	k__Bacteria	p__Firmicutes	c__Bacilli	o__Lactobacillales	f__Lactobacillaceae	g__Lactobacillus	s__unclassified	0	0	1	1	0	0	0	0	0	1	0	0	1	1	1	0	1	1	0	1	1	1	1	1	0	1	1	0	0	0	0	0	1	0	0	0	0	0	1	1	1
1915	199702	k__Bacteria	p__Firmicutes	c__Clostridia	o__Clostridiales	f__Ruminococcaceae	g__94otu15100	s__unclassified	0	0	0	0	0	0	0	0	0	0	0	0	0	0	0	0	1	0	0	0	0	0	0	0	0	0	0	0	0	0	0	0	0	0	0	0	0	0	0	0	0
1916	97000	k__Bacteria	p__Tenericutes	c__Mollicutes	o__RF39	f__91otu7931	g__unclassified	s__unclassified	0	1	0	0	1	0	0	0	1	0	0	0	0	1	0	0	0	1	0	0	0	0	0	0	0	0	0	0	1	1	0	0	0	0	0	0	0	0	0	0	0
1917	372622	k__Bacteria	p__Firmicutes	c__Clostridia	o__Clostridiales	f__Lachnospiraceae	g__Coprococcus	s__97otu70879	0	1	1	0	1	1	0	0	1	0	0	0	0	0	1	0	0	0	1	0	0	0	1	1	1	0	0	0	1	0	0	0	0	0	0	0	0	0	0	0	0
1918	277215	k__Bacteria	p__Firmicutes	c__Clostridia	o__Clostridiales	f__Ruminococcaceae	g__94otu9261	s__97otu29867	0	0	0	1	0	0	0	0	0	0	0	0	0	0	0	0	0	0	0	0	0	0	0	0	0	0	0	0	0	0	0	0	0	0	0	0	1	0	0	0	0
1919	183932	k__Bacteria	p__Firmicutes	c__Clostridia	o__Clostridiales	f__Ruminococcaceae	g__unclassified	s__unclassified	0	0	0	1	0	0	0	0	0	0	1	0	0	0	0	0	0	0	1	0	0	0	0	0	0	0	0	0	0	0	1	0	0	0	1	0	0	0	0	0	0
1920	183933	k__Bacteria	p__Firmicutes	c__Clostridia	o__Clostridiales	f__unclassified	g__unclassified	s__unclassified	0	0	0	1	0	0	0	0	0	0	0	0	0	0	0	0	0	0	0	0	0	0	0	0	0	0	0	0	0	0	0	0	0	0	0	0	0	0	0	0	0
1921	314323	k__Bacteria	p__Firmicutes	c__Clostridia	o__Clostridiales	f__Lachnospiraceae	g__unclassified	s__unclassified	0	0	0	1	0	0	0	0	0	0	0	0	0	0	0	0	0	0	0	1	0	1	0	0	0	0	0	0	0	0	0	0	0	0	1	0	1	0	0	0	0
1922	4483391	k__Bacteria	p__Firmicutes	c__Clostridia	o__Clostridiales	f__unclassified	g__unclassified	s__unclassified	0	0	0	0	0	0	0	0	0	0	0	0	0	0	0	0	0	0	0	0	0	0	0	0	0	0	0	0	0	0	0	0	0	0	0	0	1	1	0	0	0
1923	259218	k__Bacteria	p__Firmicutes	c__Clostridia	o__Clostridiales	f__Lachnospiraceae	g__unclassified	s__unclassified	0	1	0	1	0	0	0	0	1	0	0	0	0	0	1	0	0	1	0	1	0	1	0	1	0	1	0	0	0	0	0	1	1	0	0	0	1	0	1	0	0
1924	259749	k__Bacteria	p__Firmicutes	c__Clostridia	o__Clostridiales	f__91otu8083	g__unclassified	s__unclassified	0	0	0	0	0	0	0	0	0	0	0	0	0	0	0	0	0	0	0	0	1	0	0	0	0	0	0	0	0	0	0	0	0	0	0	0	0	0	0	0	0
1925	262159	k__Bacteria	p__Firmicutes	c__Clostridia	o__Clostridiales	f__unclassified	g__unclassified	s__unclassified	0	0	0	0	0	0	0	0	0	0	0	0	0	0	0	0	0	0	0	0	0	0	0	0	0	0	0	0	0	0	0	0	0	0	0	0	0	0	0	0	0
1926	340960	k__Bacteria	p__Firmicutes	c__Bacilli	o__Lactobacillales	f__Lactobacillaceae	g__Lactobacillus	s__unclassified	0	0	1	0	0	0	0	0	1	1	1	1	1	1	0	0	1	0	1	1	1	0	1	1	1	1	0	0	1	0	0	0	0	0	0	0	0	0	0	1	0
1927	337762	k__Bacteria	p__Firmicutes	c__Clostridia	o__Clostridiales	f__Ruminococcaceae	g__Ruminococcus	s__unclassified	0	0	0	1	0	0	0	0	0	0	0	0	0	0	0	0	0	0	0	0	0	0	0	0	0	0	0	0	0	0	0	0	0	0	0	0	0	0	0	0	0
1928	277364	k__Bacteria	p__Bacteroidetes	c__Bacteroidia	o__Bacteroidales	f__S24-7	g__94otu16251	s__97otu24066	1	1	1	1	1	1	1	1	1	1	1	1	1	1	1	1	1	1	1	1	1	1	1	1	1	1	1	1	1	1	1	1	1	1	1	1	1	1	1	1	1
1929	196020	k__Bacteria	p__Firmicutes	c__Clostridia	o__Clostridiales	f__unclassified	g__unclassified	s__unclassified	0	0	1	1	1	0	1	0	1	0	0	0	0	0	1	0	0	0	1	1	1	1	0	1	1	1	0	1	0	0	0	0	1	0	1	0	1	1	1	0	1
1930	177748	k__Bacteria	p__Firmicutes	c__Clostridia	o__Clostridiales	f__unclassified	g__unclassified	s__unclassified	0	0	0	1	0	0	0	0	1	0	0	0	0	0	0	0	0	0	1	0	0	0	0	0	0	0	0	0	0	0	0	0	0	0	0	0	0	0	0	0	0
1931	316132	k__Bacteria	p__Bacteroidetes	c__Bacteroidia	o__Bacteroidales	f__Bacteroidaceae	g__Bacteroides	s__unclassified	0	0	0	0	1	0	0	0	0	0	0	0	0	0	0	0	0	0	0	0	0	0	0	0	0	0	0	0	0	0	0	0	0	0	0	0	0	1	0	0	0
1932	277946	k__Bacteria	p__Firmicutes	c__Clostridia	o__Clostridiales	f__unclassified	g__unclassified	s__unclassified	0	0	0	0	0	0	0	0	0	0	0	0	0	0	0	0	0	0	0	0	0	0	0	0	0	0	0	0	0	0	0	0	0	0	0	0	0	0	1	0	0
1933	3186216	k__Bacteria	p__Firmicutes	c__Clostridia	o__Clostridiales	f__unclassified	g__unclassified	s__unclassified	0	0	0	0	0	0	0	0	0	0	0	0	0	0	0	0	0	0	0	0	0	0	0	0	0	0	0	0	0	0	0	0	0	0	0	0	1	0	0	0	0
1934	2233608	k__Bacteria	p__Bacteroidetes	c__Bacteroidia	o__Bacteroidales	f__S24-7	g__94otu30502	s__unclassified	1	1	1	1	1	1	1	1	1	1	1	1	1	1	1	1	1	1	1	1	1	1	1	1	1	1	1	1	1	1	1	1	1	1	1	1	1	1	1	1	1
1935	4448052	k__Bacteria	p__Firmicutes	c__Clostridia	o__Clostridiales	f__Ruminococcaceae	g__Oscillospira	s__unclassified	0	0	1	1	0	0	1	0	1	0	0	1	1	0	0	0	0	1	0	1	1	0	0	1	0	1	0	0	0	0	0	1	1	0	0	0	1	0	1	0	1
1936	2943548	k__Bacteria	p__Firmicutes	c__Clostridia	o__Clostridiales	f__Ruminococcaceae	g__Ruminococcus	s__97otu13241	0	0	1	0	0	0	0	0	1	0	0	0	0	0	0	0	0	0	0	0	0	0	0	0	0	0	0	0	0	0	0	0	0	0	0	0	0	0	0	0	0
1937	304080	k__Bacteria	p__Firmicutes	c__Clostridia	o__Clostridiales	f__unclassified	g__unclassified	s__unclassified	0	1	0	1	0	0	1	0	1	0	0	1	0	0	0	0	0	0	1	1	0	1	0	1	0	1	0	1	1	0	0	1	1	0	1	0	1	1	1	0	1
1938	779944	k__Bacteria	p__Firmicutes	c__Bacilli	o__Lactobacillales	f__Lactobacillaceae	g__unclassified	s__unclassified	0	0	0	0	0	0	0	0	0	0	0	0	0	1	0	0	0	0	0	0	0	0	0	0	0	0	0	0	0	0	0	0	0	0	0	0	0	0	0	0	0
1939	259699	k__Bacteria	p__Firmicutes	c__Clostridia	o__Clostridiales	f__Ruminococcaceae	g__Oscillospira	s__unclassified	1	1	1	1	0	1	1	1	1	1	0	1	1	1	0	0	1	1	1	1	1	1	1	1	1	1	1	1	1	1	1	1	1	0	1	0	1	1	1	1	0
1940	260375	k__Bacteria	p__Firmicutes	c__Clostridia	o__Clostridiales	f__Lachnospiraceae	g__unclassified	s__unclassified	0	0	0	1	0	0	0	0	1	0	0	0	0	0	0	0	0	0	0	0	0	0	0	0	0	0	0	0	0	0	0	0	0	0	0	0	0	0	0	0	0
1941	304668	k__Bacteria	p__Firmicutes	c__Clostridia	o__Clostridiales	f__Ruminococcaceae	g__Oscillospira	s__unclassified	0	0	0	1	0	0	1	0	1	0	0	0	0	0	0	0	0	0	0	0	0	0	0	0	0	0	0	0	0	0	0	0	0	0	0	0	0	0	0	0	0
1942	195433	k__Bacteria	p__Firmicutes	c__Clostridia	o__Clostridiales	f__unclassified	g__unclassified	s__unclassified	0	0	0	0	0	0	1	0	0	0	0	0	0	0	0	0	0	0	0	0	1	0	0	0	0	0	0	1	1	0	0	0	1	0	0	0	0	0	0	0	1
1943	250784	k__Bacteria	p__Firmicutes	c__Clostridia	o__Clostridiales	f__Ruminococcaceae	g__Oscillospira	s__unclassified	0	0	0	0	0	0	0	0	0	0	0	0	0	0	0	0	0	0	1	0	0	0	0	0	0	0	0	0	0	0	0	0	0	0	0	0	0	0	0	0	0
1944	348850	k__Bacteria	p__Firmicutes	c__Clostridia	o__Clostridiales	f__unclassified	g__unclassified	s__unclassified	0	0	0	0	0	0	0	0	0	0	0	0	0	0	0	0	0	0	0	0	0	0	0	0	0	0	0	0	0	0	0	0	0	0	0	0	0	0	0	0	0
1945	184765	k__Bacteria	p__Firmicutes	c__Clostridia	o__Clostridiales	f__91otu13253	g__unclassified	s__unclassified	0	0	0	0	0	0	0	0	0	0	0	0	0	0	0	0	0	0	0	0	0	0	0	0	0	0	0	0	0	0	0	0	0	0	0	0	0	0	0	0	0
1946	292962	k__Bacteria	p__Firmicutes	c__Clostridia	o__Clostridiales	f__Ruminococcaceae	g__unclassified	s__unclassified	0	1	0	1	0	0	1	0	0	0	0	0	0	0	0	0	0	0	0	0	1	0	0	0	0	0	0	0	0	0	0	0	0	0	0	0	0	0	1	0	0
1947	261572	k__Bacteria	p__Firmicutes	c__Clostridia	o__Clostridiales	f__unclassified	g__unclassified	s__unclassified	0	0	0	1	0	0	0	0	0	0	0	0	0	0	0	0	0	0	0	0	0	0	0	1	0	1	0	0	0	0	0	0	0	0	1	0	1	0	0	0	0
1948	67813	k__Bacteria	p__Firmicutes	c__Bacilli	o__Lactobacillales	f__Enterococcaceae	g__Enterococcus	s__unclassified	1	0	0	0	0	0	0	0	0	0	0	0	0	0	0	0	0	0	0	0	0	0	0	0	0	0	0	0	0	0	0	0	0	0	0	0	0	0	0	0	0
1949	292967	k__Bacteria	p__Tenericutes	c__Mollicutes	o__RF39	f__unclassified	g__unclassified	s__unclassified	1	1	0	0	0	0	0	0	1	0	0	0	0	0	0	0	0	0	0	0	0	0	1	0	0	0	0	0	0	0	0	0	0	0	0	0	0	0	0	0	0
1950	193654	k__Bacteria	p__Firmicutes	c__Clostridia	o__Clostridiales	f__91otu5188	g__94otu34761	s__97otu60159	0	0	0	1	0	1	0	0	1	0	0	0	0	0	0	0	0	0	0	0	0	0	0	1	0	0	0	1	0	0	0	0	1	0	0	0	0	0	1	0	0
1951	277090	k__Bacteria	p__Firmicutes	c__Clostridia	o__Clostridiales	f__91otu11813	g__94otu22714	s__97otu24915	0	0	1	1	0	0	0	0	0	0	0	0	0	0	0	0	0	0	1	0	0	0	0	0	0	0	0	0	0	0	1	0	1	0	1	0	0	0	0	0	0
1952	250270	k__Bacteria	p__Firmicutes	c__Clostridia	o__Clostridiales	f__91otu5626	g__94otu12408	s__97otu40670	0	0	0	1	0	0	1	0	0	0	0	0	0	0	0	0	0	0	1	1	0	0	0	0	0	0	0	0	0	0	0	0	0	0	0	0	1	0	0	0	0
1953	4446898	k__Bacteria	p__Bacteroidetes	c__Bacteroidia	o__Bacteroidales	f__Bacteroidaceae	g__Bacteroides	s__unclassified	0	0	0	0	0	0	0	0	0	0	0	0	0	0	0	0	0	0	0	1	0	0	0	0	0	0	0	0	1	0	0	0	0	1	0	0	0	0	0	0	1
1954	4440360	k__Bacteria	p__Firmicutes	c__Clostridia	o__Clostridiales	f__Lachnospiraceae	g__94otu22947	s__97otu50413	0	0	0	1	0	0	0	0	0	0	0	0	0	0	0	0	0	0	0	0	0	1	0	1	0	0	0	0	0	0	0	0	0	0	1	0	0	0	1	0	1
1955	184567	k__Bacteria	p__Bacteroidetes	c__Bacteroidia	o__Bacteroidales	f__Bacteroidaceae	g__Bacteroides	s__unclassified	0	0	0	0	0	0	0	0	0	0	0	0	0	0	0	0	1	0	0	0	0	0	0	0	0	1	0	0	0	0	0	0	1	0	1	0	0	0	1	0	0
1956	192255	k__Bacteria	p__Bacteroidetes	c__Bacteroidia	o__Bacteroidales	f__Bacteroidaceae	g__Bacteroides	s__unclassified	0	0	1	0	0	0	0	0	0	0	0	0	0	0	0	0	0	0	0	0	0	0	0	0	0	0	0	0	0	0	0	0	0	0	1	0	0	0	0	0	0
1957	70830	k__Bacteria	p__Firmicutes	c__Bacilli	o__Bacillales	f__unclassified	g__unclassified	s__unclassified	0	0	0	0	0	0	0	0	0	0	0	0	0	0	0	0	0	0	0	0	0	0	0	0	0	0	0	0	0	0	0	0	0	1	0	0	0	0	1	0	0
1958	199137	k__Bacteria	p__Firmicutes	c__Clostridia	o__Clostridiales	f__Lachnospiraceae	g__Coprococcus	s__unclassified	0	1	1	1	0	0	0	0	0	0	0	1	0	0	1	1	0	0	1	0	0	0	0	0	0	0	0	1	1	0	0	1	1	0	1	0	0	0	0	0	1
1959	227886	k__Bacteria	p__Firmicutes	c__Clostridia	o__Clostridiales	f__unclassified	g__unclassified	s__unclassified	0	0	0	0	0	0	0	0	0	0	0	0	0	0	0	0	0	0	0	0	0	0	0	0	0	0	0	0	0	0	0	0	0	0	0	0	1	0	0	0	0
1960	322991	k__Bacteria	p__Bacteroidetes	c__Bacteroidia	o__Bacteroidales	f__S24-7	g__unclassified	s__unclassified	1	0	1	0	1	0	1	1	1	1	1	1	1	1	1	1	1	1	1	1	1	0	1	1	1	1	1	1	1	1	0	0	1	0	0	0	0	0	0	1	1
1961	4456702	k__Bacteria	p__Firmicutes	c__Clostridia	o__Clostridiales	f__Ruminococcaceae	g__Ruminococcus	s__unclassified	0	0	0	0	1	0	0	0	1	0	0	0	0	0	0	0	0	0	1	0	1	0	0	0	0	0	0	1	0	0	0	0	0	0	0	0	0	0	0	0	0
1962	4396250	k__Bacteria	p__Firmicutes	c__Clostridia	o__Clostridiales	f__Ruminococcaceae	g__unclassified	s__unclassified	0	1	0	1	1	1	1	1	0	1	0	1	0	1	0	1	0	0	1	1	0	1	0	1	1	1	0	1	1	0	1	0	1	0	1	0	1	0	0	0	1
1963	408877	k__Bacteria	p__Firmicutes	c__Clostridia	o__Clostridiales	f__91otu21549	g__94otu8362	s__97otu61606	0	0	0	1	0	0	0	0	1	0	0	0	0	0	0	0	0	1	0	1	0	1	0	1	0	0	0	0	1	0	0	1	1	0	1	0	1	0	0	0	0
1964	259051	k__Bacteria	p__Bacteroidetes	c__Bacteroidia	o__Bacteroidales	f__S24-7	g__unclassified	s__unclassified	0	0	0	0	0	0	0	0	0	0	0	0	0	0	0	0	0	0	0	0	0	0	0	0	1	0	0	0	0	0	0	0	0	0	0	0	0	0	0	0	0
1965	270030	k__Bacteria	p__Firmicutes	c__Clostridia	o__Clostridiales	f__Ruminococcaceae	g__Ruminococcus	s__unclassified	0	0	1	1	1	0	1	1	1	0	0	0	0	1	0	0	0	1	1	1	1	1	0	1	0	1	1	1	1	0	1	1	1	1	1	0	1	1	1	1	0
1966	439437	k__Bacteria	p__Bacteroidetes	c__Bacteroidia	o__Bacteroidales	f__S24-7	g__94otu2756	s__97otu3142	1	1	1	1	1	1	1	1	1	1	1	1	1	1	1	1	1	1	1	1	1	1	1	1	1	1	1	1	1	1	1	1	1	1	1	1	1	1	1	1	1
1967	1105919	k__Bacteria	p__Proteobacteria	c__Betaproteobacteria	o__Burkholderiales	f__Oxalobacteraceae	g__unclassified	s__unclassified	0	0	0	0	0	0	0	0	1	0	0	0	0	0	0	0	0	0	0	0	0	0	0	0	0	0	0	0	0	0	0	0	0	0	0	0	0	0	0	0	0
1968	317002	k__Bacteria	p__Firmicutes	c__Clostridia	o__Clostridiales	f__unclassified	g__unclassified	s__unclassified	0	0	0	1	0	0	0	0	0	0	0	0	0	0	0	0	0	0	0	0	0	0	0	0	0	0	0	0	0	0	0	0	0	0	0	0	0	0	0	0	0
1969	271482	k__Bacteria	p__Firmicutes	c__Clostridia	o__Clostridiales	f__unclassified	g__unclassified	s__unclassified	0	0	0	0	0	0	0	0	0	0	0	0	0	0	0	0	0	0	0	0	0	0	0	0	0	0	0	0	0	0	1	0	0	0	0	0	1	0	0	0	1
1970	186940	k__Bacteria	p__Firmicutes	c__Clostridia	o__Clostridiales	f__unclassified	g__unclassified	s__unclassified	0	0	0	0	0	0	0	0	1	0	0	0	0	0	0	0	0	0	0	0	0	0	0	1	0	1	0	0	0	0	0	0	1	0	0	0	0	0	0	0	0
1971	191387	k__Bacteria	p__Firmicutes	c__Clostridia	o__Clostridiales	f__unclassified	g__unclassified	s__unclassified	0	0	0	1	0	0	1	0	1	0	0	1	0	0	0	0	0	0	1	1	1	1	0	1	0	0	1	1	1	0	0	1	1	0	1	0	1	1	1	0	0
1972	4356342	k__Bacteria	p__Firmicutes	c__Clostridia	o__Clostridiales	f__91otu7553	g__94otu18389	s__97otu4449	1	1	1	1	1	0	1	1	1	1	0	1	0	0	0	0	1	1	1	1	1	1	1	1	0	1	0	1	1	0	1	1	1	1	1	0	1	0	1	1	0
1973	195385	k__Bacteria	p__Firmicutes	c__Clostridia	o__Clostridiales	f__Lachnospiraceae	g__[Ruminococcus]	s__gnavus	0	0	0	1	0	0	0	0	1	0	0	0	0	0	0	0	0	0	0	0	0	0	0	0	0	0	0	0	0	0	0	0	1	0	0	0	0	0	0	0	0
1974	191432	k__Bacteria	p__Bacteroidetes	c__Bacteroidia	o__Bacteroidales	f__S24-7	g__94otu1890	s__unclassified	0	0	0	0	0	1	0	0	0	0	1	0	0	1	0	0	0	1	1	0	1	1	0	1	1	1	0	0	0	0	1	0	0	0	0	0	1	0	0	1	0
1975	194151	k__Bacteria	p__Firmicutes	c__Clostridia	o__Clostridiales	f__Peptostreptococcaceae	g__unclassified	s__unclassified	0	0	0	0	0	0	0	0	0	0	0	0	0	0	0	0	0	0	0	0	0	0	0	0	0	0	1	0	0	0	0	0	0	0	0	0	0	0	0	0	0
1976	261177	k__Bacteria	p__Bacteroidetes	c__Bacteroidia	o__Bacteroidales	f__S24-7	g__unclassified	s__unclassified	1	0	0	0	0	0	0	0	0	0	0	0	0	0	0	0	0	0	0	0	0	1	1	0	1	0	0	0	0	1	0	0	0	0	0	1	0	0	0	0	0
1977	204144	k__Bacteria	p__Bacteroidetes	c__Bacteroidia	o__Bacteroidales	f__S24-7	g__94otu10153	s__97otu36811	0	1	0	0	0	1	1	0	0	1	0	0	0	0	0	0	0	0	0	1	1	1	0	0	1	1	0	0	0	0	0	0	0	0	0	0	0	0	1	0	0
1978	457614	k__Bacteria	p__Firmicutes	c__Clostridia	o__Clostridiales	f__Lachnospiraceae	g__unclassified	s__unclassified	0	0	0	0	0	0	0	0	0	0	0	0	0	0	0	0	0	0	0	0	0	0	0	0	0	0	0	0	0	0	0	0	0	0	1	0	0	0	0	0	0
1979	198865	k__Bacteria	p__Bacteroidetes	c__Bacteroidia	o__Bacteroidales	f__S24-7	g__unclassified	s__unclassified	1	1	1	1	1	1	1	1	1	1	1	1	1	1	1	1	1	1	1	1	1	1	1	1	1	1	1	1	1	1	1	1	1	1	1	1	1	1	1	1	1
1980	154424	k__Bacteria	p__Firmicutes	c__Clostridia	o__Clostridiales	f__unclassified	g__unclassified	s__unclassified	1	0	0	0	1	0	0	0	0	0	0	0	0	0	0	0	0	0	0	0	0	0	1	0	0	1	0	0	0	0	0	0	0	0	0	0	0	0	0	0	0
1981	193723	k__Bacteria	p__Bacteroidetes	c__Bacteroidia	o__Bacteroidales	f__S24-7	g__unclassified	s__unclassified	1	0	0	1	0	1	0	1	0	1	1	1	1	0	0	0	1	1	0	1	1	1	1	1	1	1	1	1	1	1	0	0	0	1	1	0	0	0	0	1	1
1982	4471351	k__Bacteria	p__Firmicutes	c__Clostridia	o__Clostridiales	f__Lachnospiraceae	g__94otu11370	s__unclassified	1	0	1	1	1	0	1	0	0	1	0	1	0	0	0	0	0	1	1	0	1	1	0	1	0	1	1	1	1	0	1	1	1	1	1	0	1	0	0	1	0
1983	566391	k__Bacteria	p__Firmicutes	c__Clostridia	o__Clostridiales	f__91otu982	g__94otu11102	s__97otu13388	0	0	0	0	0	0	0	0	0	0	0	0	0	0	1	0	0	1	0	0	0	1	0	0	1	0	0	0	1	0	0	0	0	0	0	0	0	0	0	0	0
1984	592649	k__Bacteria	p__Firmicutes	c__Clostridia	o__Clostridiales	f__unclassified	g__unclassified	s__unclassified	0	0	0	0	1	0	0	0	0	1	0	1	0	0	0	0	0	0	0	0	0	0	0	0	0	0	0	1	0	0	0	0	0	0	1	0	0	0	1	0	0
1985	329502	k__Bacteria	p__Bacteroidetes	c__Bacteroidia	o__Bacteroidales	f__S24-7	g__unclassified	s__unclassified	0	0	0	0	0	0	0	0	0	0	0	0	0	0	0	0	0	0	0	0	0	0	0	0	0	0	0	0	0	0	0	0	0	0	0	0	0	0	0	0	0
1986	190254	k__Bacteria	p__Firmicutes	c__Clostridia	o__Clostridiales	f__unclassified	g__unclassified	s__unclassified	0	0	0	0	0	0	0	0	0	0	0	0	0	0	0	0	0	1	0	0	0	0	0	0	0	0	0	0	0	0	0	0	0	0	0	0	0	0	0	0	0
1987	688800	k__Bacteria	p__Firmicutes	c__Clostridia	o__Clostridiales	f__Ruminococcaceae	g__94otu34566	s__unclassified	0	0	0	0	0	0	0	0	0	0	0	1	0	0	0	0	0	0	0	0	1	0	0	0	0	0	0	0	0	0	0	0	0	0	0	0	0	0	0	0	0
[truncated: 1,010 more rows]
[truncated: 20 more columns]
